# Supplementary material for: Proximity labeling of the Tau repeat domain enriches RNA-binding proteins that are altered in Alzheimer’s disease and related tauopathies
Source: bioRxiv. 2025 Jan 22:2025.01.22.633945. Preprint. [Version 1] doi: 10.1101/2025.01.22.633945 (PMC11785194; doi:10.1101/2025.01.22.633945)
Supplement: Supplement 1 [file media-1.xlsx]

## Sheet: Table of Contents
Table of Contents
Table No.	Title
Table S1	Protein intensity values matrix before 50% missingness
Table S2	Log2 Protein intensity value matrix after 50% missingness
Table S3	Protein intensity value matrix after 50% missingness and Perseus-style imputation
Table S4	Modified peptides for Tau and sTurbo TauRD fragments
Table S5	Summary of HEK293T cellular traits for analysis
Table S6	Differential protein abundance between Mock & sTurbo TauRD P301L
Table S7	Gene ontology z-scores for sTurbo TauRD and Mock enriched proteins
Table S8	Tau interactome comparison lists
Table S9	Summary of UPenn bulk brain cohort demographics and clinicopathological traits
Table S10	Protein TMT abundance matrix after quality control and imputation of missing values
Table S11	UPenn bulk proteomics WGCNA module kME table
Table S12	Gene ontology z-scores for UPenn AD/PSP network modules
Table S13	Neural cell type reference lists
Table S14	Gene ontology Subcellular Localization reference lists
Table S15	sTurbo TauRD and Tau interactome studies FET to UPenn network
Table S16	Insoluble protein in AD and CTL comparison lists (from Supplemental Table #4 Peng paper)
Table S17	Insoluble AD and CTL brain proteomics FET to UPenn module proteins
Table S18	Tau repeat domain split TurboID plasmids
Table S19	Western Blot sample preparation and antibodies used

## Sheet: Table S1
Table S1: Protein intensity values matrix before 50% missingness
Protein	Protein ID	Entry Name	Gene	Protein Length	Organism	Protein Existence	Description	Protein Probability	Top Peptide Probability	Combined Total Peptides	Combined Spectral Count	Combined Unique Spectral Count	Combined Total Spectral Count	sarah_20ip_01_Mock_1_1 Spectral Count	sarah_20ip_04_Mock_1_4 Spectral Count	sarah_20ip_05_Mock_2_1 Spectral Count	sarah_20ip_06_Mock_2_2 Spectral Count	sarah_20ip_08_Mock_2_4 Spectral Count	sarah_20ip_09_Mock_3_1 Spectral Count	sarah_20ip_11_P301L_1_1 Spectral Count	sarah_20ip_12_P301L_1_2 Spectral Count	sarah_20ip_13_P301L_1_3 Spectral Count	sarah_20ip_14_P301L_1_4 Spectral Count	sarah_20ip_15_P301L_2_1 Spectral Count	sarah_20ip_16_P301L_2_2 Spectral Count	sarah_20ip_17_P301L_2_3 Spectral Count	sarah_20ip_18_P301L_2_4 Spectral Count	sarah_20ip_19_P301L_3_2 Spectral Count	sarah_20ip_20_P301L_3_1 Spectral Count	sarah_20ip_01_Mock_1_1 Unique Spectral Count	sarah_20ip_04_Mock_1_4 Unique Spectral Count	sarah_20ip_05_Mock_2_1 Unique Spectral Count	sarah_20ip_06_Mock_2_2 Unique Spectral Count	sarah_20ip_08_Mock_2_4 Unique Spectral Count	sarah_20ip_09_Mock_3_1 Unique Spectral Count	sarah_20ip_11_P301L_1_1 Unique Spectral Count	sarah_20ip_12_P301L_1_2 Unique Spectral Count	sarah_20ip_13_P301L_1_3 Unique Spectral Count	sarah_20ip_14_P301L_1_4 Unique Spectral Count	sarah_20ip_15_P301L_2_1 Unique Spectral Count	sarah_20ip_16_P301L_2_2 Unique Spectral Count	sarah_20ip_17_P301L_2_3 Unique Spectral Count	sarah_20ip_18_P301L_2_4 Unique Spectral Count	sarah_20ip_19_P301L_3_2 Unique Spectral Count	sarah_20ip_20_P301L_3_1 Unique Spectral Count	sarah_20ip_01_Mock_1_1 Total Spectral Count	sarah_20ip_04_Mock_1_4 Total Spectral Count	sarah_20ip_05_Mock_2_1 Total Spectral Count	sarah_20ip_06_Mock_2_2 Total Spectral Count
sp|A0A024RBG1|NUD4B_HUMAN	A0A024RBG1	NUD4B_HUMAN	NUDT4B	181	Homo sapiens	3:Protein inferred from homology	Diphosphoinositol polyphosphate phosphohydrolase NUDT4B	0.9732	0.9989	3	1	0	11	0	0	0	0	0	0	0	0	1	0	0	0	0	0	0	0	0	0	0	0	0	0	0	0	0	0	0	0	0	0	0	0	1	0	0	0
sp|A0A087WUL8|NBPFJ_HUMAN	A0A087WUL8	NBPFJ_HUMAN	NBPF19	3843	Homo sapiens	5:Protein uncertain	Neuroblastoma breakpoint family member 19	0.9146	0.9964	1	1	0	1	0	0	0	0	0	0	0	0	0	0	0	1	0	0	0	0	0	0	0	0	0	0	0	0	0	0	0	0	0	0	0	0	0	0	0	0
sp|A0A0B4J2D5|GAL3B_HUMAN	A0A0B4J2D5	GAL3B_HUMAN	GATD3B	268	Homo sapiens	5:Protein uncertain	Putative glutamine amidotransferase-like class 1 domain-containing protein 3B, mitochondrial	1	0.999	8	46	0	46	5	0	0	0	0	3	5	2	4	3	3	3	3	4	2	9	0	0	0	0	0	0	0	0	0	0	0	0	0	0	0	0	5	0	0	0
sp|A0A804HLA8|GBG5B_HUMAN	A0A804HLA8	GBG5B_HUMAN	GNG5B	68	Homo sapiens	3:Protein inferred from homology	Guanine nucleotide-binding protein G(I)/G(S)/G(O) subunit gamma-5B	0.9994	0.999	1	2	0	2	0	0	0	0	0	0	0	0	0	0	0	0	0	0	0	2	0	0	0	0	0	0	0	0	0	0	0	0	0	0	0	0	0	0	0	0
sp|A0AVF1|IFT56_HUMAN	A0AVF1	IFT56_HUMAN	IFT56	554	Homo sapiens	1:Experimental evidence at protein level	Intraflagellar transport protein 56	1	0.999	6	11	11	11	0	0	0	0	0	0	0	1	2	0	0	0	0	1	2	5	0	0	0	0	0	0	0	1	2	0	0	0	0	1	2	5	0	0	0	0
sp|A0AVI4|TM129_HUMAN	A0AVI4	TM129_HUMAN	TMEM129	362	Homo sapiens	1:Experimental evidence at protein level	E3 ubiquitin-protein ligase TM129	0.975	0.999	1	1	1	1	0	0	0	0	0	0	0	0	0	0	0	0	0	0	0	1	0	0	0	0	0	0	0	0	0	0	0	0	0	0	0	1	0	0	0	0
sp|A0AVT1|UBA6_HUMAN	A0AVT1	UBA6_HUMAN	UBA6	1052	Homo sapiens	1:Experimental evidence at protein level	Ubiquitin-like modifier-activating enzyme 6	1	0.999	37	233	233	233	15	0	1	0	0	1	20	26	24	25	14	16	22	16	15	38	15	0	1	0	0	1	20	26	24	25	14	16	22	16	15	38	15	0	1	0
sp|A0FGR8|ESYT2_HUMAN	A0FGR8	ESYT2_HUMAN	ESYT2	921	Homo sapiens	1:Experimental evidence at protein level	Extended synaptotagmin-2	1	0.999	20	132	132	132	11	0	1	0	0	2	8	19	13	10	8	10	12	8	7	23	11	0	1	0	0	2	8	19	13	10	8	10	12	8	7	23	11	0	1	0
sp|A0JNW5|BLT3B_HUMAN	A0JNW5	BLT3B_HUMAN	BLTP3B	1464	Homo sapiens	1:Experimental evidence at protein level	Bridge-like lipid transfer protein family member 3B	0.9735	0.9989	1	2	2	2	0	0	0	0	0	0	0	0	1	0	0	0	1	0	0	0	0	0	0	0	0	0	0	0	1	0	0	0	1	0	0	0	0	0	0	0
sp|A0MZ66|SHOT1_HUMAN	A0MZ66	SHOT1_HUMAN	SHTN1	631	Homo sapiens	1:Experimental evidence at protein level	Shootin-1	1	0.999	15	55	55	55	0	0	0	0	0	0	6	0	6	6	9	8	7	11	2	0	0	0	0	0	0	0	6	0	6	6	9	8	7	11	2	0	0	0	0	0
sp|A0PJW6|TM223_HUMAN	A0PJW6	TM223_HUMAN	TMEM223	202	Homo sapiens	1:Experimental evidence at protein level	Transmembrane protein 223	0.9988	0.9989	2	3	3	3	0	0	0	0	0	0	0	1	0	1	0	0	0	0	0	1	0	0	0	0	0	0	0	1	0	1	0	0	0	0	0	1	0	0	0	0
sp|A1L0T0|HACL2_HUMAN	A1L0T0	HACL2_HUMAN	ILVBL	632	Homo sapiens	1:Experimental evidence at protein level	2-hydroxyacyl-CoA lyase 2	1	0.999	14	85	85	85	2	0	0	0	0	0	5	15	9	1	6	9	6	8	9	15	2	0	0	0	0	0	5	15	9	1	6	9	6	8	9	15	2	0	0	0
sp|A1L170|CA226_HUMAN	A1L170	CA226_HUMAN	C1orf226	272	Homo sapiens	1:Experimental evidence at protein level	Uncharacterized protein C1orf226	0.9941	0.9984	2	3	3	3	0	0	0	0	0	0	1	0	1	0	0	0	0	1	0	0	0	0	0	0	0	0	1	0	1	0	0	0	0	1	0	0	0	0	0	0
sp|A1X283|SPD2B_HUMAN	A1X283	SPD2B_HUMAN	SH3PXD2B	911	Homo sapiens	1:Experimental evidence at protein level	SH3 and PX domain-containing protein 2B	1	0.999	13	73	62	73	3	0	0	0	0	0	8	9	8	7	11	11	4	6	2	4	2	0	0	0	0	0	7	8	7	6	10	10	3	5	1	3	3	0	0	0
sp|A2AJT9|BCLA3_HUMAN	A2AJT9	BCLA3_HUMAN	BCLAF3	711	Homo sapiens	1:Experimental evidence at protein level	BCLAF1 and THRAP3 family member 3	0.7201	0.985	1	4	4	4	0	0	0	0	0	0	1	0	0	1	1	0	0	1	0	0	0	0	0	0	0	0	1	0	0	1	1	0	0	1	0	0	0	0	0	0
sp|A2RRP1|NBAS_HUMAN	A2RRP1	NBAS_HUMAN	NBAS	2371	Homo sapiens	1:Experimental evidence at protein level	NBAS subunit of NRZ tethering complex	1	0.999	17	39	39	39	0	0	0	0	0	0	0	8	4	7	2	1	1	3	4	9	0	0	0	0	0	0	0	8	4	7	2	1	1	3	4	9	0	0	0	0
sp|A2RTX5|SYTC2_HUMAN	A2RTX5	SYTC2_HUMAN	TARS3	802	Homo sapiens	1:Experimental evidence at protein level	Threonine--tRNA ligase 2, cytoplasmic	1	0.999	8	14	14	45	0	0	0	0	0	0	0	2	1	1	0	1	0	3	3	3	0	0	0	0	0	0	0	2	1	1	0	1	0	3	3	3	2	0	0	1
sp|A2RUB1|MEIOC_HUMAN	A2RUB1	MEIOC_HUMAN	MEIOC	952	Homo sapiens	2:Experimental evidence at transcript level	Meiosis-specific coiled-coil domain-containing protein MEIOC	0.8744	0.9944	1	1	1	1	0	0	0	0	0	0	0	0	0	0	0	1	0	0	0	0	0	0	0	0	0	0	0	0	0	0	0	1	0	0	0	0	0	0	0	0
sp|A3KMH1|VWA8_HUMAN	A3KMH1	VWA8_HUMAN	VWA8	1905	Homo sapiens	1:Experimental evidence at protein level	von Willebrand factor A domain-containing protein 8	1	0.999	6	11	11	11	0	0	0	0	0	0	0	1	1	2	0	0	1	1	1	4	0	0	0	0	0	0	0	1	1	2	0	0	1	1	1	4	0	0	0	0
sp|A3KN83|SBNO1_HUMAN	A3KN83	SBNO1_HUMAN	SBNO1	1393	Homo sapiens	1:Experimental evidence at protein level	Protein strawberry notch homolog 1	1	0.999	21	81	58	81	2	1	0	0	0	1	6	7	5	7	10	14	9	10	4	5	1	0	0	0	0	0	4	5	3	4	6	12	7	8	4	4	2	1	0	0
sp|A4D1E9|GTPBA_HUMAN	A4D1E9	GTPBA_HUMAN	GTPBP10	387	Homo sapiens	1:Experimental evidence at protein level	GTP-binding protein 10	1	0.999	4	5	5	5	0	0	0	0	0	0	0	2	0	0	0	0	0	0	0	3	0	0	0	0	0	0	0	2	0	0	0	0	0	0	0	3	0	0	0	0
sp|A4D1P6|WDR91_HUMAN	A4D1P6	WDR91_HUMAN	WDR91	747	Homo sapiens	1:Experimental evidence at protein level	WD repeat-containing protein 91	1	0.999	7	28	28	28	1	1	0	0	1	1	2	2	3	3	1	3	2	4	1	3	1	1	0	0	1	1	2	2	3	3	1	3	2	4	1	3	1	1	0	0
sp|A4D1S0|KLRG2_HUMAN	A4D1S0	KLRG2_HUMAN	KLRG2	409	Homo sapiens	1:Experimental evidence at protein level	Killer cell lectin-like receptor subfamily G member 2	0.975	0.999	1	1	1	1	0	0	0	0	0	0	0	0	0	0	0	0	0	0	0	1	0	0	0	0	0	0	0	0	0	0	0	0	0	0	0	1	0	0	0	0
sp|A5A3E0|POTEF_HUMAN	A5A3E0	POTEF_HUMAN	POTEF	1075	Homo sapiens	1:Experimental evidence at protein level	POTE ankyrin domain family member F	1	0.999	10	12	12	495	1	0	0	1	1	1	1	1	2	1	0	1	1	0	1	0	1	0	0	1	1	1	1	1	2	1	0	1	1	0	1	0	24	7	6	11
sp|A5PLL7|PDES1_HUMAN	A5PLL7	PDES1_HUMAN	PEDS1	270	Homo sapiens	1:Experimental evidence at protein level	Plasmanylethanolamine desaturase 1	0.9641	0.9985	1	1	1	1	0	0	0	0	0	0	0	1	0	0	0	0	0	0	0	0	0	0	0	0	0	0	0	1	0	0	0	0	0	0	0	0	0	0	0	0
sp|A5PLN9|TPC13_HUMAN	A5PLN9	TPC13_HUMAN	TRAPPC13	417	Homo sapiens	1:Experimental evidence at protein level	Trafficking protein particle complex subunit 13	0.8076	0.9908	1	1	1	1	0	0	0	0	0	0	0	0	0	0	0	0	0	0	1	0	0	0	0	0	0	0	0	0	0	0	0	0	0	0	1	0	0	0	0	0
sp|A5YKK6|CNOT1_HUMAN	A5YKK6	CNOT1_HUMAN	CNOT1	2376	Homo sapiens	1:Experimental evidence at protein level	CCR4-NOT transcription complex subunit 1	1	0.999	73	479	479	479	27	0	1	0	0	4	35	51	46	38	36	36	46	47	38	74	27	0	1	0	0	4	35	51	46	38	36	36	46	47	38	74	27	0	1	0
sp|A6NCE7|MP3B2_HUMAN	A6NCE7	MP3B2_HUMAN	MAP1LC3B2	125	Homo sapiens	1:Experimental evidence at protein level	Microtubule-associated proteins 1A/1B light chain 3 beta 2	0.975	0.999	1	2	0	2	0	0	0	0	0	0	0	0	1	0	0	0	0	0	0	1	0	0	0	0	0	0	0	0	0	0	0	0	0	0	0	0	0	0	0	0
sp|A6NDG6|PGP_HUMAN	A6NDG6	PGP_HUMAN	PGP	321	Homo sapiens	1:Experimental evidence at protein level	Glycerol-3-phosphate phosphatase	1	0.999	4	20	20	20	3	0	0	0	0	0	2	3	3	2	0	1	1	0	2	3	3	0	0	0	0	0	2	3	3	2	0	1	1	0	2	3	3	0	0	0
sp|A6NDU8|RIMC1_HUMAN	A6NDU8	RIMC1_HUMAN	RIMOC1	294	Homo sapiens	1:Experimental evidence at protein level	RAB7A-interacting MON1-CCZ1 complex subunit 1	1	0.999	5	34	34	34	2	0	0	0	0	0	2	3	3	4	2	3	4	4	1	6	2	0	0	0	0	0	2	3	3	4	2	3	4	4	1	6	2	0	0	0
sp|A6NED2|RCCD1_HUMAN	A6NED2	RCCD1_HUMAN	RCCD1	376	Homo sapiens	1:Experimental evidence at protein level	RCC1 domain-containing protein 1	1	0.999	3	7	7	7	1	0	0	0	0	0	0	0	2	0	0	1	0	0	0	3	1	0	0	0	0	0	0	0	2	0	0	1	0	0	0	3	1	0	0	0
sp|A6NGJ6|TRI64_HUMAN	A6NGJ6	TRI64_HUMAN	TRIM64	449	Homo sapiens	2:Experimental evidence at transcript level	Tripartite motif-containing protein 64	0.8484	0.9931	1	1	0	1	0	0	0	0	0	0	0	0	0	0	0	0	0	1	0	0	0	0	0	0	0	0	0	0	0	0	0	0	0	0	0	0	0	0	0	0
sp|A6NHL2|TBAL3_HUMAN	A6NHL2	TBAL3_HUMAN	TUBAL3	446	Homo sapiens	1:Experimental evidence at protein level	Tubulin alpha chain-like 3	1	0.999	5	30	30	96	0	0	0	0	0	0	3	3	3	3	3	4	4	3	2	2	0	0	0	0	0	0	3	3	3	3	3	4	4	3	2	2	3	1	4	2
sp|A6NHR9|SMHD1_HUMAN	A6NHR9	SMHD1_HUMAN	SMCHD1	2005	Homo sapiens	1:Experimental evidence at protein level	Structural maintenance of chromosomes flexible hinge domain-containing protein 1	1	0.999	42	161	161	161	13	0	0	0	0	0	12	21	16	19	6	8	21	15	9	21	13	0	0	0	0	0	12	21	16	19	6	8	21	15	9	21	13	0	0	0
sp|A6NHX0|CAST2_HUMAN	A6NHX0	CAST2_HUMAN	CASTOR2	329	Homo sapiens	1:Experimental evidence at protein level	Cytosolic arginine sensor for mTORC1 subunit 2	0.9993	0.999	2	6	6	6	0	0	0	0	0	0	0	1	0	1	2	1	0	1	0	0	0	0	0	0	0	0	0	1	0	1	2	1	0	1	0	0	0	0	0	0
sp|A6NKD9|CC85C_HUMAN	A6NKD9	CC85C_HUMAN	CCDC85C	419	Homo sapiens	1:Experimental evidence at protein level	Coiled-coil domain-containing protein 85C	0.9709	0.9988	1	2	2	2	0	0	0	0	0	0	0	0	0	0	1	1	0	0	0	0	0	0	0	0	0	0	0	0	0	0	1	1	0	0	0	0	0	0	0	0
sp|A8CG34|P121C_HUMAN	A8CG34	P121C_HUMAN	POM121C	1229	Homo sapiens	1:Experimental evidence at protein level	Nuclear envelope pore membrane protein POM 121C	1	0.999	16	65	9	65	1	0	0	0	0	0	1	6	7	4	7	11	8	11	2	7	0	0	0	0	0	0	0	0	1	1	1	2	1	1	0	2	1	0	0	0
sp|A8MPP1|D11L8_HUMAN	A8MPP1	D11L8_HUMAN	DDX11L8	907	Homo sapiens	1:Experimental evidence at protein level	Putative ATP-dependent RNA helicase DDX11-like protein 8	1	0.999	5	5	0	5	1	0	0	0	0	0	0	2	0	0	0	0	0	0	0	2	0	0	0	0	0	0	0	0	0	0	0	0	0	0	0	0	1	0	0	0
sp|A8MWD9|RUXGL_HUMAN	A8MWD9	RUXGL_HUMAN	SNRPGP15	76	Homo sapiens	5:Protein uncertain	Putative small nuclear ribonucleoprotein G-like protein 15	1	0.999	2	14	0	14	1	0	0	0	0	0	1	1	1	1	2	2	2	0	2	1	0	0	0	0	0	0	0	0	0	0	0	0	0	0	0	0	1	0	0	0
sp|A8MXV4|NUD19_HUMAN	A8MXV4	NUD19_HUMAN	NUDT19	375	Homo sapiens	1:Experimental evidence at protein level	Acyl-coenzyme A diphosphatase NUDT19	1	0.999	8	34	34	34	3	0	0	0	0	1	1	5	3	4	1	3	2	3	2	6	3	0	0	0	0	1	1	5	3	4	1	3	2	3	2	6	3	0	0	0
sp|A9UHW6|MI4GD_HUMAN	A9UHW6	MI4GD_HUMAN	MIF4GD	222	Homo sapiens	1:Experimental evidence at protein level	MIF4G domain-containing protein	0.9994	0.999	2	9	9	9	0	0	0	0	0	0	1	1	2	1	0	0	1	1	1	1	0	0	0	0	0	0	1	1	2	1	0	0	1	1	1	1	0	0	0	0
sp|B2RTY4|MYO9A_HUMAN	B2RTY4	MYO9A_HUMAN	MYO9A	2548	Homo sapiens	1:Experimental evidence at protein level	Unconventional myosin-IXa	1	0.999	6	10	10	10	0	0	0	0	0	0	0	2	1	0	1	0	0	3	2	1	0	0	0	0	0	0	0	2	1	0	1	0	0	3	2	1	0	0	0	0
sp|B3EWF7|EP2A2_HUMAN	B3EWF7	EP2A2_HUMAN	EPM2A	344	Homo sapiens	1:Experimental evidence at protein level	Laforin, isoform 9	0.8441	0.9928	1	2	2	2	0	0	0	0	0	0	0	0	0	0	0	1	1	0	0	0	0	0	0	0	0	0	0	0	0	0	0	1	1	0	0	0	0	0	0	0
sp|B7ZAQ6|GPHRA_HUMAN	B7ZAQ6	GPHRA_HUMAN	GPR89A	455	Homo sapiens	1:Experimental evidence at protein level	Golgi pH regulator A	1	0.999	3	11	0	11	0	0	0	0	0	0	1	1	1	1	1	0	1	2	1	2	0	0	0	0	0	0	0	0	0	0	0	0	0	0	0	0	0	0	0	0
sp|C-sTurbo|C-terminus	C-sTurbo	C-terminus		248				1	0.999	23	1074	1074	1074	1	0	0	0	0	0	67	96	104	70	135	135	119	169	136	42	1	0	0	0	0	0	67	96	104	70	135	135	119	169	136	42	1	0	0	0
sp|C9JLW8|MCRI1_HUMAN	C9JLW8	MCRI1_HUMAN	MCRIP1	97	Homo sapiens	1:Experimental evidence at protein level	Mapk-regulated corepressor-interacting protein 1	0.929	0.997	1	1	1	1	0	0	0	0	0	0	0	0	0	0	0	1	0	0	0	0	0	0	0	0	0	0	0	0	0	0	0	1	0	0	0	0	0	0	0	0
sp|E9PAV3|NACAM_HUMAN	E9PAV3	NACAM_HUMAN	NACA	2078	Homo sapiens	1:Experimental evidence at protein level	Nascent polypeptide-associated complex subunit alpha, muscle-specific form	1	0.999	4	63	41	63	5	0	0	2	1	5	6	4	6	2	6	7	4	6	6	3	3	0	0	2	1	3	4	2	4	2	4	5	2	4	4	1	5	0	0	2
sp|N-sTurbo|N-terminus	N-sTurbo	N-terminus		108				1	0.999	6	552	552	552	0	0	0	0	0	0	23	24	40	36	77	63	93	116	63	17	0	0	0	0	0	0	23	24	40	36	77	63	93	116	63	17	0	0	0	0
sp|O00116|ADAS_HUMAN	O00116	ADAS_HUMAN	AGPS	658	Homo sapiens	1:Experimental evidence at protein level	Alkyldihydroxyacetonephosphate synthase, peroxisomal	1	0.999	28	276	276	276	11	0	1	0	1	5	19	32	30	24	27	22	27	29	16	32	11	0	1	0	1	5	19	32	30	24	27	22	27	29	16	32	11	0	1	0
sp|O00139|KIF2A_HUMAN	O00139	KIF2A_HUMAN	KIF2A	706	Homo sapiens	1:Experimental evidence at protein level	Kinesin-like protein KIF2A	1	0.999	13	82	75	82	4	0	1	0	0	1	6	10	8	9	5	6	7	9	7	9	4	0	1	0	0	1	5	9	7	8	5	6	6	8	7	8	4	0	1	0
sp|O00148|DX39A_HUMAN	O00148	DX39A_HUMAN	DDX39A	427	Homo sapiens	1:Experimental evidence at protein level	ATP-dependent RNA helicase DDX39A	1	0.999	21	71	71	329	4	0	0	1	0	4	7	6	6	5	4	4	5	6	8	11	4	0	0	1	0	4	7	6	6	5	4	4	5	6	8	11	17	4	6	7
sp|O00151|PDLI1_HUMAN	O00151	PDLI1_HUMAN	PDLIM1	329	Homo sapiens	1:Experimental evidence at protein level	PDZ and LIM domain protein 1	1	0.999	14	95	95	95	0	0	0	0	0	0	12	7	10	10	14	14	11	10	6	1	0	0	0	0	0	0	12	7	10	10	14	14	11	10	6	1	0	0	0	0
sp|O00154|BACH_HUMAN	O00154	BACH_HUMAN	ACOT7	380	Homo sapiens	1:Experimental evidence at protein level	Cytosolic acyl coenzyme A thioester hydrolase	1	0.999	10	111	111	111	4	0	0	1	3	3	10	11	9	11	9	7	10	7	12	14	4	0	0	1	3	3	10	11	9	11	9	7	10	7	12	14	4	0	0	1
sp|O00159|MYO1C_HUMAN	O00159	MYO1C_HUMAN	MYO1C	1063	Homo sapiens	1:Experimental evidence at protein level	Unconventional myosin-Ic	1	0.999	36	227	219	227	14	0	1	0	0	3	18	30	28	25	6	13	22	18	19	30	13	0	1	0	0	3	16	29	27	23	6	13	22	18	19	29	14	0	1	0
sp|O00161|SNP23_HUMAN	O00161	SNP23_HUMAN	SNAP23	211	Homo sapiens	1:Experimental evidence at protein level	Synaptosomal-associated protein 23	0.9992	0.999	2	9	9	9	0	0	0	0	0	0	1	2	0	1	2	1	1	1	0	0	0	0	0	0	0	0	1	2	0	1	2	1	1	1	0	0	0	0	0	0
sp|O00165|HAX1_HUMAN	O00165	HAX1_HUMAN	HAX1	279	Homo sapiens	1:Experimental evidence at protein level	HCLS1-associated protein X-1	0.9747	0.999	2	3	3	3	0	0	0	0	0	1	0	0	1	0	0	0	0	0	0	1	0	0	0	0	0	1	0	0	1	0	0	0	0	0	0	1	0	0	0	0
sp|O00170|AIP_HUMAN	O00170	AIP_HUMAN	AIP	330	Homo sapiens	1:Experimental evidence at protein level	AH receptor-interacting protein	1	0.999	6	35	35	35	2	0	0	0	0	1	4	4	3	3	2	2	2	3	4	5	2	0	0	0	0	1	4	4	3	3	2	2	2	3	4	5	2	0	0	0
sp|O00178|GTPB1_HUMAN	O00178	GTPB1_HUMAN	GTPBP1	669	Homo sapiens	1:Experimental evidence at protein level	GTP-binding protein 1	1	0.999	20	102	102	102	4	0	0	0	0	1	6	11	11	11	4	6	10	7	8	23	4	0	0	0	0	1	6	11	11	11	4	6	10	7	8	23	4	0	0	0
sp|O00186|STXB3_HUMAN	O00186	STXB3_HUMAN	STXBP3	592	Homo sapiens	1:Experimental evidence at protein level	Syntaxin-binding protein 3	1	0.999	8	40	40	40	3	0	0	0	0	0	2	5	3	1	3	3	4	4	6	6	3	0	0	0	0	0	2	5	3	1	3	3	4	4	6	6	3	0	0	0
sp|O00189|AP4M1_HUMAN	O00189	AP4M1_HUMAN	AP4M1	453	Homo sapiens	1:Experimental evidence at protein level	AP-4 complex subunit mu-1	0.9154	0.9964	1	1	1	1	0	0	0	0	0	0	0	0	0	0	0	0	0	0	1	0	0	0	0	0	0	0	0	0	0	0	0	0	0	0	1	0	0	0	0	0
sp|O00192|ARVC_HUMAN	O00192	ARVC_HUMAN	ARVCF	962	Homo sapiens	1:Experimental evidence at protein level	Splicing regulator ARVCF	0.9623	0.9985	1	1	1	1	0	0	0	0	0	0	0	1	0	0	0	0	0	0	0	0	0	0	0	0	0	0	0	1	0	0	0	0	0	0	0	0	0	0	0	0
sp|O00193|SMAP_HUMAN	O00193	SMAP_HUMAN	SMAP	183	Homo sapiens	1:Experimental evidence at protein level	Small acidic protein	1	0.999	3	22	22	22	0	0	0	0	0	0	0	0	1	2	7	4	4	4	0	0	0	0	0	0	0	0	0	0	1	2	7	4	4	4	0	0	0	0	0	0
sp|O00203|AP3B1_HUMAN	O00203	AP3B1_HUMAN	AP3B1	1094	Homo sapiens	1:Experimental evidence at protein level	AP-3 complex subunit beta-1	1	0.999	25	206	170	206	17	0	4	0	0	1	16	19	21	21	20	20	17	18	14	18	14	0	4	0	0	1	14	16	16	18	17	16	14	14	11	15	17	0	4	0
sp|O00213|APBB1_HUMAN	O00213	APBB1_HUMAN	APBB1	710	Homo sapiens	1:Experimental evidence at protein level	Amyloid beta precursor protein binding family B member 1	1	0.999	13	80	70	80	0	0	0	0	0	0	4	4	7	5	13	14	8	15	7	3	0	0	0	0	0	0	4	3	6	4	11	12	7	13	7	3	0	0	0	0
sp|O00217|NDUS8_HUMAN	O00217	NDUS8_HUMAN	NDUFS8	210	Homo sapiens	1:Experimental evidence at protein level	NADH dehydrogenase [ubiquinone] iron-sulfur protein 8, mitochondrial	1	0.999	4	13	13	13	0	0	0	0	0	0	1	2	1	1	1	1	1	1	1	3	0	0	0	0	0	0	1	2	1	1	1	1	1	1	1	3	0	0	0	0
sp|O00231|PSD11_HUMAN	O00231	PSD11_HUMAN	PSMD11	422	Homo sapiens	1:Experimental evidence at protein level	26S proteasome non-ATPase regulatory subunit 11	1	0.999	24	258	258	258	20	0	2	1	0	12	21	26	25	25	21	19	20	20	17	29	20	0	2	1	0	12	21	26	25	25	21	19	20	20	17	29	20	0	2	1
sp|O00232|PSD12_HUMAN	O00232	PSD12_HUMAN	PSMD12	456	Homo sapiens	1:Experimental evidence at protein level	26S proteasome non-ATPase regulatory subunit 12	1	0.999	21	151	151	151	9	1	1	3	0	7	8	12	21	10	10	12	14	10	14	19	9	1	1	3	0	7	8	12	21	10	10	12	14	10	14	19	9	1	1	3
sp|O00255|MEN1_HUMAN	O00255	MEN1_HUMAN	MEN1	610	Homo sapiens	1:Experimental evidence at protein level	Menin	1	0.999	8	28	28	28	0	0	0	0	0	0	0	5	2	2	2	2	4	2	2	7	0	0	0	0	0	0	0	5	2	2	2	2	4	2	2	7	0	0	0	0
sp|O00258|GET1_HUMAN	O00258	GET1_HUMAN	GET1	174	Homo sapiens	1:Experimental evidence at protein level	Guided entry of tail-anchored proteins factor 1	0.9036	0.9958	1	4	4	4	0	0	0	0	0	0	0	1	0	1	0	0	2	0	0	0	0	0	0	0	0	0	0	1	0	1	0	0	2	0	0	0	0	0	0	0
sp|O00264|PGRC1_HUMAN	O00264	PGRC1_HUMAN	PGRMC1	195	Homo sapiens	1:Experimental evidence at protein level	Membrane-associated progesterone receptor component 1	1	0.999	9	90	77	90	7	1	3	0	1	4	7	9	6	10	5	6	7	7	5	12	6	1	3	0	1	3	6	8	5	9	4	5	6	6	3	11	7	1	3	0
sp|O00267|SPT5H_HUMAN	O00267	SPT5H_HUMAN	SUPT5H	1087	Homo sapiens	1:Experimental evidence at protein level	Transcription elongation factor SPT5	1	0.999	18	68	68	68	14	0	3	0	0	0	3	7	5	10	3	5	3	3	10	2	14	0	3	0	0	0	3	7	5	10	3	5	3	3	10	2	14	0	3	0
sp|O00273|DFFA_HUMAN	O00273	DFFA_HUMAN	DFFA	331	Homo sapiens	1:Experimental evidence at protein level	DNA fragmentation factor subunit alpha	1	0.999	5	32	32	32	0	0	0	0	0	0	3	0	2	3	6	6	4	5	3	0	0	0	0	0	0	0	3	0	2	3	6	6	4	5	3	0	0	0	0	0
sp|O00291|HIP1_HUMAN	O00291	HIP1_HUMAN	HIP1	1037	Homo sapiens	1:Experimental evidence at protein level	Huntingtin-interacting protein 1	1	0.999	10	30	30	30	2	0	0	0	0	0	2	5	4	2	2	2	4	2	2	3	2	0	0	0	0	0	2	5	4	2	2	2	4	2	2	3	2	0	0	0
sp|O00299|CLIC1_HUMAN	O00299	CLIC1_HUMAN	CLIC1	241	Homo sapiens	1:Experimental evidence at protein level	Chloride intracellular channel protein 1	1	0.999	14	223	223	223	11	2	1	6	2	10	23	22	13	13	15	18	18	13	33	23	11	2	1	6	2	10	23	22	13	13	15	18	18	13	33	23	11	2	1	6
sp|O00303|EIF3F_HUMAN	O00303	EIF3F_HUMAN	EIF3F	357	Homo sapiens	1:Experimental evidence at protein level	Eukaryotic translation initiation factor 3 subunit F	1	0.999	12	142	142	142	5	1	0	1	0	4	11	13	19	12	13	11	15	14	10	13	5	1	0	1	0	4	11	13	19	12	13	11	15	14	10	13	5	1	0	1
sp|O00311|CDC7_HUMAN	O00311	CDC7_HUMAN	CDC7	574	Homo sapiens	1:Experimental evidence at protein level	Cell division cycle 7-related protein kinase	0.9997	0.999	3	8	8	8	0	0	0	0	0	0	0	1	2	1	0	0	0	2	1	1	0	0	0	0	0	0	0	1	2	1	0	0	0	2	1	1	0	0	0	0
sp|O00400|ACATN_HUMAN	O00400	ACATN_HUMAN	SLC33A1	549	Homo sapiens	1:Experimental evidence at protein level	Acetyl-coenzyme A transporter 1	1	0.999	6	28	28	28	1	0	0	0	0	0	2	5	2	4	1	2	3	2	2	4	1	0	0	0	0	0	2	5	2	4	1	2	3	2	2	4	1	0	0	0
sp|O00401|WASL_HUMAN	O00401	WASL_HUMAN	WASL	505	Homo sapiens	1:Experimental evidence at protein level	Actin nucleation-promoting factor WASL	1	0.999	7	52	52	52	1	0	0	0	0	0	3	4	5	6	7	11	5	8	1	1	1	0	0	0	0	0	3	4	5	6	7	11	5	8	1	1	1	0	0	0
sp|O00410|IPO5_HUMAN	O00410	IPO5_HUMAN	IPO5	1097	Homo sapiens	1:Experimental evidence at protein level	Importin-5	1	0.999	45	677	617	677	17	1	1	6	5	20	43	62	68	59	47	61	73	75	60	79	15	1	1	6	5	17	40	57	62	54	43	54	66	68	54	74	17	1	1	6
sp|O00411|RPOM_HUMAN	O00411	RPOM_HUMAN	POLRMT	1230	Homo sapiens	1:Experimental evidence at protein level	DNA-directed RNA polymerase, mitochondrial	1	0.999	23	100	100	100	10	1	5	2	2	3	6	16	12	4	5	10	7	2	4	11	10	1	5	2	2	3	6	16	12	4	5	10	7	2	4	11	10	1	5	2
sp|O00422|SAP18_HUMAN	O00422	SAP18_HUMAN	SAP18	153	Homo sapiens	1:Experimental evidence at protein level	Histone deacetylase complex subunit SAP18	1	0.999	4	8	8	8	0	0	0	0	0	0	1	3	0	0	1	0	0	1	0	2	0	0	0	0	0	0	1	3	0	0	1	0	0	1	0	2	0	0	0	0
sp|O00423|EMAL1_HUMAN	O00423	EMAL1_HUMAN	EML1	815	Homo sapiens	1:Experimental evidence at protein level	Echinoderm microtubule-associated protein-like 1	1	0.9988	4	3	3	6	2	0	0	0	0	0	0	0	1	0	0	0	0	0	0	0	2	0	0	0	0	0	0	0	1	0	0	0	0	0	0	0	2	0	0	0
sp|O00425|IF2B3_HUMAN	O00425	IF2B3_HUMAN	IGF2BP3	579	Homo sapiens	1:Experimental evidence at protein level	Insulin-like growth factor 2 mRNA-binding protein 3	1	0.999	15	80	62	99	2	0	0	0	0	0	9	11	10	8	6	9	4	8	5	8	2	0	0	0	0	0	7	9	8	6	3	7	3	7	3	7	3	0	0	0
sp|O00429|DNM1L_HUMAN	O00429	DNM1L_HUMAN	DNM1L	736	Homo sapiens	1:Experimental evidence at protein level	Dynamin-1-like protein	1	0.999	30	203	203	203	12	0	1	0	1	2	14	23	18	14	17	22	19	17	13	30	12	0	1	0	1	2	14	23	18	14	17	22	19	17	13	30	12	0	1	0
sp|O00442|RTCA_HUMAN	O00442	RTCA_HUMAN	RTCA	366	Homo sapiens	1:Experimental evidence at protein level	RNA 3'-terminal phosphate cyclase	1	0.999	6	44	44	44	2	0	0	0	0	1	4	5	5	4	2	2	3	2	7	7	2	0	0	0	0	1	4	5	5	4	2	2	3	2	7	7	2	0	0	0
sp|O00443|P3C2A_HUMAN	O00443	P3C2A_HUMAN	PIK3C2A	1686	Homo sapiens	1:Experimental evidence at protein level	Phosphatidylinositol 4-phosphate 3-kinase C2 domain-containing subunit alpha	1	0.999	25	114	114	114	0	0	0	0	0	1	4	10	12	7	12	14	17	19	6	12	0	0	0	0	0	1	4	10	12	7	12	14	17	19	6	12	0	0	0	0
sp|O00459|P85B_HUMAN	O00459	P85B_HUMAN	PIK3R2	728	Homo sapiens	1:Experimental evidence at protein level	Phosphatidylinositol 3-kinase regulatory subunit beta	0.9991	0.9989	2	7	1	7	1	0	0	0	0	0	1	0	1	0	0	1	1	0	1	1	0	0	0	0	0	0	0	0	0	0	0	0	0	0	0	1	1	0	0	0
sp|O00461|GOLI4_HUMAN	O00461	GOLI4_HUMAN	GOLIM4	696	Homo sapiens	1:Experimental evidence at protein level	Golgi integral membrane protein 4	0.9993	0.999	2	2	2	2	0	0	0	0	0	0	0	1	0	0	0	0	0	0	0	1	0	0	0	0	0	0	0	1	0	0	0	0	0	0	0	1	0	0	0	0
sp|O00469|PLOD2_HUMAN	O00469	PLOD2_HUMAN	PLOD2	737	Homo sapiens	1:Experimental evidence at protein level	Procollagen-lysine,2-oxoglutarate 5-dioxygenase 2	1	0.999	17	51	51	51	6	0	0	0	0	0	6	7	3	3	2	4	2	1	4	13	6	0	0	0	0	0	6	7	3	3	2	4	2	1	4	13	6	0	0	0
sp|O00471|EXOC5_HUMAN	O00471	EXOC5_HUMAN	EXOC5	708	Homo sapiens	1:Experimental evidence at protein level	Exocyst complex component 5	1	0.999	17	73	73	73	3	0	0	0	0	0	4	12	13	5	3	9	5	6	5	8	3	0	0	0	0	0	4	12	13	5	3	9	5	6	5	8	3	0	0	0
sp|O00483|NDUA4_HUMAN	O00483	NDUA4_HUMAN	NDUFA4	81	Homo sapiens	1:Experimental evidence at protein level	Cytochrome c oxidase subunit NDUFA4	1	0.999	4	38	38	38	3	0	1	1	1	1	3	4	3	3	4	3	4	3	1	3	3	0	1	1	1	1	3	4	3	3	4	3	4	3	1	3	3	0	1	1
sp|O00487|PSDE_HUMAN	O00487	PSDE_HUMAN	PSMD14	310	Homo sapiens	1:Experimental evidence at protein level	26S proteasome non-ATPase regulatory subunit 14	1	0.999	8	58	58	58	3	0	1	2	0	4	3	5	6	3	4	5	4	3	5	10	3	0	1	2	0	4	3	5	6	3	4	5	4	3	5	10	3	0	1	2
sp|O00505|IMA4_HUMAN	O00505	IMA4_HUMAN	KPNA3	521	Homo sapiens	1:Experimental evidence at protein level	Importin subunit alpha-4	1	0.999	15	137	100	137	6	0	2	0	0	5	9	15	12	12	11	12	12	10	14	17	4	0	2	0	0	5	6	10	9	7	7	9	9	7	11	14	6	0	2	0
sp|O00506|STK25_HUMAN	O00506	STK25_HUMAN	STK25	426	Homo sapiens	1:Experimental evidence at protein level	Serine/threonine-protein kinase 25	1	0.999	6	5	5	31	0	0	0	0	0	0	0	0	1	1	0	0	1	1	0	1	0	0	0	0	0	0	0	0	1	1	0	0	1	1	0	1	2	1	0	0
sp|O00507|USP9Y_HUMAN	O00507	USP9Y_HUMAN	USP9Y	2555	Homo sapiens	2:Experimental evidence at transcript level	Probable ubiquitin carboxyl-terminal hydrolase FAF-Y	1	0.9944	38	3	3	257	0	0	0	0	0	0	0	0	0	0	0	0	0	1	2	0	0	0	0	0	0	0	0	0	0	0	0	0	0	1	2	0	18	0	1	0
sp|O00512|BCL9_HUMAN	O00512	BCL9_HUMAN	BCL9	1426	Homo sapiens	1:Experimental evidence at protein level	B-cell CLL/lymphoma 9 protein	0.9438	0.9977	1	1	1	1	0	0	0	0	0	0	1	0	0	0	0	0	0	0	0	0	0	0	0	0	0	0	1	0	0	0	0	0	0	0	0	0	0	0	0	0
sp|O00541|PESC_HUMAN	O00541	PESC_HUMAN	PES1	588	Homo sapiens	1:Experimental evidence at protein level	Pescadillo homolog	1	0.999	19	168	168	168	6	1	2	2	1	6	10	17	18	13	12	13	13	15	14	25	6	1	2	2	1	6	10	17	18	13	12	13	13	15	14	25	6	1	2	2
sp|O00566|MPP10_HUMAN	O00566	MPP10_HUMAN	MPHOSPH10	681	Homo sapiens	1:Experimental evidence at protein level	U3 small nucleolar ribonucleoprotein protein MPP10	1	0.999	5	12	12	12	0	0	0	0	0	0	0	0	1	1	3	3	0	2	2	0	0	0	0	0	0	0	0	0	1	1	3	3	0	2	2	0	0	0	0	0
sp|O00567|NOP56_HUMAN	O00567	NOP56_HUMAN	NOP56	594	Homo sapiens	1:Experimental evidence at protein level	Nucleolar protein 56	1	0.999	30	405	405	405	21	3	5	5	3	15	35	37	36	30	27	31	32	35	44	46	21	3	5	5	3	15	35	37	36	30	27	31	32	35	44	46	21	3	5	5
sp|O00571|DDX3X_HUMAN	O00571	DDX3X_HUMAN	DDX3X	662	Homo sapiens	1:Experimental evidence at protein level	ATP-dependent RNA helicase DDX3X	1	0.999	30	323	106	347	20	2	6	5	3	13	28	26	28	26	27	26	28	28	22	35	7	0	0	1	0	4	11	9	11	10	10	9	9	12	4	9	20	2	6	5
sp|O00629|IMA3_HUMAN	O00629	IMA3_HUMAN	KPNA4	521	Homo sapiens	1:Experimental evidence at protein level	Importin subunit alpha-3	1	0.999	10	49	49	86	2	0	0	0	0	4	3	4	6	4	3	2	4	4	4	9	2	0	0	0	0	4	3	4	6	4	3	2	4	4	4	9	4	0	0	0
sp|O00743|PPP6_HUMAN	O00743	PPP6_HUMAN	PPP6C	305	Homo sapiens	1:Experimental evidence at protein level	Serine/threonine-protein phosphatase 6 catalytic subunit	1	0.999	8	65	65	65	5	0	0	0	0	0	4	8	7	5	6	5	6	5	4	10	5	0	0	0	0	0	4	8	7	5	6	5	6	5	4	10	5	0	0	0
sp|O00750|P3C2B_HUMAN	O00750	P3C2B_HUMAN	PIK3C2B	1634	Homo sapiens	1:Experimental evidence at protein level	Phosphatidylinositol 4-phosphate 3-kinase C2 domain-containing subunit beta	0.9599	0.9984	1	1	1	1	0	0	0	0	0	0	0	0	0	0	0	0	0	0	0	1	0	0	0	0	0	0	0	0	0	0	0	0	0	0	0	1	0	0	0	0
sp|O00754|MA2B1_HUMAN	O00754	MA2B1_HUMAN	MAN2B1	1011	Homo sapiens	1:Experimental evidence at protein level	Lysosomal alpha-mannosidase	1	0.999	4	15	15	15	0	0	0	0	0	0	1	1	2	4	1	2	1	0	1	2	0	0	0	0	0	0	1	1	2	4	1	2	1	0	1	2	0	0	0	0
sp|O00762|UBE2C_HUMAN	O00762	UBE2C_HUMAN	UBE2C	179	Homo sapiens	1:Experimental evidence at protein level	Ubiquitin-conjugating enzyme E2 C	0.9693	0.9988	1	3	3	3	0	0	0	0	0	0	1	0	0	0	0	1	0	0	0	1	0	0	0	0	0	0	1	0	0	0	0	1	0	0	0	1	0	0	0	0
sp|O00764|PDXK_HUMAN	O00764	PDXK_HUMAN	PDXK	312	Homo sapiens	1:Experimental evidence at protein level	Pyridoxal kinase	1	0.999	7	37	37	37	2	0	0	0	0	0	2	7	6	4	1	3	1	1	3	7	2	0	0	0	0	0	2	7	6	4	1	3	1	1	3	7	2	0	0	0
sp|O00767|SCD_HUMAN	O00767	SCD_HUMAN	SCD	359	Homo sapiens	1:Experimental evidence at protein level	Stearoyl-CoA desaturase	1	0.999	5	53	53	53	2	0	1	0	0	2	4	4	4	3	5	5	7	3	4	9	2	0	1	0	0	2	4	4	4	3	5	5	7	3	4	9	2	0	1	0
sp|O14497|ARI1A_HUMAN	O14497	ARI1A_HUMAN	ARID1A	2285	Homo sapiens	1:Experimental evidence at protein level	AT-rich interactive domain-containing protein 1A	1	0.999	18	71	70	71	3	0	0	0	1	0	6	8	6	6	3	6	4	9	4	15	3	0	0	0	1	0	6	8	6	6	3	6	4	9	4	14	3	0	0	0
sp|O14521|DHSD_HUMAN	O14521	DHSD_HUMAN	SDHD	159	Homo sapiens	1:Experimental evidence at protein level	Succinate dehydrogenase [ubiquinone] cytochrome b small subunit, mitochondrial	0.9987	0.999	2	5	5	5	0	0	0	0	0	0	0	2	1	0	0	0	0	0	0	2	0	0	0	0	0	0	0	2	1	0	0	0	0	0	0	2	0	0	0	0
sp|O14523|C2C2L_HUMAN	O14523	C2C2L_HUMAN	C2CD2L	706	Homo sapiens	1:Experimental evidence at protein level	Phospholipid transfer protein C2CD2L	0.9734	0.9989	1	1	1	1	0	0	0	0	0	0	0	0	0	0	0	0	0	0	0	1	0	0	0	0	0	0	0	0	0	0	0	0	0	0	0	1	0	0	0	0
sp|O14524|NEMP1_HUMAN	O14524	NEMP1_HUMAN	NEMP1	444	Homo sapiens	1:Experimental evidence at protein level	Nuclear envelope integral membrane protein 1	0.9817	0.9955	2	8	8	8	1	0	0	0	0	0	1	0	1	1	1	1	2	0	0	0	1	0	0	0	0	0	1	0	1	1	1	1	2	0	0	0	1	0	0	0
sp|O14530|TXND9_HUMAN	O14530	TXND9_HUMAN	TXNDC9	226	Homo sapiens	1:Experimental evidence at protein level	Thioredoxin domain-containing protein 9	1	0.9983	3	7	7	7	0	0	0	0	0	0	0	1	0	0	2	1	1	1	0	1	0	0	0	0	0	0	0	1	0	0	2	1	1	1	0	1	0	0	0	0
sp|O14548|COX7R_HUMAN	O14548	COX7R_HUMAN	COX7A2L	114	Homo sapiens	1:Experimental evidence at protein level	Cytochrome c oxidase subunit 7A-related protein, mitochondrial	1	0.999	5	25	25	25	3	0	2	0	0	3	2	3	2	2	0	2	1	1	2	2	3	0	2	0	0	3	2	3	2	2	0	2	1	1	2	2	3	0	2	0
sp|O14561|ACPM_HUMAN	O14561	ACPM_HUMAN	NDUFAB1	156	Homo sapiens	1:Experimental evidence at protein level	Acyl carrier protein, mitochondrial	0.9731	0.9989	1	1	1	1	0	0	0	0	0	0	0	0	0	0	0	0	0	1	0	0	0	0	0	0	0	0	0	0	0	0	0	0	0	1	0	0	0	0	0	0
sp|O14578|CTRO_HUMAN	O14578	CTRO_HUMAN	CIT	2027	Homo sapiens	1:Experimental evidence at protein level	Citron Rho-interacting kinase	1	0.999	5	7	7	7	0	0	0	0	0	0	0	3	2	0	0	1	0	0	0	1	0	0	0	0	0	0	0	3	2	0	0	1	0	0	0	1	0	0	0	0
sp|O14579|COPE_HUMAN	O14579	COPE_HUMAN	COPE	308	Homo sapiens	1:Experimental evidence at protein level	Coatomer subunit epsilon	1	0.999	10	70	70	70	1	0	0	0	0	1	7	11	5	6	3	4	6	4	7	15	1	0	0	0	0	1	7	11	5	6	3	4	6	4	7	15	1	0	0	0
sp|O14602|IF1AY_HUMAN	O14602	IF1AY_HUMAN	EIF1AY	144	Homo sapiens	1:Experimental evidence at protein level	Eukaryotic translation initiation factor 1A, Y-chromosomal	0.9966	0.999	2	5	0	5	0	0	0	0	0	0	1	1	0	0	1	0	1	0	0	1	0	0	0	0	0	0	0	0	0	0	0	0	0	0	0	0	0	0	0	0
sp|O14617|AP3D1_HUMAN	O14617	AP3D1_HUMAN	AP3D1	1153	Homo sapiens	1:Experimental evidence at protein level	AP-3 complex subunit delta-1	1	0.999	38	297	297	297	15	0	3	0	0	2	20	33	27	21	26	33	31	29	21	36	15	0	3	0	0	2	20	33	27	21	26	33	31	29	21	36	15	0	3	0
sp|O14618|CCS_HUMAN	O14618	CCS_HUMAN	CCS	274	Homo sapiens	1:Experimental evidence at protein level	Copper chaperone for superoxide dismutase	0.8271	0.9919	1	1	1	1	0	0	0	0	0	0	1	0	0	0	0	0	0	0	0	0	0	0	0	0	0	0	1	0	0	0	0	0	0	0	0	0	0	0	0	0
sp|O14639|ABLM1_HUMAN	O14639	ABLM1_HUMAN	ABLIM1	778	Homo sapiens	1:Experimental evidence at protein level	Actin-binding LIM protein 1	0.9915	0.9988	2	3	3	3	0	0	0	0	0	0	0	0	0	0	2	0	1	0	0	0	0	0	0	0	0	0	0	0	0	0	2	0	1	0	0	0	0	0	0	0
sp|O14641|DVL2_HUMAN	O14641	DVL2_HUMAN	DVL2	736	Homo sapiens	1:Experimental evidence at protein level	Segment polarity protein dishevelled homolog DVL-2	1	0.999	7	31	19	31	0	0	0	0	0	0	0	3	2	4	7	4	3	5	3	0	0	0	0	0	0	0	0	2	2	3	3	3	2	2	2	0	0	0	0	0
sp|O14646|CHD1_HUMAN	O14646	CHD1_HUMAN	CHD1	1710	Homo sapiens	1:Experimental evidence at protein level	Chromodomain-helicase-DNA-binding protein 1	1	0.999	27	123	90	123	10	0	0	0	0	0	8	15	11	14	8	8	10	7	9	23	8	0	0	0	0	0	6	11	8	11	5	6	7	6	8	14	10	0	0	0
sp|O14647|CHD2_HUMAN	O14647	CHD2_HUMAN	CHD2	1828	Homo sapiens	1:Experimental evidence at protein level	Chromodomain-helicase-DNA-binding protein 2	1	0.999	18	24	24	57	6	0	0	0	0	0	1	3	1	4	0	1	1	0	4	3	6	0	0	0	0	0	1	3	1	4	0	1	1	0	4	3	8	0	0	0
sp|O14653|GOSR2_HUMAN	O14653	GOSR2_HUMAN	GOSR2	212	Homo sapiens	1:Experimental evidence at protein level	Golgi SNAP receptor complex member 2	1	0.999	3	9	9	9	0	0	0	0	0	0	0	1	1	2	1	1	1	1	0	1	0	0	0	0	0	0	0	1	1	2	1	1	1	1	0	1	0	0	0	0
sp|O14654|IRS4_HUMAN	O14654	IRS4_HUMAN	IRS4	1257	Homo sapiens	1:Experimental evidence at protein level	Insulin receptor substrate 4	1	0.999	38	313	313	313	16	1	4	0	1	5	23	30	32	27	25	26	29	30	19	45	16	1	4	0	1	5	23	30	32	27	25	26	29	30	19	45	16	1	4	0
sp|O14656|TOR1A_HUMAN	O14656	TOR1A_HUMAN	TOR1A	332	Homo sapiens	1:Experimental evidence at protein level	Torsin-1A	1	0.999	5	22	22	22	0	0	0	0	0	0	1	2	2	3	2	2	2	1	2	5	0	0	0	0	0	0	1	2	2	3	2	2	2	1	2	5	0	0	0	0
sp|O14657|TOR1B_HUMAN	O14657	TOR1B_HUMAN	TOR1B	336	Homo sapiens	1:Experimental evidence at protein level	Torsin-1B	0.975	0.999	1	1	1	1	0	0	0	0	0	0	0	0	0	0	0	0	0	0	0	1	0	0	0	0	0	0	0	0	0	0	0	0	0	0	0	1	0	0	0	0
sp|O14662|STX16_HUMAN	O14662	STX16_HUMAN	STX16	325	Homo sapiens	1:Experimental evidence at protein level	Syntaxin-16	0.9994	0.999	2	5	5	5	0	0	0	0	0	0	1	1	1	0	0	0	0	0	0	2	0	0	0	0	0	0	1	1	1	0	0	0	0	0	0	2	0	0	0	0
sp|O14672|ADA10_HUMAN	O14672	ADA10_HUMAN	ADAM10	748	Homo sapiens	1:Experimental evidence at protein level	Disintegrin and metalloproteinase domain-containing protein 10	0.9992	0.986	3	4	4	4	0	0	0	0	0	0	0	0	1	1	0	1	0	0	0	1	0	0	0	0	0	0	0	0	1	1	0	1	0	0	0	1	0	0	0	0
sp|O14681|EI24_HUMAN	O14681	EI24_HUMAN	EI24	340	Homo sapiens	1:Experimental evidence at protein level	Etoposide-induced protein 2.4 homolog	0.9993	0.999	2	12	12	12	1	0	0	0	0	0	1	1	1	1	1	1	1	1	1	2	1	0	0	0	0	0	1	1	1	1	1	1	1	1	1	2	1	0	0	0
sp|O14683|P5I11_HUMAN	O14683	P5I11_HUMAN	TP53I11	189	Homo sapiens	1:Experimental evidence at protein level	Tumor protein p53-inducible protein 11	0.9994	0.999	2	9	9	9	0	0	0	0	0	0	1	2	2	2	0	0	0	0	0	2	0	0	0	0	0	0	1	2	2	2	0	0	0	0	0	2	0	0	0	0
sp|O14686|KMT2D_HUMAN	O14686	KMT2D_HUMAN	KMT2D	5537	Homo sapiens	1:Experimental evidence at protein level	Histone-lysine N-methyltransferase 2D	0.9997	0.999	3	3	2	3	0	0	0	0	0	0	0	1	1	0	0	0	1	0	0	0	0	0	0	0	0	0	0	1	0	0	0	0	1	0	0	0	0	0	0	0
sp|O14727|APAF_HUMAN	O14727	APAF_HUMAN	APAF1	1248	Homo sapiens	1:Experimental evidence at protein level	Apoptotic protease-activating factor 1	1	0.999	9	15	15	15	0	0	0	0	0	0	1	4	3	2	0	0	0	1	2	2	0	0	0	0	0	0	1	4	3	2	0	0	0	1	2	2	0	0	0	0
sp|O14730|RIOK3_HUMAN	O14730	RIOK3_HUMAN	RIOK3	519	Homo sapiens	1:Experimental evidence at protein level	Serine/threonine-protein kinase RIO3	1	0.9989	4	7	7	7	0	0	0	0	0	0	0	0	0	0	2	2	1	1	0	1	0	0	0	0	0	0	0	0	0	0	2	2	1	1	0	1	0	0	0	0
sp|O14732|IMPA2_HUMAN	O14732	IMPA2_HUMAN	IMPA2	288	Homo sapiens	1:Experimental evidence at protein level	Inositol monophosphatase 2	0.9974	0.9987	2	3	3	3	1	0	0	0	0	0	0	0	1	1	0	0	0	0	0	0	1	0	0	0	0	0	0	0	1	1	0	0	0	0	0	0	1	0	0	0
sp|O14733|MP2K7_HUMAN	O14733	MP2K7_HUMAN	MAP2K7	419	Homo sapiens	1:Experimental evidence at protein level	Dual specificity mitogen-activated protein kinase kinase 7	0.8954	0.9955	1	1	1	1	0	0	0	0	0	0	0	0	0	0	0	0	0	0	0	1	0	0	0	0	0	0	0	0	0	0	0	0	0	0	0	1	0	0	0	0
sp|O14734|ACOT8_HUMAN	O14734	ACOT8_HUMAN	ACOT8	319	Homo sapiens	1:Experimental evidence at protein level	Acyl-coenzyme A thioesterase 8	1	0.999	5	16	16	16	0	0	0	0	0	0	2	4	3	1	1	0	1	0	2	2	0	0	0	0	0	0	2	4	3	1	1	0	1	0	2	2	0	0	0	0
sp|O14735|CDIPT_HUMAN	O14735	CDIPT_HUMAN	CDIPT	213	Homo sapiens	1:Experimental evidence at protein level	CDP-diacylglycerol--inositol 3-phosphatidyltransferase	1	0.999	4	25	25	25	0	0	0	0	0	0	2	5	3	1	2	2	3	1	1	5	0	0	0	0	0	0	2	5	3	1	2	2	3	1	1	5	0	0	0	0
sp|O14737|PDCD5_HUMAN	O14737	PDCD5_HUMAN	PDCD5	125	Homo sapiens	1:Experimental evidence at protein level	Programmed cell death protein 5	1	0.999	6	26	26	26	0	0	0	0	0	0	2	1	2	3	5	4	3	4	2	0	0	0	0	0	0	0	2	1	2	3	5	4	3	4	2	0	0	0	0	0
sp|O14744|ANM5_HUMAN	O14744	ANM5_HUMAN	PRMT5	637	Homo sapiens	1:Experimental evidence at protein level	Protein arginine N-methyltransferase 5	1	0.999	27	282	282	282	13	1	4	5	0	11	20	26	24	25	20	21	22	23	27	40	13	1	4	5	0	11	20	26	24	25	20	21	22	23	27	40	13	1	4	5
sp|O14745|NHRF1_HUMAN	O14745	NHRF1_HUMAN	NHERF1	358	Homo sapiens	1:Experimental evidence at protein level	Na(+)/H(+) exchange regulatory cofactor NHE-RF1	1	0.9989	3	3	3	3	0	0	0	0	0	0	0	0	0	0	1	0	0	2	0	0	0	0	0	0	0	0	0	0	0	0	1	0	0	2	0	0	0	0	0	0
sp|O14757|CHK1_HUMAN	O14757	CHK1_HUMAN	CHEK1	476	Homo sapiens	1:Experimental evidence at protein level	Serine/threonine-protein kinase Chk1	1	0.999	8	29	29	29	1	0	0	0	0	0	0	3	3	2	3	3	4	4	1	5	1	0	0	0	0	0	0	3	3	2	3	3	4	4	1	5	1	0	0	0
sp|O14772|FPGT_HUMAN	O14772	FPGT_HUMAN	FPGT	607	Homo sapiens	1:Experimental evidence at protein level	Fucose-1-phosphate guanylyltransferase	0.9994	0.999	2	7	7	7	1	0	0	0	0	0	1	2	1	0	0	1	0	0	0	1	1	0	0	0	0	0	1	2	1	0	0	1	0	0	0	1	1	0	0	0
sp|O14773|TPP1_HUMAN	O14773	TPP1_HUMAN	TPP1	563	Homo sapiens	1:Experimental evidence at protein level	Tripeptidyl-peptidase 1	1	0.999	4	19	19	19	2	0	0	0	0	0	1	3	3	2	0	0	2	0	2	4	2	0	0	0	0	0	1	3	3	2	0	0	2	0	2	4	2	0	0	0
sp|O14776|TCRG1_HUMAN	O14776	TCRG1_HUMAN	TCERG1	1098	Homo sapiens	1:Experimental evidence at protein level	Transcription elongation regulator 1	1	0.999	13	53	51	53	0	0	0	0	0	0	4	2	2	4	8	9	7	10	0	7	0	0	0	0	0	0	4	2	2	4	8	9	7	10	0	5	0	0	0	0
sp|O14777|NDC80_HUMAN	O14777	NDC80_HUMAN	NDC80	642	Homo sapiens	1:Experimental evidence at protein level	Kinetochore protein NDC80 homolog	1	0.999	11	39	39	39	0	0	0	0	0	0	3	3	3	4	6	4	2	9	2	3	0	0	0	0	0	0	3	3	3	4	6	4	2	9	2	3	0	0	0	0
sp|O14787|TNPO2_HUMAN	O14787	TNPO2_HUMAN	TNPO2	897	Homo sapiens	1:Experimental evidence at protein level	Transportin-2	1	0.999	21	73	73	165	2	0	0	0	0	1	5	12	9	11	4	3	6	4	4	12	2	0	0	0	0	1	5	12	9	11	4	3	6	4	4	12	7	0	0	1
sp|O14795|UN13B_HUMAN	O14795	UN13B_HUMAN	UNC13B	1591	Homo sapiens	1:Experimental evidence at protein level	Protein unc-13 homolog B	1	0.999	5	20	14	20	0	0	0	0	0	0	2	3	2	3	1	2	1	2	1	3	0	0	0	0	0	0	2	2	1	2	1	1	1	1	1	2	0	0	0	0
sp|O14802|RPC1_HUMAN	O14802	RPC1_HUMAN	POLR3A	1390	Homo sapiens	1:Experimental evidence at protein level	DNA-directed RNA polymerase III subunit RPC1	1	0.999	26	117	117	124	5	0	0	0	0	0	9	16	14	9	3	9	11	10	9	22	5	0	0	0	0	0	9	16	14	9	3	9	11	10	9	22	5	0	0	0
sp|O14818|PSA7_HUMAN	O14818	PSA7_HUMAN	PSMA7	248	Homo sapiens	1:Experimental evidence at protein level	Proteasome subunit alpha type-7	1	0.999	11	118	65	118	10	3	1	3	1	9	9	12	10	10	7	8	9	8	7	11	7	2	0	2	1	6	5	6	6	5	3	4	5	4	4	5	10	3	1	3
sp|O14828|SCAM3_HUMAN	O14828	SCAM3_HUMAN	SCAMP3	347	Homo sapiens	1:Experimental evidence at protein level	Secretory carrier-associated membrane protein 3	1	0.999	7	43	43	43	2	0	0	0	0	0	3	5	5	5	1	4	5	1	4	8	2	0	0	0	0	0	3	5	5	5	1	4	5	1	4	8	2	0	0	0
sp|O14874|BCKD_HUMAN	O14874	BCKD_HUMAN	BCKDK	412	Homo sapiens	1:Experimental evidence at protein level	Branched-chain alpha-ketoacid dehydrogenase kinase	0.9993	0.999	2	12	12	12	1	0	0	0	0	1	0	2	1	1	1	1	1	1	1	1	1	0	0	0	0	1	0	2	1	1	1	1	1	1	1	1	1	0	0	0
sp|O14880|MGST3_HUMAN	O14880	MGST3_HUMAN	MGST3	152	Homo sapiens	1:Experimental evidence at protein level	Glutathione S-transferase 3, mitochondrial	1	0.999	4	48	48	48	1	0	0	0	0	2	3	5	4	4	4	4	6	4	2	9	1	0	0	0	0	2	3	5	4	4	4	4	6	4	2	9	1	0	0	0
sp|O14893|GEMI2_HUMAN	O14893	GEMI2_HUMAN	GEMIN2	280	Homo sapiens	1:Experimental evidence at protein level	Gem-associated protein 2	1	0.999	5	27	27	27	0	0	0	0	0	0	2	6	2	0	0	2	2	4	2	7	0	0	0	0	0	0	2	6	2	0	0	2	2	4	2	7	0	0	0	0
sp|O14920|IKKB_HUMAN	O14920	IKKB_HUMAN	IKBKB	756	Homo sapiens	1:Experimental evidence at protein level	Inhibitor of nuclear factor kappa-B kinase subunit beta	1	0.999	7	18	18	21	1	0	0	0	0	0	2	3	1	2	0	1	1	3	2	2	1	0	0	0	0	0	2	3	1	2	0	1	1	3	2	2	1	0	0	0
sp|O14925|TIM23_HUMAN	O14925	TIM23_HUMAN	TIMM23	209	Homo sapiens	1:Experimental evidence at protein level	Mitochondrial import inner membrane translocase subunit Tim23	1	0.999	4	15	4	15	0	0	0	0	2	0	1	1	2	1	1	1	1	1	1	3	0	0	0	0	2	0	0	0	1	0	0	0	0	0	0	1	0	0	0	0
sp|O14929|HAT1_HUMAN	O14929	HAT1_HUMAN	HAT1	419	Homo sapiens	1:Experimental evidence at protein level	Histone acetyltransferase type B catalytic subunit	1	0.999	14	243	243	243	11	0	1	2	1	11	17	23	23	22	14	21	22	20	26	29	11	0	1	2	1	11	17	23	23	22	14	21	22	20	26	29	11	0	1	2
sp|O14936|CSKP_HUMAN	O14936	CSKP_HUMAN	CASK	926	Homo sapiens	1:Experimental evidence at protein level	Peripheral plasma membrane protein CASK	1	0.999	8	38	38	38	0	0	0	0	0	0	4	6	6	5	3	2	2	2	2	6	0	0	0	0	0	0	4	6	6	5	3	2	2	2	2	6	0	0	0	0
sp|O14949|QCR8_HUMAN	O14949	QCR8_HUMAN	UQCRQ	82	Homo sapiens	1:Experimental evidence at protein level	Cytochrome b-c1 complex subunit 8	1	0.999	4	46	46	46	4	0	1	1	1	2	4	4	4	3	5	3	5	4	2	3	4	0	1	1	1	2	4	4	4	3	5	3	5	4	2	3	4	0	1	1
sp|O14950|ML12B_HUMAN	O14950	ML12B_HUMAN	MYL12B	172	Homo sapiens	1:Experimental evidence at protein level	Myosin regulatory light chain 12B	1	0.999	3	13	0	13	2	0	0	0	0	1	2	2	1	0	0	1	0	2	1	1	0	0	0	0	0	0	0	0	0	0	0	0	0	0	0	0	2	0	0	0
sp|O14957|QCR10_HUMAN	O14957	QCR10_HUMAN	UQCR11	56	Homo sapiens	1:Experimental evidence at protein level	Cytochrome b-c1 complex subunit 10	0.975	0.999	1	9	9	9	0	0	0	0	0	0	1	1	1	1	1	1	1	1	0	1	0	0	0	0	0	0	1	1	1	1	1	1	1	1	0	1	0	0	0	0
sp|O14964|HGS_HUMAN	O14964	HGS_HUMAN	HGS	777	Homo sapiens	1:Experimental evidence at protein level	Hepatocyte growth factor-regulated tyrosine kinase substrate	0.9988	0.999	2	3	3	3	0	0	0	0	0	0	0	0	0	0	0	2	0	0	0	1	0	0	0	0	0	0	0	0	0	0	0	2	0	0	0	1	0	0	0	0
sp|O14965|AURKA_HUMAN	O14965	AURKA_HUMAN	AURKA	403	Homo sapiens	1:Experimental evidence at protein level	Aurora kinase A	1	0.999	4	22	13	22	1	0	0	0	0	0	1	2	2	2	3	2	2	4	1	2	0	0	0	0	0	0	1	1	1	1	2	1	1	3	1	1	1	0	0	0
sp|O14966|RAB7L_HUMAN	O14966	RAB7L_HUMAN	RAB29	203	Homo sapiens	1:Experimental evidence at protein level	Ras-related protein Rab-7L1	1	0.999	3	11	3	11	0	0	0	0	0	0	1	1	1	1	1	1	1	1	0	3	0	0	0	0	0	0	1	0	0	0	0	0	0	0	0	2	0	0	0	0
sp|O14967|CLGN_HUMAN	O14967	CLGN_HUMAN	CLGN	610	Homo sapiens	1:Experimental evidence at protein level	Calmegin	1	0.999	11	34	34	34	0	0	0	0	0	0	1	3	5	6	0	1	3	2	1	12	0	0	0	0	0	0	1	3	5	6	0	1	3	2	1	12	0	0	0	0
sp|O14972|VP26C_HUMAN	O14972	VP26C_HUMAN	VPS26C	297	Homo sapiens	1:Experimental evidence at protein level	Vacuolar protein sorting-associated protein 26C	1	0.999	3	11	11	11	0	0	0	0	0	0	0	3	2	1	0	1	2	0	1	1	0	0	0	0	0	0	0	3	2	1	0	1	2	0	1	1	0	0	0	0
sp|O14974|MYPT1_HUMAN	O14974	MYPT1_HUMAN	PPP1R12A	1030	Homo sapiens	1:Experimental evidence at protein level	Protein phosphatase 1 regulatory subunit 12A	1	0.999	20	99	99	99	3	0	0	0	0	0	8	5	11	11	16	15	10	17	3	0	3	0	0	0	0	0	8	5	11	11	16	15	10	17	3	0	3	0	0	0
sp|O14975|S27A2_HUMAN	O14975	S27A2_HUMAN	SLC27A2	620	Homo sapiens	1:Experimental evidence at protein level	Long-chain fatty acid transport protein 2	1	0.999	3	3	3	3	0	0	0	0	0	0	1	0	1	0	0	0	0	0	0	1	0	0	0	0	0	0	1	0	1	0	0	0	0	0	0	1	0	0	0	0
sp|O14976|GAK_HUMAN	O14976	GAK_HUMAN	GAK	1311	Homo sapiens	1:Experimental evidence at protein level	Cyclin-G-associated kinase	1	0.999	14	41	41	41	0	0	0	0	0	0	0	7	4	3	2	5	3	3	6	8	0	0	0	0	0	0	0	7	4	3	2	5	3	3	6	8	0	0	0	0
sp|O14979|HNRDL_HUMAN	O14979	HNRDL_HUMAN	HNRNPDL	420	Homo sapiens	1:Experimental evidence at protein level	Heterogeneous nuclear ribonucleoprotein D-like	1	0.999	6	41	41	83	3	0	0	2	0	3	4	4	4	2	2	3	3	5	3	3	3	0	0	2	0	3	4	4	4	2	2	3	3	5	3	3	6	1	2	5
sp|O14980|XPO1_HUMAN	O14980	XPO1_HUMAN	XPO1	1071	Homo sapiens	1:Experimental evidence at protein level	Exportin-1	1	0.999	44	804	804	804	31	2	7	9	6	36	48	76	73	60	65	63	87	72	69	100	31	2	7	9	6	36	48	76	73	60	65	63	87	72	69	100	31	2	7	9
sp|O14981|BTAF1_HUMAN	O14981	BTAF1_HUMAN	BTAF1	1849	Homo sapiens	1:Experimental evidence at protein level	TATA-binding protein-associated factor 172	1	0.999	26	109	109	109	4	0	0	0	0	0	6	19	13	8	7	9	8	10	7	18	4	0	0	0	0	0	6	19	13	8	7	9	8	10	7	18	4	0	0	0
sp|O15013|ARHGA_HUMAN	O15013	ARHGA_HUMAN	ARHGEF10	1369	Homo sapiens	1:Experimental evidence at protein level	Rho guanine nucleotide exchange factor 10	1	0.999	3	6	3	6	0	0	0	0	0	0	0	2	0	1	0	1	0	2	0	0	0	0	0	0	0	0	0	2	0	0	0	0	0	1	0	0	0	0	0	0
sp|O15020|SPTN2_HUMAN	O15020	SPTN2_HUMAN	SPTBN2	2390	Homo sapiens	1:Experimental evidence at protein level	Spectrin beta chain, non-erythrocytic 2	1	0.999	30	40	40	94	2	0	0	0	0	0	6	10	2	2	0	0	1	3	2	12	2	0	0	0	0	0	6	10	2	2	0	0	1	3	2	12	6	0	0	0
sp|O15027|SC16A_HUMAN	O15027	SC16A_HUMAN	SEC16A	2357	Homo sapiens	1:Experimental evidence at protein level	Protein transport protein Sec16A	1	0.999	34	197	197	197	2	0	0	0	0	0	13	17	16	22	26	26	23	32	15	5	2	0	0	0	0	0	13	17	16	22	26	26	23	32	15	5	2	0	0	0
sp|O15031|PLXB2_HUMAN	O15031	PLXB2_HUMAN	PLXNB2	1838	Homo sapiens	1:Experimental evidence at protein level	Plexin-B2	1	0.999	7	15	15	15	0	0	0	0	0	0	1	4	0	0	0	1	0	0	2	7	0	0	0	0	0	0	1	4	0	0	0	1	0	0	2	7	0	0	0	0
sp|O15042|SR140_HUMAN	O15042	SR140_HUMAN	U2SURP	1029	Homo sapiens	1:Experimental evidence at protein level	U2 snRNP-associated SURP motif-containing protein	1	0.999	26	251	250	251	18	0	3	0	0	3	14	25	27	24	22	20	18	28	27	22	18	0	3	0	0	3	14	25	27	23	22	20	18	28	27	22	18	0	3	0
sp|O15047|SET1A_HUMAN	O15047	SET1A_HUMAN	SETD1A	1707	Homo sapiens	1:Experimental evidence at protein level	Histone-lysine N-methyltransferase SETD1A	1	0.9989	3	7	7	7	0	0	0	0	0	0	0	0	0	2	0	0	1	1	3	0	0	0	0	0	0	0	0	0	0	2	0	0	1	1	3	0	0	0	0	0
sp|O15056|SYNJ2_HUMAN	O15056	SYNJ2_HUMAN	SYNJ2	1496	Homo sapiens	1:Experimental evidence at protein level	Synaptojanin-2	1	0.999	11	34	34	34	0	0	0	0	0	0	3	1	0	3	8	9	5	4	1	0	0	0	0	0	0	0	3	1	0	3	8	9	5	4	1	0	0	0	0	0
sp|O15067|PUR4_HUMAN	O15067	PUR4_HUMAN	PFAS	1338	Homo sapiens	1:Experimental evidence at protein level	Phosphoribosylformylglycinamidine synthase	1	0.999	36	335	335	335	19	1	2	0	0	15	26	32	34	31	21	27	30	24	23	50	19	1	2	0	0	15	26	32	34	31	21	27	30	24	23	50	19	1	2	0
sp|O15078|CE290_HUMAN	O15078	CE290_HUMAN	CEP290	2479	Homo sapiens	1:Experimental evidence at protein level	Centrosomal protein of 290 kDa	0.9944	0.9965	2	11	1	11	1	0	0	1	0	0	1	1	1	1	1	2	0	1	0	1	0	0	0	0	0	0	0	0	0	0	0	1	0	0	0	0	1	0	0	1
sp|O15084|ANR28_HUMAN	O15084	ANR28_HUMAN	ANKRD28	1053	Homo sapiens	1:Experimental evidence at protein level	Serine/threonine-protein phosphatase 6 regulatory ankyrin repeat subunit A	1	0.999	14	50	40	50	0	0	0	0	0	0	2	5	3	3	4	8	6	10	6	3	0	0	0	0	0	0	0	4	3	2	4	6	5	8	5	3	0	0	0	0
sp|O15091|MRPP3_HUMAN	O15091	MRPP3_HUMAN	PRORP	583	Homo sapiens	1:Experimental evidence at protein level	Mitochondrial ribonuclease P catalytic subunit	1	0.999	8	34	34	34	1	0	0	0	0	1	2	5	5	1	2	3	4	2	3	5	1	0	0	0	0	1	2	5	5	1	2	3	4	2	3	5	1	0	0	0
sp|O15111|IKKA_HUMAN	O15111	IKKA_HUMAN	CHUK	745	Homo sapiens	1:Experimental evidence at protein level	Inhibitor of nuclear factor kappa-B kinase subunit alpha	1	0.999	13	47	44	47	1	0	0	0	0	0	3	9	4	5	3	2	5	4	3	8	1	0	0	0	0	0	3	8	4	5	2	2	5	3	3	8	1	0	0	0
sp|O15118|NPC1_HUMAN	O15118	NPC1_HUMAN	NPC1	1278	Homo sapiens	1:Experimental evidence at protein level	NPC intracellular cholesterol transporter 1	1	0.999	6	15	15	15	0	0	0	0	0	0	0	4	1	1	0	1	2	1	1	4	0	0	0	0	0	0	0	4	1	1	0	1	2	1	1	4	0	0	0	0
sp|O15120|PLCB_HUMAN	O15120	PLCB_HUMAN	AGPAT2	278	Homo sapiens	1:Experimental evidence at protein level	1-acyl-sn-glycerol-3-phosphate acyltransferase beta	0.8103	0.9909	1	1	1	1	0	0	0	0	0	0	0	0	0	0	0	1	0	0	0	0	0	0	0	0	0	0	0	0	0	0	0	1	0	0	0	0	0	0	0	0
sp|O15121|DEGS1_HUMAN	O15121	DEGS1_HUMAN	DEGS1	323	Homo sapiens	1:Experimental evidence at protein level	Sphingolipid delta(4)-desaturase DES1	1	0.999	3	12	12	12	0	0	0	0	0	0	1	1	2	1	0	0	1	0	0	6	0	0	0	0	0	0	1	1	2	1	0	0	1	0	0	6	0	0	0	0
sp|O15126|SCAM1_HUMAN	O15126	SCAM1_HUMAN	SCAMP1	338	Homo sapiens	1:Experimental evidence at protein level	Secretory carrier-associated membrane protein 1	1	0.999	7	22	22	22	0	0	0	0	0	0	3	4	1	3	1	2	3	2	1	2	0	0	0	0	0	0	3	4	1	3	1	2	3	2	1	2	0	0	0	0
sp|O15127|SCAM2_HUMAN	O15127	SCAM2_HUMAN	SCAMP2	329	Homo sapiens	1:Experimental evidence at protein level	Secretory carrier-associated membrane protein 2	1	0.999	2	14	14	14	0	0	0	0	0	0	1	3	2	2	0	1	2	0	1	2	0	0	0	0	0	0	1	3	2	2	0	1	2	0	1	2	0	0	0	0
sp|O15143|ARC1B_HUMAN	O15143	ARC1B_HUMAN	ARPC1B	372	Homo sapiens	1:Experimental evidence at protein level	Actin-related protein 2/3 complex subunit 1B	1	0.999	13	73	73	98	5	0	0	0	0	1	4	10	8	7	7	6	7	5	4	9	5	0	0	0	0	1	4	10	8	7	7	6	7	5	4	9	6	0	0	0
sp|O15144|ARPC2_HUMAN	O15144	ARPC2_HUMAN	ARPC2	300	Homo sapiens	1:Experimental evidence at protein level	Actin-related protein 2/3 complex subunit 2	1	0.999	17	167	167	167	8	0	2	1	2	5	12	12	17	16	17	12	17	14	10	22	8	0	2	1	2	5	12	12	17	16	17	12	17	14	10	22	8	0	2	1
sp|O15145|ARPC3_HUMAN	O15145	ARPC3_HUMAN	ARPC3	178	Homo sapiens	1:Experimental evidence at protein level	Actin-related protein 2/3 complex subunit 3	1	0.999	6	59	59	59	2	1	2	0	0	1	7	4	6	4	5	6	6	4	5	6	2	1	2	0	0	1	7	4	6	4	5	6	6	4	5	6	2	1	2	0
sp|O15160|RPAC1_HUMAN	O15160	RPAC1_HUMAN	POLR1C	346	Homo sapiens	1:Experimental evidence at protein level	DNA-directed RNA polymerases I and III subunit RPAC1	1	0.999	4	27	27	27	2	0	1	0	0	0	2	3	3	4	2	2	4	1	1	2	2	0	1	0	0	0	2	3	3	4	2	2	4	1	1	2	2	0	1	0
sp|O15164|TIF1A_HUMAN	O15164	TIF1A_HUMAN	TRIM24	1050	Homo sapiens	1:Experimental evidence at protein level	Transcription intermediary factor 1-alpha	1	0.999	9	23	23	29	0	0	0	0	0	0	0	1	2	3	2	1	6	2	1	5	0	0	0	0	0	0	0	1	2	3	2	1	6	2	1	5	0	0	0	0
sp|O15173|PGRC2_HUMAN	O15173	PGRC2_HUMAN	PGRMC2	223	Homo sapiens	1:Experimental evidence at protein level	Membrane-associated progesterone receptor component 2	1	0.999	7	51	51	64	3	0	0	0	0	1	7	4	6	5	2	3	5	5	3	7	3	0	0	0	0	1	7	4	6	5	2	3	5	5	3	7	4	0	0	0
sp|O15212|PFD6_HUMAN	O15212	PFD6_HUMAN	PFDN6	129	Homo sapiens	1:Experimental evidence at protein level	Prefoldin subunit 6	0.9501	0.9979	1	1	1	1	0	0	0	0	0	0	0	0	0	0	0	1	0	0	0	0	0	0	0	0	0	0	0	0	0	0	0	1	0	0	0	0	0	0	0	0
sp|O15213|WDR46_HUMAN	O15213	WDR46_HUMAN	WDR46	610	Homo sapiens	1:Experimental evidence at protein level	WD repeat-containing protein 46	1	0.999	16	55	55	55	2	0	0	0	0	0	3	7	4	5	4	3	6	5	4	12	2	0	0	0	0	0	3	7	4	5	4	3	6	5	4	12	2	0	0	0
sp|O15226|NKRF_HUMAN	O15226	NKRF_HUMAN	NKRF	690	Homo sapiens	1:Experimental evidence at protein level	NF-kappa-B-repressing factor	1	0.999	24	139	139	139	4	0	0	0	0	3	7	16	15	12	18	15	13	19	3	14	4	0	0	0	0	3	7	16	15	12	18	15	13	19	3	14	4	0	0	0
sp|O15228|GNPAT_HUMAN	O15228	GNPAT_HUMAN	GNPAT	680	Homo sapiens	1:Experimental evidence at protein level	Dihydroxyacetone phosphate acyltransferase	1	0.999	18	84	84	84	3	0	0	0	0	2	9	9	11	3	3	8	6	8	10	12	3	0	0	0	0	2	9	9	11	3	3	8	6	8	10	12	3	0	0	0
sp|O15254|ACOX3_HUMAN	O15254	ACOX3_HUMAN	ACOX3	700	Homo sapiens	1:Experimental evidence at protein level	Peroxisomal acyl-coenzyme A oxidase 3	1	0.999	7	24	24	24	0	0	0	0	0	0	2	6	3	0	2	0	2	2	3	4	0	0	0	0	0	0	2	6	3	0	2	0	2	2	3	4	0	0	0	0
sp|O15258|RER1_HUMAN	O15258	RER1_HUMAN	RER1	196	Homo sapiens	1:Experimental evidence at protein level	Protein RER1	1	0.999	4	16	16	16	1	0	0	0	0	0	1	3	2	2	1	0	2	2	0	2	1	0	0	0	0	0	1	3	2	2	1	0	2	2	0	2	1	0	0	0
sp|O15260|SURF4_HUMAN	O15260	SURF4_HUMAN	SURF4	269	Homo sapiens	1:Experimental evidence at protein level	Surfeit locus protein 4	1	0.999	4	26	26	26	1	0	0	0	0	0	2	5	1	2	1	1	1	1	5	6	1	0	0	0	0	0	2	5	1	2	1	1	1	1	5	6	1	0	0	0
sp|O15269|SPTC1_HUMAN	O15269	SPTC1_HUMAN	SPTLC1	473	Homo sapiens	1:Experimental evidence at protein level	Serine palmitoyltransferase 1	1	0.999	13	86	86	86	4	0	1	0	0	3	4	11	12	5	6	10	8	9	2	11	4	0	1	0	0	3	4	11	12	5	6	10	8	9	2	11	4	0	1	0
sp|O15270|SPTC2_HUMAN	O15270	SPTC2_HUMAN	SPTLC2	562	Homo sapiens	1:Experimental evidence at protein level	Serine palmitoyltransferase 2	1	0.999	12	51	51	51	0	0	0	0	0	0	3	10	5	4	2	4	5	4	5	9	0	0	0	0	0	0	3	10	5	4	2	4	5	4	5	9	0	0	0	0
sp|O15294|OGT1_HUMAN	O15294	OGT1_HUMAN	OGT	1046	Homo sapiens	1:Experimental evidence at protein level	UDP-N-acetylglucosamine--peptide N-acetylglucosaminyltransferase 110 kDa subunit	1	0.999	24	145	145	145	9	0	1	0	0	1	7	15	16	13	11	14	15	8	15	20	9	0	1	0	0	1	7	15	16	13	11	14	15	8	15	20	9	0	1	0
sp|O15305|PMM2_HUMAN	O15305	PMM2_HUMAN	PMM2	246	Homo sapiens	1:Experimental evidence at protein level	Phosphomannomutase 2	1	0.999	7	82	81	82	5	0	3	0	0	2	7	6	9	6	7	8	6	8	7	8	5	0	3	0	0	2	7	6	9	6	7	8	6	8	7	7	5	0	3	0
sp|O15315|RA51B_HUMAN	O15315	RA51B_HUMAN	RAD51B	384	Homo sapiens	1:Experimental evidence at protein level	DNA repair protein RAD51 homolog 2	0.8496	0.9931	1	2	2	2	0	0	0	0	0	0	1	0	0	1	0	0	0	0	0	0	0	0	0	0	0	0	1	0	0	1	0	0	0	0	0	0	0	0	0	0
sp|O15321|TM9S1_HUMAN	O15321	TM9S1_HUMAN	TM9SF1	606	Homo sapiens	2:Experimental evidence at transcript level	Transmembrane 9 superfamily member 1	1	0.999	4	11	11	11	1	0	0	0	0	1	0	3	1	0	1	1	1	0	0	2	1	0	0	0	0	1	0	3	1	0	1	1	1	0	0	2	1	0	0	0
sp|O15344|TRI18_HUMAN	O15344	TRI18_HUMAN	MID1	667	Homo sapiens	1:Experimental evidence at protein level	E3 ubiquitin-protein ligase Midline-1	1	0.999	8	31	30	31	3	0	0	0	0	0	4	4	3	1	0	6	2	2	2	4	3	0	0	0	0	0	4	4	3	1	0	5	2	2	2	4	3	0	0	0
sp|O15347|HMGB3_HUMAN	O15347	HMGB3_HUMAN	HMGB3	200	Homo sapiens	1:Experimental evidence at protein level	High mobility group protein B3	0.9866	0.9976	2	3	3	3	1	0	0	0	0	0	1	0	0	1	0	0	0	0	0	0	1	0	0	0	0	0	1	0	0	1	0	0	0	0	0	0	1	0	0	0
sp|O15355|PPM1G_HUMAN	O15355	PPM1G_HUMAN	PPM1G	546	Homo sapiens	1:Experimental evidence at protein level	Protein phosphatase 1G	1	0.999	18	226	226	226	18	4	3	6	5	8	16	18	20	18	19	19	15	21	13	23	18	4	3	6	5	8	16	18	20	18	19	19	15	21	13	23	18	4	3	6
sp|O15357|SHIP2_HUMAN	O15357	SHIP2_HUMAN	INPPL1	1258	Homo sapiens	1:Experimental evidence at protein level	Phosphatidylinositol 3,4,5-trisphosphate 5-phosphatase 2	1	0.999	13	33	30	33	0	0	0	0	0	0	6	4	3	4	2	3	5	1	1	4	0	0	0	0	0	0	5	3	3	4	2	2	5	1	1	4	0	0	0	0
sp|O15371|EIF3D_HUMAN	O15371	EIF3D_HUMAN	EIF3D	548	Homo sapiens	1:Experimental evidence at protein level	Eukaryotic translation initiation factor 3 subunit D	1	0.999	18	218	218	218	17	1	1	2	0	6	15	22	20	12	16	22	17	18	22	27	17	1	1	2	0	6	15	22	20	12	16	22	17	18	22	27	17	1	1	2
sp|O15372|EIF3H_HUMAN	O15372	EIF3H_HUMAN	EIF3H	352	Homo sapiens	1:Experimental evidence at protein level	Eukaryotic translation initiation factor 3 subunit H	1	0.999	15	140	140	140	6	0	3	1	0	3	12	16	15	11	15	12	11	13	9	13	6	0	3	1	0	3	12	16	15	11	15	12	11	13	9	13	6	0	3	1
sp|O15379|HDAC3_HUMAN	O15379	HDAC3_HUMAN	HDAC3	428	Homo sapiens	1:Experimental evidence at protein level	Histone deacetylase 3	1	0.999	3	6	6	15	0	0	0	0	0	0	0	1	0	1	0	0	1	1	2	0	0	0	0	0	0	0	0	1	0	1	0	0	1	1	2	0	0	0	0	0
sp|O15381|NVL_HUMAN	O15381	NVL_HUMAN	NVL	856	Homo sapiens	1:Experimental evidence at protein level	Nuclear valosin-containing protein-like	1	0.999	19	64	64	67	7	0	0	0	0	1	2	6	8	7	8	8	4	1	10	2	7	0	0	0	0	1	2	6	8	7	8	8	4	1	10	2	7	0	0	0
sp|O15382|BCAT2_HUMAN	O15382	BCAT2_HUMAN	BCAT2	392	Homo sapiens	1:Experimental evidence at protein level	Branched-chain-amino-acid aminotransferase, mitochondrial	1	0.999	9	23	23	23	2	0	0	0	0	1	2	4	2	2	1	0	2	0	1	6	2	0	0	0	0	1	2	4	2	2	1	0	2	0	1	6	2	0	0	0
sp|O15397|IPO8_HUMAN	O15397	IPO8_HUMAN	IPO8	1037	Homo sapiens	1:Experimental evidence at protein level	Importin-8	1	0.999	23	190	190	199	9	0	1	0	1	2	13	21	19	17	16	20	17	17	14	23	9	0	1	0	1	2	13	21	19	17	16	20	17	17	14	23	9	0	1	0
sp|O15400|STX7_HUMAN	O15400	STX7_HUMAN	STX7	261	Homo sapiens	1:Experimental evidence at protein level	Syntaxin-7	0.9993	0.999	2	2	2	2	0	0	0	0	0	0	0	0	0	0	0	0	0	0	0	2	0	0	0	0	0	0	0	0	0	0	0	0	0	0	0	2	0	0	0	0
sp|O15439|MRP4_HUMAN	O15439	MRP4_HUMAN	ABCC4	1325	Homo sapiens	1:Experimental evidence at protein level	ATP-binding cassette sub-family C member 4	1	0.999	12	22	22	22	1	0	0	0	0	0	0	7	0	2	0	2	1	1	1	7	1	0	0	0	0	0	0	7	0	2	0	2	1	1	1	7	1	0	0	0
sp|O15440|MRP5_HUMAN	O15440	MRP5_HUMAN	ABCC5	1437	Homo sapiens	1:Experimental evidence at protein level	ATP-binding cassette sub-family C member 5	0.9692	0.9988	1	1	1	1	0	0	0	0	0	0	0	1	0	0	0	0	0	0	0	0	0	0	0	0	0	0	0	1	0	0	0	0	0	0	0	0	0	0	0	0
sp|O15460|P4HA2_HUMAN	O15460	P4HA2_HUMAN	P4HA2	535	Homo sapiens	1:Experimental evidence at protein level	Prolyl 4-hydroxylase subunit alpha-2	0.8532	0.9933	1	1	1	1	0	0	0	0	0	0	1	0	0	0	0	0	0	0	0	0	0	0	0	0	0	0	1	0	0	0	0	0	0	0	0	0	0	0	0	0
sp|O15479|MAGB2_HUMAN	O15479	MAGB2_HUMAN	MAGEB2	319	Homo sapiens	1:Experimental evidence at protein level	Melanoma-associated antigen B2	0.9611	0.9984	1	2	2	2	0	0	0	0	0	0	0	0	0	0	0	2	0	0	0	0	0	0	0	0	0	0	0	0	0	0	0	2	0	0	0	0	0	0	0	0
sp|O15498|YKT6_HUMAN	O15498	YKT6_HUMAN	YKT6	198	Homo sapiens	1:Experimental evidence at protein level	Synaptobrevin homolog YKT6	1	0.999	10	110	110	110	7	0	1	0	0	2	7	15	7	10	10	9	10	14	7	11	7	0	1	0	0	2	7	15	7	10	10	9	10	14	7	11	7	0	1	0
sp|O15504|NUP42_HUMAN	O15504	NUP42_HUMAN	NUP42	423	Homo sapiens	1:Experimental evidence at protein level	Nucleoporin NUP42	1	0.999	5	13	13	13	0	0	0	0	0	0	0	0	1	0	5	2	2	2	1	0	0	0	0	0	0	0	0	0	1	0	5	2	2	2	1	0	0	0	0	0
sp|O15511|ARPC5_HUMAN	O15511	ARPC5_HUMAN	ARPC5	151	Homo sapiens	1:Experimental evidence at protein level	Actin-related protein 2/3 complex subunit 5	0.9994	0.999	2	11	11	11	0	0	0	0	0	0	2	0	1	1	1	1	1	2	1	1	0	0	0	0	0	0	2	0	1	1	1	1	1	2	1	1	0	0	0	0
sp|O15530|PDPK1_HUMAN	O15530	PDPK1_HUMAN	PDPK1	556	Homo sapiens	1:Experimental evidence at protein level	3-phosphoinositide-dependent protein kinase 1	1	0.999	4	16	0	16	0	0	0	0	0	0	1	2	2	2	2	1	2	1	1	2	0	0	0	0	0	0	0	0	0	0	0	0	0	0	0	0	0	0	0	0
sp|O15541|R113A_HUMAN	O15541	R113A_HUMAN	RNF113A	343	Homo sapiens	1:Experimental evidence at protein level	E3 ubiquitin-protein ligase RNF113A	1	0.9989	3	9	9	9	0	0	0	0	0	0	0	0	0	1	3	3	0	2	0	0	0	0	0	0	0	0	0	0	0	1	3	3	0	2	0	0	0	0	0	0
sp|O15550|KDM6A_HUMAN	O15550	KDM6A_HUMAN	KDM6A	1401	Homo sapiens	1:Experimental evidence at protein level	Lysine-specific demethylase 6A	1	0.9985	3	3	1	3	0	0	0	0	0	0	0	0	0	0	0	0	0	1	1	1	0	0	0	0	0	0	0	0	0	0	0	0	0	0	0	1	0	0	0	0
sp|O43143|DHX15_HUMAN	O43143	DHX15_HUMAN	DHX15	795	Homo sapiens	1:Experimental evidence at protein level	ATP-dependent RNA helicase DHX15	1	0.999	35	502	499	502	31	1	8	6	0	15	39	49	45	39	45	45	41	40	41	57	31	1	8	6	0	15	39	49	44	39	45	45	41	40	41	55	31	1	8	6
sp|O43148|MCES_HUMAN	O43148	MCES_HUMAN	RNMT	476	Homo sapiens	1:Experimental evidence at protein level	mRNA cap guanine-N7 methyltransferase	1	0.999	10	50	50	50	3	0	0	0	0	0	4	4	4	4	8	7	4	6	2	4	3	0	0	0	0	0	4	4	4	4	8	7	4	6	2	4	3	0	0	0
sp|O43149|ZZEF1_HUMAN	O43149	ZZEF1_HUMAN	ZZEF1	2961	Homo sapiens	1:Experimental evidence at protein level	Zinc finger ZZ-type and EF-hand domain-containing protein 1	1	0.999	14	43	43	43	0	0	0	0	0	1	0	3	6	3	1	0	8	8	4	9	0	0	0	0	0	1	0	3	6	3	1	0	8	8	4	9	0	0	0	0
sp|O43150|ASAP2_HUMAN	O43150	ASAP2_HUMAN	ASAP2	1006	Homo sapiens	1:Experimental evidence at protein level	Arf-GAP with SH3 domain, ANK repeat and PH domain-containing protein 2	0.8315	0.9921	1	2	2	2	0	0	0	0	0	0	0	0	0	0	0	0	0	0	1	1	0	0	0	0	0	0	0	0	0	0	0	0	0	0	1	1	0	0	0	0
sp|O43156|TTI1_HUMAN	O43156	TTI1_HUMAN	TTI1	1089	Homo sapiens	1:Experimental evidence at protein level	TELO2-interacting protein 1 homolog	1	0.999	5	20	20	20	0	0	0	0	0	0	1	4	1	1	1	2	2	4	1	3	0	0	0	0	0	0	1	4	1	1	1	2	2	4	1	3	0	0	0	0
sp|O43159|RRP8_HUMAN	O43159	RRP8_HUMAN	RRP8	456	Homo sapiens	1:Experimental evidence at protein level	Ribosomal RNA-processing protein 8	1	0.999	7	32	32	32	1	0	0	0	0	0	5	5	2	4	1	1	3	2	4	4	1	0	0	0	0	0	5	5	2	4	1	1	3	2	4	4	1	0	0	0
sp|O43164|PJA2_HUMAN	O43164	PJA2_HUMAN	PJA2	708	Homo sapiens	1:Experimental evidence at protein level	E3 ubiquitin-protein ligase Praja-2	1	0.999	3	7	7	7	0	0	0	0	0	0	0	0	0	0	2	2	0	2	1	0	0	0	0	0	0	0	0	0	0	0	2	2	0	2	1	0	0	0	0	0
sp|O43169|CYB5B_HUMAN	O43169	CYB5B_HUMAN	CYB5B	150	Homo sapiens	1:Experimental evidence at protein level	Cytochrome b5 type B	1	0.999	5	36	36	36	1	1	0	1	1	2	2	6	5	2	0	2	2	0	3	8	1	1	0	1	1	2	2	6	5	2	0	2	2	0	3	8	1	1	0	1
sp|O43172|PRP4_HUMAN	O43172	PRP4_HUMAN	PRPF4	522	Homo sapiens	1:Experimental evidence at protein level	U4/U6 small nuclear ribonucleoprotein Prp4	1	0.999	13	99	99	99	8	0	0	0	0	0	6	9	12	10	8	9	8	10	5	14	8	0	0	0	0	0	6	9	12	10	8	9	8	10	5	14	8	0	0	0
sp|O43175|SERA_HUMAN	O43175	SERA_HUMAN	PHGDH	533	Homo sapiens	1:Experimental evidence at protein level	D-3-phosphoglycerate dehydrogenase	1	0.999	23	412	412	412	26	7	5	13	4	22	31	40	30	30	23	26	30	27	47	51	26	7	5	13	4	22	31	40	30	30	23	26	30	27	47	51	26	7	5	13
sp|O43237|DC1L2_HUMAN	O43237	DC1L2_HUMAN	DYNC1LI2	492	Homo sapiens	1:Experimental evidence at protein level	Cytoplasmic dynein 1 light intermediate chain 2	1	0.999	6	24	24	24	0	0	0	0	0	0	1	3	3	3	2	2	2	3	2	3	0	0	0	0	0	0	1	3	3	3	2	2	2	3	2	3	0	0	0	0
sp|O43242|PSMD3_HUMAN	O43242	PSMD3_HUMAN	PSMD3	534	Homo sapiens	1:Experimental evidence at protein level	26S proteasome non-ATPase regulatory subunit 3	1	0.999	28	332	332	332	17	2	5	7	0	12	26	35	33	25	29	27	27	25	25	37	17	2	5	7	0	12	26	35	33	25	29	27	27	25	25	37	17	2	5	7
sp|O43252|PAPS1_HUMAN	O43252	PAPS1_HUMAN	PAPSS1	624	Homo sapiens	1:Experimental evidence at protein level	Bifunctional 3'-phosphoadenosine 5'-phosphosulfate synthase 1	1	0.999	11	63	62	63	4	0	0	0	0	0	5	7	7	8	4	5	8	4	3	8	4	0	0	0	0	0	5	6	7	8	4	5	8	4	3	8	4	0	0	0
sp|O43264|ZW10_HUMAN	O43264	ZW10_HUMAN	ZW10	779	Homo sapiens	1:Experimental evidence at protein level	Centromere/kinetochore protein zw10 homolog	1	0.999	24	159	159	159	9	0	1	0	0	1	13	13	15	12	9	13	12	21	13	27	9	0	1	0	0	1	13	13	15	12	9	13	12	21	13	27	9	0	1	0
sp|O43286|B4GT5_HUMAN	O43286	B4GT5_HUMAN	B4GALT5	388	Homo sapiens	1:Experimental evidence at protein level	Beta-1,4-galactosyltransferase 5	0.9481	0.9979	1	6	0	6	1	0	0	0	0	0	0	1	0	0	0	1	1	0	1	1	0	0	0	0	0	0	0	0	0	0	0	0	0	0	0	0	1	0	0	0
sp|O43290|SNUT1_HUMAN	O43290	SNUT1_HUMAN	SART1	800	Homo sapiens	1:Experimental evidence at protein level	U4/U6.U5 tri-snRNP-associated protein 1	1	0.999	24	140	140	140	0	0	0	0	0	0	14	8	14	13	19	24	17	20	11	0	0	0	0	0	0	0	14	8	14	13	19	24	17	20	11	0	0	0	0	0
sp|O43291|SPIT2_HUMAN	O43291	SPIT2_HUMAN	SPINT2	252	Homo sapiens	1:Experimental evidence at protein level	Kunitz-type protease inhibitor 2	0.9745	0.999	1	1	1	1	0	0	0	0	0	0	0	0	0	0	0	0	0	0	0	1	0	0	0	0	0	0	0	0	0	0	0	0	0	0	0	1	0	0	0	0
sp|O43292|GPAA1_HUMAN	O43292	GPAA1_HUMAN	GPAA1	621	Homo sapiens	1:Experimental evidence at protein level	Glycosylphosphatidylinositol anchor attachment 1 protein	1	0.999	4	19	19	19	1	0	0	0	0	0	0	2	3	1	0	3	2	2	1	4	1	0	0	0	0	0	0	2	3	1	0	3	2	2	1	4	1	0	0	0
sp|O43294|TGFI1_HUMAN	O43294	TGFI1_HUMAN	TGFB1I1	461	Homo sapiens	1:Experimental evidence at protein level	Transforming growth factor beta-1-induced transcript 1 protein	0.9686	0.9987	1	2	2	2	0	0	0	0	0	0	0	0	0	1	0	0	0	1	0	0	0	0	0	0	0	0	0	0	0	1	0	0	0	1	0	0	0	0	0	0
sp|O43301|HS12A_HUMAN	O43301	HS12A_HUMAN	HSPA12A	675	Homo sapiens	1:Experimental evidence at protein level	Heat shock 70 kDa protein 12A	1	0.999	6	22	22	22	2	0	0	0	0	0	5	3	2	1	1	0	2	0	2	4	2	0	0	0	0	0	5	3	2	1	1	0	2	0	2	4	2	0	0	0
sp|O43303|CP110_HUMAN	O43303	CP110_HUMAN	CCP110	1012	Homo sapiens	1:Experimental evidence at protein level	Centriolar coiled-coil protein of 110 kDa	1	0.999	7	21	21	21	0	0	0	0	0	0	0	0	2	2	3	4	3	5	2	0	0	0	0	0	0	0	0	0	2	2	3	4	3	5	2	0	0	0	0	0
sp|O43314|VIP2_HUMAN	O43314	VIP2_HUMAN	PPIP5K2	1243	Homo sapiens	1:Experimental evidence at protein level	Inositol hexakisphosphate and diphosphoinositol-pentakisphosphate kinase 2	1	0.999	5	9	7	9	0	0	0	0	0	0	0	4	1	2	0	0	0	0	2	0	0	0	0	0	0	0	0	4	1	1	0	0	0	0	1	0	0	0	0	0
sp|O43318|M3K7_HUMAN	O43318	M3K7_HUMAN	MAP3K7	606	Homo sapiens	1:Experimental evidence at protein level	Mitogen-activated protein kinase kinase kinase 7	0.9743	0.999	1	3	3	3	0	0	0	0	0	0	0	0	0	0	1	0	0	1	1	0	0	0	0	0	0	0	0	0	0	0	1	0	0	1	1	0	0	0	0	0
sp|O43324|MCA3_HUMAN	O43324	MCA3_HUMAN	EEF1E1	174	Homo sapiens	1:Experimental evidence at protein level	Eukaryotic translation elongation factor 1 epsilon-1	1	0.999	7	75	75	75	2	0	0	0	0	4	7	6	6	6	7	7	7	7	6	10	2	0	0	0	0	4	7	6	6	6	7	7	7	7	6	10	2	0	0	0
sp|O43347|MSI1H_HUMAN	O43347	MSI1H_HUMAN	MSI1	362	Homo sapiens	1:Experimental evidence at protein level	RNA-binding protein Musashi homolog 1	0.9748	0.999	1	1	1	1	0	0	0	0	0	0	0	0	0	0	0	0	0	0	0	1	0	0	0	0	0	0	0	0	0	0	0	0	0	0	0	1	0	0	0	0
sp|O43379|WDR62_HUMAN	O43379	WDR62_HUMAN	WDR62	1518	Homo sapiens	1:Experimental evidence at protein level	WD repeat-containing protein 62	1	0.999	5	9	9	9	0	0	0	0	0	0	1	0	0	2	0	0	2	3	0	1	0	0	0	0	0	0	1	0	0	2	0	0	2	3	0	1	0	0	0	0
sp|O43390|HNRPR_HUMAN	O43390	HNRPR_HUMAN	HNRNPR	633	Homo sapiens	1:Experimental evidence at protein level	Heterogeneous nuclear ribonucleoprotein R	1	0.999	20	240	177	240	19	1	3	2	1	18	18	21	18	16	16	15	21	22	18	31	16	0	1	1	0	15	13	16	13	13	12	10	14	16	13	24	19	1	3	2
sp|O43395|PRPF3_HUMAN	O43395	PRPF3_HUMAN	PRPF3	683	Homo sapiens	1:Experimental evidence at protein level	U4/U6 small nuclear ribonucleoprotein Prp3	1	0.999	19	110	110	110	0	0	0	0	0	0	9	5	11	10	16	11	16	18	12	2	0	0	0	0	0	0	9	5	11	10	16	11	16	18	12	2	0	0	0	0
sp|O43396|TXNL1_HUMAN	O43396	TXNL1_HUMAN	TXNL1	289	Homo sapiens	1:Experimental evidence at protein level	Thioredoxin-like protein 1	1	0.999	10	31	31	31	3	0	0	0	0	0	0	4	3	4	2	2	3	2	0	8	3	0	0	0	0	0	0	4	3	4	2	2	3	2	0	8	3	0	0	0
sp|O43399|TPD54_HUMAN	O43399	TPD54_HUMAN	TPD52L2	206	Homo sapiens	1:Experimental evidence at protein level	Tumor protein D54	1	0.999	4	28	28	28	0	0	0	0	0	0	3	0	3	3	4	3	5	4	3	0	0	0	0	0	0	0	3	0	3	3	4	3	5	4	3	0	0	0	0	0
sp|O43402|EMC8_HUMAN	O43402	EMC8_HUMAN	EMC8	210	Homo sapiens	1:Experimental evidence at protein level	ER membrane protein complex subunit 8	1	0.999	4	15	15	15	0	0	0	0	0	0	2	2	3	0	0	1	1	1	2	3	0	0	0	0	0	0	2	2	3	0	0	1	1	1	2	3	0	0	0	0
sp|O43414|ERI3_HUMAN	O43414	ERI3_HUMAN	ERI3	337	Homo sapiens	1:Experimental evidence at protein level	ERI1 exoribonuclease 3	1	0.999	6	12	12	12	0	0	0	0	0	0	2	2	2	1	1	0	0	0	1	3	0	0	0	0	0	0	2	2	2	1	1	0	0	0	1	3	0	0	0	0
sp|O43422|P52K_HUMAN	O43422	P52K_HUMAN	THAP12	761	Homo sapiens	1:Experimental evidence at protein level	52 kDa repressor of the inhibitor of the protein kinase	1	0.999	3	10	10	10	0	0	0	0	0	0	0	2	0	2	1	0	0	0	4	1	0	0	0	0	0	0	0	2	0	2	1	0	0	0	4	1	0	0	0	0
sp|O43426|SYNJ1_HUMAN	O43426	SYNJ1_HUMAN	SYNJ1	1573	Homo sapiens	1:Experimental evidence at protein level	Synaptojanin-1	1	0.999	7	15	15	15	0	0	0	0	0	0	1	2	0	2	3	3	2	1	1	0	0	0	0	0	0	0	1	2	0	2	3	3	2	1	1	0	0	0	0	0
sp|O43427|FIBP_HUMAN	O43427	FIBP_HUMAN	FIBP	364	Homo sapiens	1:Experimental evidence at protein level	Acidic fibroblast growth factor intracellular-binding protein	1	0.999	4	7	7	7	0	0	0	0	0	0	0	1	0	0	0	0	1	0	2	3	0	0	0	0	0	0	0	1	0	0	0	0	1	0	2	3	0	0	0	0
sp|O43432|IF4G3_HUMAN	O43432	IF4G3_HUMAN	EIF4G3	1585	Homo sapiens	1:Experimental evidence at protein level	Eukaryotic translation initiation factor 4 gamma 3	1	0.999	33	171	171	232	0	0	0	0	0	0	18	19	13	13	21	24	18	24	6	15	0	0	0	0	0	0	18	19	13	13	21	24	18	24	6	15	2	0	0	0
sp|O43447|PPIH_HUMAN	O43447	PPIH_HUMAN	PPIH	177	Homo sapiens	1:Experimental evidence at protein level	Peptidyl-prolyl cis-trans isomerase H	1	0.999	6	54	54	54	6	0	1	0	0	2	4	5	5	5	5	4	5	4	2	6	6	0	1	0	0	2	4	5	5	5	5	4	5	4	2	6	6	0	1	0
sp|O43488|ARK72_HUMAN	O43488	ARK72_HUMAN	AKR7A2	359	Homo sapiens	1:Experimental evidence at protein level	Aflatoxin B1 aldehyde reductase member 2	1	0.999	7	40	24	40	3	0	0	0	0	1	5	5	5	5	2	2	1	2	4	5	2	0	0	0	0	0	3	4	3	3	1	1	0	1	2	4	3	0	0	0
sp|O43491|E41L2_HUMAN	O43491	E41L2_HUMAN	EPB41L2	1005	Homo sapiens	1:Experimental evidence at protein level	Band 4.1-like protein 2	1	0.999	41	385	336	385	30	0	5	0	0	3	30	34	31	38	38	41	34	37	28	36	27	0	5	0	0	3	27	28	25	32	33	35	30	32	27	32	30	0	5	0
sp|O43502|RA51C_HUMAN	O43502	RA51C_HUMAN	RAD51C	376	Homo sapiens	1:Experimental evidence at protein level	DNA repair protein RAD51 homolog 3	1	0.999	5	16	16	16	0	0	0	0	0	0	0	1	1	1	2	1	2	2	4	2	0	0	0	0	0	0	0	1	1	1	2	1	2	2	4	2	0	0	0	0
sp|O43505|B4GA1_HUMAN	O43505	B4GA1_HUMAN	B4GAT1	415	Homo sapiens	1:Experimental evidence at protein level	Beta-1,4-glucuronyltransferase 1	1	0.999	7	27	27	27	1	0	0	0	0	0	3	3	2	3	2	1	2	0	2	8	1	0	0	0	0	0	3	3	2	3	2	1	2	0	2	8	1	0	0	0
sp|O43524|FOXO3_HUMAN	O43524	FOXO3_HUMAN	FOXO3	673	Homo sapiens	1:Experimental evidence at protein level	Forkhead box protein O3	1	0.999	3	6	4	6	0	0	0	0	0	0	0	0	0	0	2	2	0	2	0	0	0	0	0	0	0	0	0	0	0	0	1	2	0	1	0	0	0	0	0	0
sp|O43542|XRCC3_HUMAN	O43542	XRCC3_HUMAN	XRCC3	346	Homo sapiens	1:Experimental evidence at protein level	DNA repair protein XRCC3	1	0.999	4	6	6	6	1	0	0	0	0	0	0	0	0	0	0	1	1	0	0	3	1	0	0	0	0	0	0	0	0	0	0	1	1	0	0	3	1	0	0	0
sp|O43548|TGM5_HUMAN	O43548	TGM5_HUMAN	TGM5	720	Homo sapiens	1:Experimental evidence at protein level	Protein-glutamine gamma-glutamyltransferase 5	0.9298	0.9971	1	1	1	1	0	0	0	0	0	0	0	0	1	0	0	0	0	0	0	0	0	0	0	0	0	0	0	0	1	0	0	0	0	0	0	0	0	0	0	0
sp|O43583|DENR_HUMAN	O43583	DENR_HUMAN	DENR	198	Homo sapiens	1:Experimental evidence at protein level	Density-regulated protein	1	0.999	4	9	9	9	0	0	0	0	0	0	2	1	1	1	2	0	0	0	0	2	0	0	0	0	0	0	2	1	1	1	2	0	0	0	0	2	0	0	0	0
sp|O43592|XPOT_HUMAN	O43592	XPOT_HUMAN	XPOT	962	Homo sapiens	1:Experimental evidence at protein level	Exportin-T	1	0.999	31	276	276	276	18	2	2	2	1	13	25	34	24	21	23	19	21	23	15	33	18	2	2	2	1	13	25	34	24	21	23	19	21	23	15	33	18	2	2	2
sp|O43598|DNPH1_HUMAN	O43598	DNPH1_HUMAN	DNPH1	174	Homo sapiens	1:Experimental evidence at protein level	5-hydroxymethyl-dUMP N-hydrolase	1	0.999	3	11	11	11	2	0	0	0	0	0	2	1	1	1	1	1	0	1	0	1	2	0	0	0	0	0	2	1	1	1	1	1	0	1	0	1	2	0	0	0
sp|O43615|TIM44_HUMAN	O43615	TIM44_HUMAN	TIMM44	452	Homo sapiens	1:Experimental evidence at protein level	Mitochondrial import inner membrane translocase subunit TIM44	1	0.999	16	169	169	169	11	2	4	5	1	11	15	16	14	12	15	15	13	11	9	15	11	2	4	5	1	11	15	16	14	12	15	15	13	11	9	15	11	2	4	5
sp|O43617|TPPC3_HUMAN	O43617	TPPC3_HUMAN	TRAPPC3	180	Homo sapiens	1:Experimental evidence at protein level	Trafficking protein particle complex subunit 3	1	0.999	7	52	52	52	3	0	0	2	0	2	3	2	5	2	6	7	4	7	2	7	3	0	0	2	0	2	3	2	5	2	6	7	4	7	2	7	3	0	0	2
sp|O43657|TSN6_HUMAN	O43657	TSN6_HUMAN	TSPAN6	245	Homo sapiens	1:Experimental evidence at protein level	Tetraspanin-6	1	0.999	4	24	24	24	2	0	0	0	0	0	2	3	3	3	2	1	2	2	0	4	2	0	0	0	0	0	2	3	3	3	2	1	2	2	0	4	2	0	0	0
sp|O43660|PLRG1_HUMAN	O43660	PLRG1_HUMAN	PLRG1	514	Homo sapiens	1:Experimental evidence at protein level	Pleiotropic regulator 1	1	0.999	11	35	35	35	1	0	0	0	0	0	0	3	6	3	0	4	12	0	1	5	1	0	0	0	0	0	0	3	6	3	0	4	12	0	1	5	1	0	0	0
sp|O43663|PRC1_HUMAN	O43663	PRC1_HUMAN	PRC1	620	Homo sapiens	1:Experimental evidence at protein level	Protein regulator of cytokinesis 1	1	0.999	6	9	9	28	0	0	0	0	0	0	2	2	0	0	1	0	0	1	1	2	0	0	0	0	0	0	2	2	0	0	1	0	0	1	1	2	2	0	0	0
sp|O43670|ZN207_HUMAN	O43670	ZN207_HUMAN	ZNF207	478	Homo sapiens	1:Experimental evidence at protein level	BUB3-interacting and GLEBS motif-containing protein ZNF207	0.9994	0.999	2	9	9	9	0	0	0	0	0	0	1	0	0	1	2	2	1	2	0	0	0	0	0	0	0	0	1	0	0	1	2	2	1	2	0	0	0	0	0	0
sp|O43674|NDUB5_HUMAN	O43674	NDUB5_HUMAN	NDUFB5	189	Homo sapiens	1:Experimental evidence at protein level	NADH dehydrogenase [ubiquinone] 1 beta subcomplex subunit 5, mitochondrial	1	0.999	3	19	19	19	2	0	0	0	0	0	3	3	2	1	1	2	1	1	0	3	2	0	0	0	0	0	3	3	2	1	1	2	1	1	0	3	2	0	0	0
sp|O43676|NDUB3_HUMAN	O43676	NDUB3_HUMAN	NDUFB3	98	Homo sapiens	1:Experimental evidence at protein level	NADH dehydrogenase [ubiquinone] 1 beta subcomplex subunit 3	1	0.999	3	28	28	28	1	0	1	0	0	1	3	3	3	2	2	2	2	3	2	3	1	0	1	0	0	1	3	3	3	2	2	2	2	3	2	3	1	0	1	0
sp|O43677|NDUC1_HUMAN	O43677	NDUC1_HUMAN	NDUFC1	76	Homo sapiens	1:Experimental evidence at protein level	NADH dehydrogenase [ubiquinone] 1 subunit C1, mitochondrial	0.9696	0.9988	1	2	2	2	0	0	0	0	0	0	0	1	0	0	0	0	0	0	0	1	0	0	0	0	0	0	0	1	0	0	0	0	0	0	0	1	0	0	0	0
sp|O43678|NDUA2_HUMAN	O43678	NDUA2_HUMAN	NDUFA2	99	Homo sapiens	1:Experimental evidence at protein level	NADH dehydrogenase [ubiquinone] 1 alpha subcomplex subunit 2	0.8797	0.9947	1	1	1	1	0	0	0	0	0	0	0	0	1	0	0	0	0	0	0	0	0	0	0	0	0	0	0	0	1	0	0	0	0	0	0	0	0	0	0	0
sp|O43681|GET3_HUMAN	O43681	GET3_HUMAN	GET3	348	Homo sapiens	1:Experimental evidence at protein level	ATPase GET3	1	0.999	7	63	63	63	3	0	0	0	0	1	6	7	7	6	3	5	6	5	6	8	3	0	0	0	0	1	6	7	7	6	3	5	6	5	6	8	3	0	0	0
sp|O43683|BUB1_HUMAN	O43683	BUB1_HUMAN	BUB1	1085	Homo sapiens	1:Experimental evidence at protein level	Mitotic checkpoint serine/threonine-protein kinase BUB1	1	0.999	14	40	40	40	0	0	0	0	0	0	0	0	1	3	8	10	7	9	1	1	0	0	0	0	0	0	0	0	1	3	8	10	7	9	1	1	0	0	0	0
sp|O43684|BUB3_HUMAN	O43684	BUB3_HUMAN	BUB3	328	Homo sapiens	1:Experimental evidence at protein level	Mitotic checkpoint protein BUB3	1	0.999	13	135	135	135	7	1	1	3	0	5	8	12	15	14	10	10	12	11	6	20	7	1	1	3	0	5	8	12	15	14	10	10	12	11	6	20	7	1	1	3
sp|O43707|ACTN4_HUMAN	O43707	ACTN4_HUMAN	ACTN4	911	Homo sapiens	1:Experimental evidence at protein level	Alpha-actinin-4	1	0.999	54	888	552	888	58	2	10	8	2	42	69	84	86	85	67	69	75	66	78	87	33	2	9	5	1	28	41	52	54	52	46	44	46	40	44	55	58	2	10	8
sp|O43708|MAAI_HUMAN	O43708	MAAI_HUMAN	GSTZ1	216	Homo sapiens	1:Experimental evidence at protein level	Maleylacetoacetate isomerase	1	0.999	4	33	33	33	2	0	0	0	0	1	2	4	2	3	2	2	3	2	3	7	2	0	0	0	0	1	2	4	2	3	2	2	3	2	3	7	2	0	0	0
sp|O43709|BUD23_HUMAN	O43709	BUD23_HUMAN	BUD23	281	Homo sapiens	1:Experimental evidence at protein level	Probable 18S rRNA (guanine-N(7))-methyltransferase	1	0.999	4	8	8	8	1	0	0	0	0	0	0	2	0	1	0	1	0	0	1	2	1	0	0	0	0	0	0	2	0	1	0	1	0	0	1	2	1	0	0	0
sp|O43719|HTSF1_HUMAN	O43719	HTSF1_HUMAN	HTATSF1	755	Homo sapiens	1:Experimental evidence at protein level	17S U2 SnRNP complex component HTATSF1	1	0.999	16	70	70	70	7	0	0	0	0	0	5	4	6	5	11	12	8	10	2	0	7	0	0	0	0	0	5	4	6	5	11	12	8	10	2	0	7	0	0	0
sp|O43747|AP1G1_HUMAN	O43747	AP1G1_HUMAN	AP1G1	822	Homo sapiens	1:Experimental evidence at protein level	AP-1 complex subunit gamma-1	1	0.999	21	127	126	127	8	0	1	0	0	5	9	14	12	10	8	10	11	10	11	18	8	0	1	0	0	5	9	14	12	10	8	10	11	10	11	17	8	0	1	0
sp|O43759|SNG1_HUMAN	O43759	SNG1_HUMAN	SYNGR1	233	Homo sapiens	1:Experimental evidence at protein level	Synaptogyrin-1	0.9994	0.999	2	18	18	18	1	0	0	0	0	2	1	2	1	2	3	1	1	1	1	2	1	0	0	0	0	2	1	2	1	2	3	1	1	1	1	2	1	0	0	0
sp|O43760|SNG2_HUMAN	O43760	SNG2_HUMAN	SYNGR2	224	Homo sapiens	1:Experimental evidence at protein level	Synaptogyrin-2	1	0.999	3	24	24	24	3	0	0	0	0	0	2	3	2	3	2	3	2	2	0	2	3	0	0	0	0	0	2	3	2	3	2	3	2	2	0	2	3	0	0	0
sp|O43761|SNG3_HUMAN	O43761	SNG3_HUMAN	SYNGR3	229	Homo sapiens	1:Experimental evidence at protein level	Synaptogyrin-3	0.9715	0.9989	1	1	1	1	0	0	0	0	0	0	0	0	0	0	0	0	0	0	0	1	0	0	0	0	0	0	0	0	0	0	0	0	0	0	0	1	0	0	0	0
sp|O43765|SGTA_HUMAN	O43765	SGTA_HUMAN	SGTA	313	Homo sapiens	1:Experimental evidence at protein level	Small glutamine-rich tetratricopeptide repeat-containing protein alpha	1	0.999	4	11	11	11	0	0	0	0	0	0	4	3	0	1	0	0	0	0	0	3	0	0	0	0	0	0	4	3	0	1	0	0	0	0	0	3	0	0	0	0
sp|O43768|ENSA_HUMAN	O43768	ENSA_HUMAN	ENSA	121	Homo sapiens	1:Experimental evidence at protein level	Alpha-endosulfine	1	0.999	5	30	24	30	0	0	0	0	0	0	0	0	2	2	6	3	6	10	1	0	0	0	0	0	0	0	0	0	2	2	5	2	4	8	1	0	0	0	0	0
sp|O43772|MCAT_HUMAN	O43772	MCAT_HUMAN	SLC25A20	301	Homo sapiens	1:Experimental evidence at protein level	Mitochondrial carnitine/acylcarnitine carrier protein	1	0.999	5	26	26	26	2	0	0	0	0	0	2	3	4	4	1	0	1	2	1	6	2	0	0	0	0	0	2	3	4	4	1	0	1	2	1	6	2	0	0	0
sp|O43776|SYNC_HUMAN	O43776	SYNC_HUMAN	NARS1	548	Homo sapiens	1:Experimental evidence at protein level	Asparagine--tRNA ligase, cytoplasmic	1	0.999	20	247	247	247	16	1	2	3	0	6	18	30	23	20	19	22	18	21	22	26	16	1	2	3	0	6	18	30	23	20	19	22	18	21	22	26	16	1	2	3
sp|O43790|KRT86_HUMAN	O43790	KRT86_HUMAN	KRT86	486	Homo sapiens	1:Experimental evidence at protein level	Keratin, type II cuticular Hb6	0.9999	0.9984	10	10	0	25	6	1	0	1	0	0	0	0	0	0	1	0	0	1	0	0	0	0	0	0	0	0	0	0	0	0	0	0	0	0	0	0	8	2	1	1
sp|O43791|SPOP_HUMAN	O43791	SPOP_HUMAN	SPOP	374	Homo sapiens	1:Experimental evidence at protein level	Speckle-type POZ protein	0.9532	0.9981	1	1	0	1	0	0	0	0	0	0	0	0	0	0	0	0	0	0	1	0	0	0	0	0	0	0	0	0	0	0	0	0	0	0	0	0	0	0	0	0
sp|O43795|MYO1B_HUMAN	O43795	MYO1B_HUMAN	MYO1B	1136	Homo sapiens	1:Experimental evidence at protein level	Unconventional myosin-Ib	1	0.999	28	171	151	171	12	0	1	0	0	1	15	22	14	12	13	14	16	13	16	22	11	0	1	0	0	1	15	19	12	10	10	12	14	11	15	20	12	0	1	0
sp|O43808|PM34_HUMAN	O43808	PM34_HUMAN	SLC25A17	307	Homo sapiens	1:Experimental evidence at protein level	Peroxisomal membrane protein PMP34	1	0.999	8	34	34	34	1	0	0	0	0	0	1	5	3	2	5	2	4	3	0	8	1	0	0	0	0	0	1	5	3	2	5	2	4	3	0	8	1	0	0	0
sp|O43809|CPSF5_HUMAN	O43809	CPSF5_HUMAN	NUDT21	227	Homo sapiens	1:Experimental evidence at protein level	Cleavage and polyadenylation specificity factor subunit 5	1	0.999	8	73	73	73	5	0	0	1	0	3	6	8	5	6	5	7	5	4	9	9	5	0	0	1	0	3	6	8	5	6	5	7	5	4	9	9	5	0	0	1
sp|O43813|LANC1_HUMAN	O43813	LANC1_HUMAN	LANCL1	399	Homo sapiens	1:Experimental evidence at protein level	Glutathione S-transferase LANCL1	1	0.999	13	105	105	105	8	1	3	0	0	5	8	12	10	7	6	7	8	7	9	14	8	1	3	0	0	5	8	12	10	7	6	7	8	7	9	14	8	1	3	0
sp|O43815|STRN_HUMAN	O43815	STRN_HUMAN	STRN	780	Homo sapiens	1:Experimental evidence at protein level	Striatin	1	0.999	13	65	65	65	0	0	0	0	0	0	8	4	6	5	7	11	8	12	3	1	0	0	0	0	0	0	8	4	6	5	7	11	8	12	3	1	0	0	0	0
sp|O43818|U3IP2_HUMAN	O43818	U3IP2_HUMAN	RRP9	475	Homo sapiens	1:Experimental evidence at protein level	U3 small nucleolar RNA-interacting protein 2	1	0.999	9	65	65	65	7	0	0	0	0	1	3	10	8	6	6	5	5	4	3	7	7	0	0	0	0	1	3	10	8	6	6	5	5	4	3	7	7	0	0	0
sp|O43819|SCO2_HUMAN	O43819	SCO2_HUMAN	SCO2	266	Homo sapiens	1:Experimental evidence at protein level	Protein SCO2 homolog, mitochondrial	1	0.999	4	30	30	30	1	0	0	0	0	0	3	5	2	2	5	4	2	1	0	5	1	0	0	0	0	0	3	5	2	2	5	4	2	1	0	5	1	0	0	0
sp|O43822|CF410_HUMAN	O43822	CF410_HUMAN	CFAP410	256	Homo sapiens	1:Experimental evidence at protein level	Cilia- and flagella-associated protein 410	0.9887	0.999	2	3	3	3	0	0	0	0	0	0	0	0	0	1	1	0	0	0	0	1	0	0	0	0	0	0	0	0	0	1	1	0	0	0	0	1	0	0	0	0
sp|O43823|AKAP8_HUMAN	O43823	AKAP8_HUMAN	AKAP8	692	Homo sapiens	1:Experimental evidence at protein level	A-kinase anchor protein 8	1	0.999	5	12	12	12	0	0	0	0	0	0	2	0	0	0	3	5	2	0	0	0	0	0	0	0	0	0	2	0	0	0	3	5	2	0	0	0	0	0	0	0
sp|O43826|G6PT1_HUMAN	O43826	G6PT1_HUMAN	SLC37A4	429	Homo sapiens	1:Experimental evidence at protein level	Glucose-6-phosphate exchanger SLC37A4	1	0.999	5	18	18	18	2	0	0	0	0	1	1	4	3	2	1	0	2	0	0	2	2	0	0	0	0	1	1	4	3	2	1	0	2	0	0	2	2	0	0	0
sp|O43837|IDH3B_HUMAN	O43837	IDH3B_HUMAN	IDH3B	385	Homo sapiens	1:Experimental evidence at protein level	Isocitrate dehydrogenase [NAD] subunit beta, mitochondrial	1	0.999	7	39	39	39	3	0	0	0	0	1	5	4	7	4	2	3	2	0	1	7	3	0	0	0	0	1	5	4	7	4	2	3	2	0	1	7	3	0	0	0
sp|O43847|NRDC_HUMAN	O43847	NRDC_HUMAN	NRDC	1151	Homo sapiens	1:Experimental evidence at protein level	Nardilysin	1	0.999	33	242	242	242	10	0	0	0	0	3	15	34	22	16	22	26	25	26	15	28	10	0	0	0	0	3	15	34	22	16	22	26	25	26	15	28	10	0	0	0
sp|O43852|CALU_HUMAN	O43852	CALU_HUMAN	CALU	315	Homo sapiens	1:Experimental evidence at protein level	Calumenin	0.9994	0.999	2	2	2	2	2	0	0	0	0	0	0	0	0	0	0	0	0	0	0	0	2	0	0	0	0	0	0	0	0	0	0	0	0	0	0	0	2	0	0	0
sp|O43865|SAHH2_HUMAN	O43865	SAHH2_HUMAN	AHCYL1	530	Homo sapiens	1:Experimental evidence at protein level	S-adenosylhomocysteine hydrolase-like protein 1	1	0.999	9	58	8	79	4	0	0	0	0	0	3	6	6	5	6	5	5	9	4	5	0	0	0	0	0	0	0	1	1	0	2	0	0	3	1	0	5	1	1	0
sp|O43896|KIF1C_HUMAN	O43896	KIF1C_HUMAN	KIF1C	1103	Homo sapiens	1:Experimental evidence at protein level	Kinesin-like protein KIF1C	1	0.999	6	15	7	16	0	0	0	0	0	0	0	2	2	1	2	3	1	2	0	2	0	0	0	0	0	0	0	1	1	0	1	2	0	1	0	1	0	0	0	0
sp|O43909|EXTL3_HUMAN	O43909	EXTL3_HUMAN	EXTL3	919	Homo sapiens	1:Experimental evidence at protein level	Exostosin-like 3	0.756	0.9875	1	2	2	2	0	0	0	0	0	0	0	0	0	0	1	0	0	0	0	1	0	0	0	0	0	0	0	0	0	0	1	0	0	0	0	1	0	0	0	0
sp|O43913|ORC5_HUMAN	O43913	ORC5_HUMAN	ORC5	435	Homo sapiens	1:Experimental evidence at protein level	Origin recognition complex subunit 5	1	0.999	16	78	78	78	2	0	0	0	0	0	4	8	8	5	7	4	6	14	6	14	2	0	0	0	0	0	4	8	8	5	7	4	6	14	6	14	2	0	0	0
sp|O43924|PDE6D_HUMAN	O43924	PDE6D_HUMAN	PDE6D	150	Homo sapiens	1:Experimental evidence at protein level	Retinal rod rhodopsin-sensitive cGMP 3',5'-cyclic phosphodiesterase subunit delta	0.9994	0.999	2	11	11	11	0	0	0	0	0	0	2	2	1	1	1	0	0	0	1	3	0	0	0	0	0	0	2	2	1	1	1	0	0	0	1	3	0	0	0	0
sp|O43929|ORC4_HUMAN	O43929	ORC4_HUMAN	ORC4	436	Homo sapiens	1:Experimental evidence at protein level	Origin recognition complex subunit 4	1	0.999	12	54	52	54	2	0	0	0	0	0	5	7	4	5	5	5	4	4	3	10	2	0	0	0	0	0	5	6	4	5	5	5	4	4	3	9	2	0	0	0
sp|O43933|PEX1_HUMAN	O43933	PEX1_HUMAN	PEX1	1283	Homo sapiens	1:Experimental evidence at protein level	Peroxisomal ATPase PEX1	1	0.9987	6	11	11	14	1	0	0	0	0	0	1	0	1	1	0	4	1	2	0	0	1	0	0	0	0	0	1	0	1	1	0	4	1	2	0	0	1	0	0	0
sp|O60216|RAD21_HUMAN	O60216	RAD21_HUMAN	RAD21	631	Homo sapiens	1:Experimental evidence at protein level	Double-strand-break repair protein rad21 homolog	1	0.999	18	101	92	101	4	0	0	1	0	1	10	11	9	9	9	7	9	10	7	14	4	0	0	1	0	1	9	10	8	9	8	6	8	9	6	13	4	0	0	1
sp|O60231|DHX16_HUMAN	O60231	DHX16_HUMAN	DHX16	1041	Homo sapiens	1:Experimental evidence at protein level	Pre-mRNA-splicing factor ATP-dependent RNA helicase DHX16	1	0.999	20	120	115	123	7	0	0	0	0	0	8	15	12	12	10	11	12	11	10	12	6	0	0	0	0	0	7	14	12	11	10	11	11	11	10	12	7	0	0	0
sp|O60232|ZNRD2_HUMAN	O60232	ZNRD2_HUMAN	ZNRD2	199	Homo sapiens	1:Experimental evidence at protein level	Protein ZNRD2	0.975	0.999	1	9	9	9	0	0	0	0	0	0	1	1	0	1	2	1	1	1	1	0	0	0	0	0	0	0	1	1	0	1	2	1	1	1	1	0	0	0	0	0
sp|O60244|MED14_HUMAN	O60244	MED14_HUMAN	MED14	1454	Homo sapiens	1:Experimental evidence at protein level	Mediator of RNA polymerase II transcription subunit 14	1	0.999	9	18	18	18	1	0	0	0	0	0	0	4	1	2	0	0	3	1	1	5	1	0	0	0	0	0	0	4	1	2	0	0	3	1	1	5	1	0	0	0
sp|O60256|KPRB_HUMAN	O60256	KPRB_HUMAN	PRPSAP2	369	Homo sapiens	1:Experimental evidence at protein level	Phosphoribosyl pyrophosphate synthase-associated protein 2	1	0.999	17	200	179	200	5	2	1	1	2	10	14	16	23	21	9	15	16	19	21	25	4	2	0	1	2	9	13	14	20	19	8	14	16	17	19	21	5	2	1	1
sp|O60264|SMCA5_HUMAN	O60264	SMCA5_HUMAN	SMARCA5	1052	Homo sapiens	1:Experimental evidence at protein level	SWI/SNF-related matrix-associated actin-dependent regulator of chromatin subfamily A member 5	1	0.999	47	390	252	390	23	1	6	2	0	9	28	32	48	30	33	32	34	36	32	44	16	1	5	0	0	4	17	21	34	18	23	18	22	21	20	32	23	1	6	2
sp|O60271|JIP4_HUMAN	O60271	JIP4_HUMAN	SPAG9	1321	Homo sapiens	1:Experimental evidence at protein level	C-Jun-amino-terminal kinase-interacting protein 4	1	0.999	43	375	345	375	15	0	0	0	0	1	33	33	41	30	42	43	36	50	22	29	14	0	0	0	0	1	32	31	37	28	39	39	33	45	21	25	15	0	0	0
sp|O60287|NPA1P_HUMAN	O60287	NPA1P_HUMAN	URB1	2271	Homo sapiens	1:Experimental evidence at protein level	Nucleolar pre-ribosomal-associated protein 1	1	0.999	49	215	215	215	2	0	0	0	0	0	8	31	24	13	14	17	26	24	13	43	2	0	0	0	0	0	8	31	24	13	14	17	26	24	13	43	2	0	0	0
sp|O60291|MGRN1_HUMAN	O60291	MGRN1_HUMAN	MGRN1	552	Homo sapiens	1:Experimental evidence at protein level	E3 ubiquitin-protein ligase MGRN1	0.8385	0.9925	1	1	1	1	0	0	0	0	0	0	0	0	0	0	0	1	0	0	0	0	0	0	0	0	0	0	0	0	0	0	0	1	0	0	0	0	0	0	0	0
sp|O60293|ZC3H1_HUMAN	O60293	ZC3H1_HUMAN	ZFC3H1	1989	Homo sapiens	1:Experimental evidence at protein level	Zinc finger C3H1 domain-containing protein	1	0.999	7	10	10	10	1	0	0	0	0	0	0	2	1	3	0	1	2	0	0	0	1	0	0	0	0	0	0	2	1	3	0	1	2	0	0	0	1	0	0	0
sp|O60294|TYW4_HUMAN	O60294	TYW4_HUMAN	LCMT2	686	Homo sapiens	1:Experimental evidence at protein level	tRNA wybutosine-synthesizing protein 4	1	0.999	4	7	7	7	0	0	0	0	0	0	0	1	0	0	1	1	0	0	1	3	0	0	0	0	0	0	0	1	0	0	1	1	0	0	1	3	0	0	0	0
sp|O60306|AQR_HUMAN	O60306	AQR_HUMAN	AQR	1485	Homo sapiens	1:Experimental evidence at protein level	RNA helicase aquarius	1	0.999	35	153	153	155	4	0	0	0	0	1	12	21	16	16	8	9	15	14	11	26	4	0	0	0	0	1	12	21	16	16	8	9	15	14	11	26	4	0	0	0
sp|O60313|OPA1_HUMAN	O60313	OPA1_HUMAN	OPA1	960	Homo sapiens	1:Experimental evidence at protein level	Dynamin-like 120 kDa protein, mitochondrial	1	0.999	16	71	71	71	8	0	0	0	0	0	10	13	4	3	4	5	6	3	4	11	8	0	0	0	0	0	10	13	4	3	4	5	6	3	4	11	8	0	0	0
sp|O60315|ZEB2_HUMAN	O60315	ZEB2_HUMAN	ZEB2	1214	Homo sapiens	1:Experimental evidence at protein level	Zinc finger E-box-binding homeobox 2	1	0.999	3	3	3	3	0	0	0	0	0	0	0	1	0	0	0	0	1	1	0	0	0	0	0	0	0	0	0	1	0	0	0	0	1	1	0	0	0	0	0	0
sp|O60318|GANP_HUMAN	O60318	GANP_HUMAN	MCM3AP	1980	Homo sapiens	1:Experimental evidence at protein level	Germinal-center associated nuclear protein	1	0.999	10	13	13	13	0	0	0	0	0	0	0	1	1	1	2	2	2	3	0	1	0	0	0	0	0	0	0	1	1	1	2	2	2	3	0	1	0	0	0	0
sp|O60341|KDM1A_HUMAN	O60341	KDM1A_HUMAN	KDM1A	852	Homo sapiens	1:Experimental evidence at protein level	Lysine-specific histone demethylase 1A	1	0.999	14	41	41	41	1	0	0	0	0	0	3	9	6	6	1	1	2	1	3	8	1	0	0	0	0	0	3	9	6	6	1	1	2	1	3	8	1	0	0	0
sp|O60343|TBCD4_HUMAN	O60343	TBCD4_HUMAN	TBC1D4	1298	Homo sapiens	1:Experimental evidence at protein level	TBC1 domain family member 4	1	0.999	31	178	178	178	8	0	0	0	0	1	16	26	20	18	12	16	13	13	15	20	8	0	0	0	0	1	16	26	20	18	12	16	13	13	15	20	8	0	0	0
sp|O60347|TBC12_HUMAN	O60347	TBC12_HUMAN	TBC1D12	775	Homo sapiens	1:Experimental evidence at protein level	TBC1 domain family member 12	0.9701	0.9988	1	1	1	1	0	0	0	0	0	0	0	1	0	0	0	0	0	0	0	0	0	0	0	0	0	0	0	1	0	0	0	0	0	0	0	0	0	0	0	0
sp|O60427|FADS1_HUMAN	O60427	FADS1_HUMAN	FADS1	444	Homo sapiens	1:Experimental evidence at protein level	Acyl-CoA (8-3)-desaturase	1	0.999	6	14	14	14	0	0	0	0	0	0	0	3	1	1	0	1	1	1	2	4	0	0	0	0	0	0	0	3	1	1	0	1	1	1	2	4	0	0	0	0
sp|O60443|GSDME_HUMAN	O60443	GSDME_HUMAN	GSDME	496	Homo sapiens	1:Experimental evidence at protein level	Gasdermin-E	0.9786	0.9986	2	2	2	2	0	0	0	0	0	0	1	0	0	0	0	0	0	0	1	0	0	0	0	0	0	0	1	0	0	0	0	0	0	0	1	0	0	0	0	0
sp|O60476|MA1A2_HUMAN	O60476	MA1A2_HUMAN	MAN1A2	641	Homo sapiens	1:Experimental evidence at protein level	Mannosyl-oligosaccharide 1,2-alpha-mannosidase IB	1	0.999	6	9	9	9	1	0	0	0	0	0	0	1	1	0	0	0	1	1	0	4	1	0	0	0	0	0	0	1	1	0	0	0	1	1	0	4	1	0	0	0
sp|O60488|ACSL4_HUMAN	O60488	ACSL4_HUMAN	ACSL4	711	Homo sapiens	1:Experimental evidence at protein level	Long-chain-fatty-acid--CoA ligase 4	1	0.999	14	49	49	75	2	0	0	0	0	0	4	8	3	5	6	5	4	2	3	7	2	0	0	0	0	0	4	8	3	5	6	5	4	2	3	7	5	0	0	0
sp|O60493|SNX3_HUMAN	O60493	SNX3_HUMAN	SNX3	162	Homo sapiens	1:Experimental evidence at protein level	Sorting nexin-3	1	0.999	6	38	25	38	0	0	0	0	0	0	4	2	3	3	6	6	5	6	2	1	0	0	0	0	0	0	3	1	2	2	4	4	4	4	1	0	0	0	0	0
sp|O60499|STX10_HUMAN	O60499	STX10_HUMAN	STX10	249	Homo sapiens	1:Experimental evidence at protein level	Syntaxin-10	0.968	0.9987	1	1	1	1	0	0	0	0	0	0	0	0	0	0	0	0	1	0	0	0	0	0	0	0	0	0	0	0	0	0	0	0	1	0	0	0	0	0	0	0
sp|O60502|OGA_HUMAN	O60502	OGA_HUMAN	OGA	916	Homo sapiens	1:Experimental evidence at protein level	Protein O-GlcNAcase	1	0.999	24	161	161	161	10	0	0	0	0	0	12	20	21	15	12	14	15	16	8	18	10	0	0	0	0	0	12	20	21	15	12	14	15	16	8	18	10	0	0	0
sp|O60506|HNRPQ_HUMAN	O60506	HNRPQ_HUMAN	SYNCRIP	623	Homo sapiens	1:Experimental evidence at protein level	Heterogeneous nuclear ribonucleoprotein Q	1	0.999	15	144	144	207	5	0	0	0	0	8	15	13	13	11	13	15	13	12	11	15	5	0	0	0	0	8	15	13	13	11	13	15	13	12	11	15	8	1	2	1
sp|O60508|PRP17_HUMAN	O60508	PRP17_HUMAN	CDC40	579	Homo sapiens	1:Experimental evidence at protein level	Pre-mRNA-processing factor 17	1	0.999	15	63	63	63	9	0	0	0	0	0	2	4	10	9	4	3	6	3	4	9	9	0	0	0	0	0	2	4	10	9	4	3	6	3	4	9	9	0	0	0
sp|O60518|RNBP6_HUMAN	O60518	RNBP6_HUMAN	RANBP6	1105	Homo sapiens	1:Experimental evidence at protein level	Ran-binding protein 6	1	0.999	12	22	22	82	1	0	0	0	0	0	2	3	3	1	2	3	0	4	1	2	1	0	0	0	0	0	2	3	3	1	2	3	0	4	1	2	3	0	0	0
sp|O60524|NEMF_HUMAN	O60524	NEMF_HUMAN	NEMF	1076	Homo sapiens	1:Experimental evidence at protein level	Ribosome quality control complex subunit NEMF	1	0.999	16	80	80	80	5	0	0	0	0	0	5	11	9	7	8	8	7	6	4	10	5	0	0	0	0	0	5	11	9	7	8	8	7	6	4	10	5	0	0	0
sp|O60547|GMDS_HUMAN	O60547	GMDS_HUMAN	GMDS	372	Homo sapiens	1:Experimental evidence at protein level	GDP-mannose 4,6 dehydratase	1	0.999	11	72	72	72	6	0	1	0	0	3	7	11	6	6	3	5	5	4	6	9	6	0	1	0	0	3	7	11	6	6	3	5	5	4	6	9	6	0	1	0
sp|O60551|NMT2_HUMAN	O60551	NMT2_HUMAN	NMT2	498	Homo sapiens	1:Experimental evidence at protein level	Glycylpeptide N-tetradecanoyltransferase 2	1	0.999	7	11	11	56	1	0	0	0	0	0	1	2	0	1	0	1	2	0	0	3	1	0	0	0	0	0	1	2	0	1	0	1	2	0	0	3	1	0	0	0
sp|O60563|CCNT1_HUMAN	O60563	CCNT1_HUMAN	CCNT1	726	Homo sapiens	1:Experimental evidence at protein level	Cyclin-T1	1	0.999	6	42	42	42	0	0	0	0	0	0	3	4	3	5	5	6	6	6	2	2	0	0	0	0	0	0	3	4	3	5	5	6	6	6	2	2	0	0	0	0
sp|O60566|BUB1B_HUMAN	O60566	BUB1B_HUMAN	BUB1B	1050	Homo sapiens	1:Experimental evidence at protein level	Mitotic checkpoint serine/threonine-protein kinase BUB1 beta	1	0.999	25	66	66	66	0	0	0	0	0	0	5	6	4	4	14	12	4	12	4	1	0	0	0	0	0	0	5	6	4	4	14	12	4	12	4	1	0	0	0	0
sp|O60568|PLOD3_HUMAN	O60568	PLOD3_HUMAN	PLOD3	738	Homo sapiens	1:Experimental evidence at protein level	Multifunctional procollagen lysine hydroxylase and glycosyltransferase LH3	1	0.999	18	60	60	60	3	0	0	0	0	1	4	11	5	6	2	4	3	4	3	14	3	0	0	0	0	1	4	11	5	6	2	4	3	4	3	14	3	0	0	0
sp|O60573|IF4E2_HUMAN	O60573	IF4E2_HUMAN	EIF4E2	245	Homo sapiens	1:Experimental evidence at protein level	Eukaryotic translation initiation factor 4E type 2	1	0.999	4	22	22	22	0	0	0	0	0	0	1	2	3	2	2	3	2	3	1	3	0	0	0	0	0	0	1	2	3	2	2	3	2	3	1	3	0	0	0	0
sp|O60610|DIAP1_HUMAN	O60610	DIAP1_HUMAN	DIAPH1	1272	Homo sapiens	1:Experimental evidence at protein level	Protein diaphanous homolog 1	1	0.999	31	184	184	184	9	0	0	0	0	1	13	25	15	16	13	14	20	12	13	33	9	0	0	0	0	1	13	25	15	16	13	14	20	12	13	33	9	0	0	0
sp|O60613|SEP15_HUMAN	O60613	SEP15_HUMAN	SELENOF	165	Homo sapiens	1:Experimental evidence at protein level	Selenoprotein F	0.975	0.999	1	6	6	6	0	0	0	0	0	0	0	1	1	1	0	0	1	0	1	1	0	0	0	0	0	0	0	1	1	1	0	0	1	0	1	1	0	0	0	0
sp|O60637|TSN3_HUMAN	O60637	TSN3_HUMAN	TSPAN3	253	Homo sapiens	2:Experimental evidence at transcript level	Tetraspanin-3	0.8507	0.9932	1	6	6	6	1	0	0	0	0	1	1	1	0	0	0	1	1	0	0	0	1	0	0	0	0	1	1	1	0	0	0	1	1	0	0	0	1	0	0	0
sp|O60645|EXOC3_HUMAN	O60645	EXOC3_HUMAN	EXOC3	745	Homo sapiens	1:Experimental evidence at protein level	Exocyst complex component 3	1	0.999	12	74	74	74	4	0	0	0	0	0	7	9	8	7	5	3	8	7	6	10	4	0	0	0	0	0	7	9	8	7	5	3	8	7	6	10	4	0	0	0
sp|O60664|PLIN3_HUMAN	O60664	PLIN3_HUMAN	PLIN3	434	Homo sapiens	1:Experimental evidence at protein level	Perilipin-3	1	0.999	8	22	22	22	0	0	0	0	0	0	0	0	0	1	6	5	4	4	1	1	0	0	0	0	0	0	0	0	0	1	6	5	4	4	1	1	0	0	0	0
sp|O60671|RAD1_HUMAN	O60671	RAD1_HUMAN	RAD1	282	Homo sapiens	1:Experimental evidence at protein level	Cell cycle checkpoint protein RAD1	0.9712	0.9988	1	3	3	3	0	0	0	0	0	0	1	1	0	0	0	1	0	0	0	0	0	0	0	0	0	0	1	1	0	0	0	1	0	0	0	0	0	0	0	0
sp|O60678|ANM3_HUMAN	O60678	ANM3_HUMAN	PRMT3	531	Homo sapiens	1:Experimental evidence at protein level	Protein arginine N-methyltransferase 3	1	0.999	15	107	107	107	8	0	0	0	0	0	10	15	14	9	10	10	7	6	6	12	8	0	0	0	0	0	10	15	14	9	10	10	7	6	6	12	8	0	0	0
sp|O60683|PEX10_HUMAN	O60683	PEX10_HUMAN	PEX10	326	Homo sapiens	1:Experimental evidence at protein level	Peroxisome biogenesis factor 10	0.9044	0.9959	1	1	1	1	0	0	0	0	0	0	0	0	0	0	0	0	0	0	1	0	0	0	0	0	0	0	0	0	0	0	0	0	0	0	1	0	0	0	0	0
sp|O60684|IMA7_HUMAN	O60684	IMA7_HUMAN	KPNA6	536	Homo sapiens	1:Experimental evidence at protein level	Importin subunit alpha-7	1	0.999	13	37	34	131	1	0	0	0	0	0	2	5	4	4	3	3	4	4	3	4	1	0	0	0	0	0	2	4	3	4	3	3	4	4	3	3	5	0	1	1
sp|O60701|UGDH_HUMAN	O60701	UGDH_HUMAN	UGDH	494	Homo sapiens	1:Experimental evidence at protein level	UDP-glucose 6-dehydrogenase	1	0.999	15	80	80	80	7	0	0	0	0	0	9	14	8	6	4	7	3	4	6	12	7	0	0	0	0	0	9	14	8	6	4	7	3	4	6	12	7	0	0	0
sp|O60716|CTND1_HUMAN	O60716	CTND1_HUMAN	CTNND1	968	Homo sapiens	1:Experimental evidence at protein level	Catenin delta-1	1	0.999	22	172	172	172	4	0	0	0	0	0	15	17	18	17	17	18	17	19	12	18	4	0	0	0	0	0	15	17	18	17	17	18	17	19	12	18	4	0	0	0
sp|O60725|ICMT_HUMAN	O60725	ICMT_HUMAN	ICMT	284	Homo sapiens	1:Experimental evidence at protein level	Protein-S-isoprenylcysteine O-methyltransferase	1	0.999	4	16	16	16	0	0	0	0	0	0	0	5	2	1	0	1	1	0	2	4	0	0	0	0	0	0	0	5	2	1	0	1	1	0	2	4	0	0	0	0
sp|O60749|SNX2_HUMAN	O60749	SNX2_HUMAN	SNX2	519	Homo sapiens	1:Experimental evidence at protein level	Sorting nexin-2	1	0.999	13	88	75	88	1	0	0	0	0	0	10	7	9	7	13	12	7	8	3	11	1	0	0	0	0	0	8	6	8	7	11	9	6	6	3	10	1	0	0	0
sp|O60762|DPM1_HUMAN	O60762	DPM1_HUMAN	DPM1	260	Homo sapiens	1:Experimental evidence at protein level	Dolichol-phosphate mannosyltransferase subunit 1	1	0.999	13	78	78	78	4	0	0	1	1	4	5	7	7	5	6	5	7	7	5	14	4	0	0	1	1	4	5	7	7	5	6	5	7	7	5	14	4	0	0	1
sp|O60763|USO1_HUMAN	O60763	USO1_HUMAN	USO1	962	Homo sapiens	1:Experimental evidence at protein level	General vesicular transport factor p115	1	0.999	33	338	338	338	25	1	3	2	2	10	24	32	35	28	27	30	29	34	23	33	25	1	3	2	2	10	24	32	35	28	27	30	29	34	23	33	25	1	3	2
sp|O60814|H2B1K_HUMAN	O60814	H2B1K_HUMAN	H2BC12	126	Homo sapiens	1:Experimental evidence at protein level	Histone H2B type 1-K	0.9956	0.999	5	20	0	122	1	0	1	1	0	1	2	1	1	1	1	2	1	1	5	1	0	0	0	0	0	0	0	0	0	0	0	0	0	0	0	0	7	0	3	4
sp|O60825|F262_HUMAN	O60825	F262_HUMAN	PFKFB2	505	Homo sapiens	1:Experimental evidence at protein level	6-phosphofructo-2-kinase/fructose-2,6-bisphosphatase 2	1	0.999	6	18	5	18	0	0	0	0	0	0	0	5	1	3	1	2	2	0	1	3	0	0	0	0	0	0	0	2	0	1	0	0	1	0	1	0	0	0	0	0
sp|O60826|CCD22_HUMAN	O60826	CCD22_HUMAN	CCDC22	627	Homo sapiens	1:Experimental evidence at protein level	Coiled-coil domain-containing protein 22	1	0.999	5	14	14	14	1	0	0	0	0	0	2	3	2	1	0	1	2	1	0	1	1	0	0	0	0	0	2	3	2	1	0	1	2	1	0	1	1	0	0	0
sp|O60828|PQBP1_HUMAN	O60828	PQBP1_HUMAN	PQBP1	265	Homo sapiens	1:Experimental evidence at protein level	Polyglutamine-binding protein 1	0.923	0.9967	1	1	1	1	0	0	0	0	0	0	0	0	0	0	1	0	0	0	0	0	0	0	0	0	0	0	0	0	0	0	1	0	0	0	0	0	0	0	0	0
sp|O60830|TI17B_HUMAN	O60830	TI17B_HUMAN	TIMM17B	172	Homo sapiens	1:Experimental evidence at protein level	Mitochondrial import inner membrane translocase subunit Tim17-B	1	0.999	6	22	22	22	0	0	0	0	0	1	0	2	4	2	0	0	3	1	0	9	0	0	0	0	0	1	0	2	4	2	0	0	3	1	0	9	0	0	0	0
sp|O60831|PRAF2_HUMAN	O60831	PRAF2_HUMAN	PRAF2	178	Homo sapiens	1:Experimental evidence at protein level	PRA1 family protein 2	1	0.999	3	23	23	23	1	0	0	0	0	1	1	4	3	3	2	1	1	1	1	4	1	0	0	0	0	1	1	4	3	3	2	1	1	1	1	4	1	0	0	0
sp|O60832|DKC1_HUMAN	O60832	DKC1_HUMAN	DKC1	514	Homo sapiens	1:Experimental evidence at protein level	H/ACA ribonucleoprotein complex subunit DKC1	1	0.999	24	252	252	252	21	1	6	0	2	5	20	24	24	27	16	17	18	20	25	26	21	1	6	0	2	5	20	24	24	27	16	17	18	20	25	26	21	1	6	0
sp|O60841|IF2P_HUMAN	O60841	IF2P_HUMAN	EIF5B	1220	Homo sapiens	1:Experimental evidence at protein level	Eukaryotic translation initiation factor 5B	1	0.999	35	306	306	306	30	0	6	1	1	6	21	30	29	27	21	19	27	23	31	34	30	0	6	1	1	6	21	30	29	27	21	19	27	23	31	34	30	0	6	1
sp|O60869|EDF1_HUMAN	O60869	EDF1_HUMAN	EDF1	148	Homo sapiens	1:Experimental evidence at protein level	Endothelial differentiation-related factor 1	0.9729	0.9989	1	3	3	3	0	0	0	0	0	0	0	0	0	0	1	1	1	0	0	0	0	0	0	0	0	0	0	0	0	0	1	1	1	0	0	0	0	0	0	0
sp|O60870|KIN17_HUMAN	O60870	KIN17_HUMAN	KIN	393	Homo sapiens	1:Experimental evidence at protein level	DNA/RNA-binding protein KIN17	0.9999	0.9975	3	8	8	8	0	0	0	0	0	0	0	1	1	1	3	0	1	1	0	0	0	0	0	0	0	0	0	1	1	1	3	0	1	1	0	0	0	0	0	0
sp|O60879|DIAP2_HUMAN	O60879	DIAP2_HUMAN	DIAPH2	1101	Homo sapiens	1:Experimental evidence at protein level	Protein diaphanous homolog 2	1	0.999	12	29	29	29	2	0	0	0	0	0	1	4	1	1	0	1	3	1	3	12	2	0	0	0	0	0	1	4	1	1	0	1	3	1	3	12	2	0	0	0
sp|O60884|DNJA2_HUMAN	O60884	DNJA2_HUMAN	DNAJA2	412	Homo sapiens	1:Experimental evidence at protein level	DnaJ homolog subfamily A member 2	1	0.999	10	45	45	45	2	0	0	0	0	0	5	8	5	3	3	3	2	2	2	10	2	0	0	0	0	0	5	8	5	3	3	3	2	2	2	10	2	0	0	0
sp|O60885|BRD4_HUMAN	O60885	BRD4_HUMAN	BRD4	1362	Homo sapiens	1:Experimental evidence at protein level	Bromodomain-containing protein 4	1	0.999	13	57	43	57	2	0	0	0	0	0	4	3	5	9	6	6	6	9	6	1	1	0	0	0	0	0	3	2	3	7	6	5	5	7	4	0	2	0	0	0
sp|O60888|CUTA_HUMAN	O60888	CUTA_HUMAN	CUTA	179	Homo sapiens	1:Experimental evidence at protein level	Protein CutA	0.974	0.999	1	3	3	3	0	0	0	0	0	0	0	0	0	1	0	0	1	0	0	1	0	0	0	0	0	0	0	0	0	1	0	0	1	0	0	1	0	0	0	0
sp|O60907|TBL1X_HUMAN	O60907	TBL1X_HUMAN	TBL1X	577	Homo sapiens	1:Experimental evidence at protein level	F-box-like/WD repeat-containing protein TBL1X	0.9634	0.9987	3	1	0	4	0	0	0	0	0	0	0	1	0	0	0	0	0	0	0	0	0	0	0	0	0	0	0	0	0	0	0	0	0	0	0	0	0	0	0	0
sp|O60921|HUS1_HUMAN	O60921	HUS1_HUMAN	HUS1	280	Homo sapiens	1:Experimental evidence at protein level	Checkpoint protein HUS1	0.975	0.999	1	1	1	1	0	0	0	0	0	0	0	0	0	0	0	0	0	0	0	1	0	0	0	0	0	0	0	0	0	0	0	0	0	0	0	1	0	0	0	0
sp|O60934|NBN_HUMAN	O60934	NBN_HUMAN	NBN	754	Homo sapiens	1:Experimental evidence at protein level	Nibrin	1	0.999	11	44	44	44	1	0	0	0	0	0	2	5	6	6	3	6	4	3	5	3	1	0	0	0	0	0	2	5	6	6	3	6	4	3	5	3	1	0	0	0
sp|O60942|MCE1_HUMAN	O60942	MCE1_HUMAN	RNGTT	597	Homo sapiens	1:Experimental evidence at protein level	mRNA-capping enzyme	1	0.999	6	11	11	11	1	0	0	0	0	0	1	1	1	2	0	0	1	0	2	2	1	0	0	0	0	0	1	1	1	2	0	0	1	0	2	2	1	0	0	0
sp|O75027|ABCB7_HUMAN	O75027	ABCB7_HUMAN	ABCB7	752	Homo sapiens	1:Experimental evidence at protein level	Iron-sulfur clusters transporter ABCB7, mitochondrial	1	0.999	13	79	79	79	5	0	2	1	0	5	4	11	7	8	4	5	8	5	4	10	5	0	2	1	0	5	4	11	7	8	4	5	8	5	4	10	5	0	2	1
sp|O75044|SRGP2_HUMAN	O75044	SRGP2_HUMAN	SRGAP2	1071	Homo sapiens	1:Experimental evidence at protein level	SLIT-ROBO Rho GTPase-activating protein 2	1	0.999	7	22	6	22	0	0	0	0	0	0	4	3	2	1	4	0	2	3	1	2	0	0	0	0	0	0	2	0	0	0	2	0	1	0	0	1	0	0	0	0
sp|O75051|PLXA2_HUMAN	O75051	PLXA2_HUMAN	PLXNA2	1894	Homo sapiens	1:Experimental evidence at protein level	Plexin-A2	0.975	0.999	2	1	1	2	0	0	0	0	0	0	0	0	0	0	0	0	0	0	0	1	0	0	0	0	0	0	0	0	0	0	0	0	0	0	0	1	0	0	0	0
sp|O75063|XYLK_HUMAN	O75063	XYLK_HUMAN	FAM20B	409	Homo sapiens	1:Experimental evidence at protein level	Glycosaminoglycan xylosylkinase	1	0.999	4	9	9	9	0	0	0	0	0	0	0	3	0	0	0	1	1	0	0	4	0	0	0	0	0	0	0	3	0	0	0	1	1	0	0	4	0	0	0	0
sp|O75083|WDR1_HUMAN	O75083	WDR1_HUMAN	WDR1	606	Homo sapiens	1:Experimental evidence at protein level	WD repeat-containing protein 1	1	0.999	18	203	203	203	11	0	3	3	0	9	16	24	19	18	18	16	20	16	10	20	11	0	3	3	0	9	16	24	19	18	18	16	20	16	10	20	11	0	3	3
sp|O75113|N4BP1_HUMAN	O75113	N4BP1_HUMAN	N4BP1	896	Homo sapiens	1:Experimental evidence at protein level	NEDD4-binding protein 1	1	0.999	5	19	19	19	0	0	0	0	0	0	1	2	1	1	2	5	2	2	2	1	0	0	0	0	0	0	1	2	1	1	2	5	2	2	2	1	0	0	0	0
sp|O75116|ROCK2_HUMAN	O75116	ROCK2_HUMAN	ROCK2	1388	Homo sapiens	1:Experimental evidence at protein level	Rho-associated protein kinase 2	1	0.999	28	70	70	103	2	0	0	0	0	0	3	10	8	6	4	11	7	5	7	7	2	0	0	0	0	0	3	10	8	6	4	11	7	5	7	7	3	0	0	0
sp|O75122|CLAP2_HUMAN	O75122	CLAP2_HUMAN	CLASP2	1294	Homo sapiens	1:Experimental evidence at protein level	CLIP-associating protein 2	1	0.999	35	243	199	243	7	0	0	0	0	3	21	28	26	22	17	18	22	31	20	28	6	0	0	0	0	2	16	23	21	19	15	15	20	27	15	20	7	0	0	0
sp|O75127|PTCD1_HUMAN	O75127	PTCD1_HUMAN	PTCD1	700	Homo sapiens	1:Experimental evidence at protein level	Pentatricopeptide repeat-containing protein 1, mitochondrial	1	0.999	4	13	13	13	0	0	1	0	0	0	0	3	1	0	0	1	3	1	1	2	0	0	1	0	0	0	0	3	1	0	0	1	3	1	1	2	0	0	1	0
sp|O75128|COBL_HUMAN	O75128	COBL_HUMAN	COBL	1261	Homo sapiens	1:Experimental evidence at protein level	Protein cordon-bleu	0.7631	0.988	1	1	1	1	0	0	0	0	0	0	0	0	0	0	0	1	0	0	0	0	0	0	0	0	0	0	0	0	0	0	0	1	0	0	0	0	0	0	0	0
sp|O75131|CPNE3_HUMAN	O75131	CPNE3_HUMAN	CPNE3	537	Homo sapiens	1:Experimental evidence at protein level	Copine-3	1	0.999	20	239	225	239	16	1	3	4	0	11	18	23	27	16	17	18	21	21	19	24	15	1	3	3	0	10	17	22	25	15	16	17	20	20	18	23	16	1	3	4
sp|O75143|ATG13_HUMAN	O75143	ATG13_HUMAN	ATG13	517	Homo sapiens	1:Experimental evidence at protein level	Autophagy-related protein 13	0.9727	0.9989	1	1	1	1	0	0	0	0	0	0	0	0	0	1	0	0	0	0	0	0	0	0	0	0	0	0	0	0	0	1	0	0	0	0	0	0	0	0	0	0
sp|O75146|HIP1R_HUMAN	O75146	HIP1R_HUMAN	HIP1R	1068	Homo sapiens	1:Experimental evidence at protein level	Huntingtin-interacting protein 1-related protein	1	0.999	6	11	11	11	0	0	0	0	0	0	1	3	1	2	0	1	1	0	1	1	0	0	0	0	0	0	1	3	1	2	0	1	1	0	1	1	0	0	0	0
sp|O75147|OBSL1_HUMAN	O75147	OBSL1_HUMAN	OBSL1	1896	Homo sapiens	1:Experimental evidence at protein level	Obscurin-like protein 1	0.9998	0.9981	3	3	3	3	0	0	0	0	0	0	1	1	0	0	0	0	0	0	1	0	0	0	0	0	0	0	1	1	0	0	0	0	0	0	1	0	0	0	0	0
sp|O75150|BRE1B_HUMAN	O75150	BRE1B_HUMAN	RNF40	1001	Homo sapiens	1:Experimental evidence at protein level	E3 ubiquitin-protein ligase BRE1B	1	0.999	6	12	7	12	0	0	0	0	0	0	0	0	0	1	4	1	1	4	0	1	0	0	0	0	0	0	0	0	0	0	3	1	0	3	0	0	0	0	0	0
sp|O75151|PHF2_HUMAN	O75151	PHF2_HUMAN	PHF2	1096	Homo sapiens	1:Experimental evidence at protein level	Lysine-specific demethylase PHF2	0.7092	0.9842	2	1	1	7	0	0	0	0	0	0	0	0	0	0	0	0	0	0	0	1	0	0	0	0	0	0	0	0	0	0	0	0	0	0	0	1	0	0	0	0
sp|O75152|ZC11A_HUMAN	O75152	ZC11A_HUMAN	ZC3H11A	810	Homo sapiens	1:Experimental evidence at protein level	Zinc finger CCCH domain-containing protein 11A	1	0.999	16	74	58	74	0	0	0	0	0	0	8	4	4	7	14	14	9	12	2	0	0	0	0	0	0	0	7	3	4	7	9	9	7	10	2	0	0	0	0	0
sp|O75153|CLU_HUMAN	O75153	CLU_HUMAN	CLUH	1309	Homo sapiens	1:Experimental evidence at protein level	Clustered mitochondria protein homolog	1	0.999	34	266	256	266	9	0	1	0	0	1	19	30	22	22	29	29	27	31	18	28	8	0	1	0	0	1	18	29	21	22	28	28	26	30	17	27	9	0	1	0
sp|O75155|CAND2_HUMAN	O75155	CAND2_HUMAN	CAND2	1236	Homo sapiens	1:Experimental evidence at protein level	Cullin-associated NEDD8-dissociated protein 2	1	0.999	20	75	75	116	1	0	0	0	0	0	4	15	7	5	1	7	6	8	10	11	1	0	0	0	0	0	4	15	7	5	1	7	6	8	10	11	5	0	0	1
sp|O75165|DJC13_HUMAN	O75165	DJC13_HUMAN	DNAJC13	2243	Homo sapiens	1:Experimental evidence at protein level	DnaJ homolog subfamily C member 13	1	0.999	42	201	201	201	6	0	0	0	0	0	12	28	25	14	11	17	20	21	16	31	6	0	0	0	0	0	12	28	25	14	11	17	20	21	16	31	6	0	0	0
sp|O75167|PHAR2_HUMAN	O75167	PHAR2_HUMAN	PHACTR2	634	Homo sapiens	1:Experimental evidence at protein level	Phosphatase and actin regulator 2	0.9999	0.999	3	4	4	4	0	0	0	0	0	0	0	0	0	0	1	1	0	2	0	0	0	0	0	0	0	0	0	0	0	0	1	1	0	2	0	0	0	0	0	0
sp|O75170|PP6R2_HUMAN	O75170	PP6R2_HUMAN	PPP6R2	966	Homo sapiens	1:Experimental evidence at protein level	Serine/threonine-protein phosphatase 6 regulatory subunit 2	1	0.999	7	24	24	29	0	0	0	0	0	0	3	2	1	2	3	2	4	4	2	1	0	0	0	0	0	0	3	2	1	2	3	2	4	4	2	1	0	0	0	0
sp|O75175|CNOT3_HUMAN	O75175	CNOT3_HUMAN	CNOT3	753	Homo sapiens	1:Experimental evidence at protein level	CCR4-NOT transcription complex subunit 3	1	0.999	9	55	55	55	1	0	0	0	0	0	4	3	5	5	5	7	5	9	3	8	1	0	0	0	0	0	4	3	5	5	5	7	5	9	3	8	1	0	0	0
sp|O75179|ANR17_HUMAN	O75179	ANR17_HUMAN	ANKRD17	2603	Homo sapiens	1:Experimental evidence at protein level	Ankyrin repeat domain-containing protein 17	1	0.999	38	216	103	216	7	0	0	0	0	0	13	14	14	21	28	32	25	38	19	5	2	0	0	0	0	0	6	5	6	8	13	16	14	22	9	2	7	0	0	0
sp|O75182|SIN3B_HUMAN	O75182	SIN3B_HUMAN	SIN3B	1162	Homo sapiens	1:Experimental evidence at protein level	Paired amphipathic helix protein Sin3b	1	0.999	3	3	3	3	0	0	0	0	0	0	0	1	0	0	0	1	0	0	0	1	0	0	0	0	0	0	0	1	0	0	0	1	0	0	0	1	0	0	0	0
sp|O75190|DNJB6_HUMAN	O75190	DNJB6_HUMAN	DNAJB6	326	Homo sapiens	1:Experimental evidence at protein level	DnaJ homolog subfamily B member 6	1	0.999	4	14	8	14	2	0	0	0	0	1	2	1	1	0	0	2	0	0	1	4	1	0	0	0	0	0	1	1	0	0	0	1	0	0	1	3	2	0	0	0
sp|O75191|XYLB_HUMAN	O75191	XYLB_HUMAN	XYLB	536	Homo sapiens	1:Experimental evidence at protein level	Xylulose kinase	1	0.999	3	9	9	9	0	0	0	0	0	0	0	1	1	0	0	0	2	1	1	3	0	0	0	0	0	0	0	1	1	0	0	0	2	1	1	3	0	0	0	0
sp|O75223|GGCT_HUMAN	O75223	GGCT_HUMAN	GGCT	188	Homo sapiens	1:Experimental evidence at protein level	Gamma-glutamylcyclotransferase	1	0.999	6	55	55	55	5	1	1	1	0	3	5	5	6	4	3	4	3	4	2	8	5	1	1	1	0	3	5	5	6	4	3	4	3	4	2	8	5	1	1	1
sp|O75251|NDUS7_HUMAN	O75251	NDUS7_HUMAN	NDUFS7	213	Homo sapiens	1:Experimental evidence at protein level	NADH dehydrogenase [ubiquinone] iron-sulfur protein 7, mitochondrial	1	0.999	4	31	31	31	1	0	0	0	0	1	1	4	4	1	4	3	3	3	2	4	1	0	0	0	0	1	1	4	4	1	4	3	3	3	2	4	1	0	0	0
sp|O75306|NDUS2_HUMAN	O75306	NDUS2_HUMAN	NDUFS2	463	Homo sapiens	1:Experimental evidence at protein level	NADH dehydrogenase [ubiquinone] iron-sulfur protein 2, mitochondrial	1	0.999	19	181	181	181	10	2	2	4	3	11	14	14	17	15	11	14	14	16	13	21	10	2	2	4	3	11	14	14	17	15	11	14	14	16	13	21	10	2	2	4
sp|O75323|NIPS2_HUMAN	O75323	NIPS2_HUMAN	NIPSNAP2	286	Homo sapiens	1:Experimental evidence at protein level	Protein NipSnap homolog 2	1	0.999	7	59	59	59	3	0	2	1	1	1	6	8	8	4	3	2	5	2	4	9	3	0	2	1	1	1	6	8	8	4	3	2	5	2	4	9	3	0	2	1
sp|O75330|HMMR_HUMAN	O75330	HMMR_HUMAN	HMMR	724	Homo sapiens	1:Experimental evidence at protein level	Hyaluronan mediated motility receptor	1	0.999	28	216	216	216	0	0	0	0	0	0	22	20	24	20	32	30	25	25	15	3	0	0	0	0	0	0	22	20	24	20	32	30	25	25	15	3	0	0	0	0
sp|O75340|PDCD6_HUMAN	O75340	PDCD6_HUMAN	PDCD6	191	Homo sapiens	1:Experimental evidence at protein level	Programmed cell death protein 6	1	0.999	8	69	69	69	5	0	0	0	0	4	7	9	6	7	5	4	5	6	3	8	5	0	0	0	0	4	7	9	6	7	5	4	5	6	3	8	5	0	0	0
sp|O75342|LX12B_HUMAN	O75342	LX12B_HUMAN	ALOX12B	701	Homo sapiens	1:Experimental evidence at protein level	Arachidonate 12-lipoxygenase, 12R-type	0.9977	0.9984	2	3	3	3	0	0	1	0	0	1	1	0	0	0	0	0	0	0	0	0	0	0	1	0	0	1	1	0	0	0	0	0	0	0	0	0	0	0	1	0
sp|O75347|TBCA_HUMAN	O75347	TBCA_HUMAN	TBCA	108	Homo sapiens	1:Experimental evidence at protein level	Tubulin-specific chaperone A	1	0.9987	4	7	7	7	0	0	0	0	0	0	4	0	0	0	0	0	1	1	1	0	0	0	0	0	0	0	4	0	0	0	0	0	1	1	1	0	0	0	0	0
sp|O75348|VATG1_HUMAN	O75348	VATG1_HUMAN	ATP6V1G1	118	Homo sapiens	1:Experimental evidence at protein level	V-type proton ATPase subunit G 1	0.9989	0.999	2	4	2	4	0	0	0	0	0	0	1	1	0	0	1	1	0	0	0	0	0	0	0	0	0	0	1	0	0	0	0	1	0	0	0	0	0	0	0	0
sp|O75352|MPU1_HUMAN	O75352	MPU1_HUMAN	MPDU1	247	Homo sapiens	1:Experimental evidence at protein level	Mannose-P-dolichol utilization defect 1 protein	1	0.999	4	29	29	29	1	0	0	0	0	1	2	3	2	5	2	1	3	2	3	4	1	0	0	0	0	1	2	3	2	5	2	1	3	2	3	4	1	0	0	0
sp|O75362|ZN217_HUMAN	O75362	ZN217_HUMAN	ZNF217	1048	Homo sapiens	1:Experimental evidence at protein level	Zinc finger protein 217	0.9983	0.9984	2	2	2	2	0	0	0	0	0	0	0	0	0	0	1	1	0	0	0	0	0	0	0	0	0	0	0	0	0	0	1	1	0	0	0	0	0	0	0	0
sp|O75367|H2AY_HUMAN	O75367	H2AY_HUMAN	MACROH2A1	369	Homo sapiens	1:Experimental evidence at protein level	Core histone macro-H2A.1	1	0.999	14	233	195	233	20	1	3	4	0	11	19	20	17	17	18	16	23	19	18	27	16	1	2	3	0	9	15	17	15	14	15	13	21	15	15	24	20	1	3	4
sp|O75369|FLNB_HUMAN	O75369	FLNB_HUMAN	FLNB	2602	Homo sapiens	1:Experimental evidence at protein level	Filamin-B	1	0.999	92	661	643	746	39	2	6	1	5	13	54	67	60	57	39	52	62	64	54	86	38	2	6	1	5	13	53	65	59	56	38	50	60	63	51	83	45	2	7	3
sp|O75376|NCOR1_HUMAN	O75376	NCOR1_HUMAN	NCOR1	2440	Homo sapiens	1:Experimental evidence at protein level	Nuclear receptor corepressor 1	1	0.999	11	31	31	31	0	0	0	0	0	0	1	0	1	4	3	8	2	11	0	1	0	0	0	0	0	0	1	0	1	4	3	8	2	11	0	1	0	0	0	0
sp|O75381|PEX14_HUMAN	O75381	PEX14_HUMAN	PEX14	377	Homo sapiens	1:Experimental evidence at protein level	Peroxisomal membrane protein PEX14	1	0.999	7	40	40	40	0	0	0	0	0	0	2	2	3	4	9	7	6	6	0	1	0	0	0	0	0	0	2	2	3	4	9	7	6	6	0	1	0	0	0	0
sp|O75390|CISY_HUMAN	O75390	CISY_HUMAN	CS	466	Homo sapiens	1:Experimental evidence at protein level	Citrate synthase, mitochondrial	1	0.999	18	224	224	224	14	4	6	6	2	11	11	17	19	18	19	12	19	18	17	31	14	4	6	6	2	11	11	17	19	18	19	12	19	18	17	31	14	4	6	6
sp|O75391|SPAG7_HUMAN	O75391	SPAG7_HUMAN	SPAG7	227	Homo sapiens	1:Experimental evidence at protein level	Sperm-associated antigen 7	0.9993	0.999	2	6	6	6	0	0	0	0	0	0	0	0	0	0	2	2	0	2	0	0	0	0	0	0	0	0	0	0	0	0	2	2	0	2	0	0	0	0	0	0
sp|O75396|SC22B_HUMAN	O75396	SC22B_HUMAN	SEC22B	215	Homo sapiens	1:Experimental evidence at protein level	Vesicle-trafficking protein SEC22b	1	0.999	13	161	161	161	9	0	0	0	1	10	15	12	19	11	13	16	13	13	12	17	9	0	0	0	1	10	15	12	19	11	13	16	13	13	12	17	9	0	0	0
sp|O75400|PR40A_HUMAN	O75400	PR40A_HUMAN	PRPF40A	957	Homo sapiens	1:Experimental evidence at protein level	Pre-mRNA-processing factor 40 homolog A	1	0.999	17	151	131	151	15	0	1	0	0	2	12	13	16	12	15	16	14	17	7	11	13	0	1	0	0	2	11	12	14	9	13	14	12	15	5	10	15	0	1	0
sp|O75414|NDK6_HUMAN	O75414	NDK6_HUMAN	NME6	186	Homo sapiens	1:Experimental evidence at protein level	Nucleoside diphosphate kinase 6	1	0.9982	3	4	4	4	0	0	0	0	0	0	0	1	0	0	0	0	0	0	1	2	0	0	0	0	0	0	0	1	0	0	0	0	0	0	1	2	0	0	0	0
sp|O75419|CDC45_HUMAN	O75419	CDC45_HUMAN	CDC45	566	Homo sapiens	1:Experimental evidence at protein level	Cell division control protein 45 homolog	1	0.999	13	57	57	57	3	0	0	0	0	0	4	7	8	4	3	4	4	8	4	8	3	0	0	0	0	0	4	7	8	4	3	4	4	8	4	8	3	0	0	0
sp|O75427|LRCH4_HUMAN	O75427	LRCH4_HUMAN	LRCH4	683	Homo sapiens	1:Experimental evidence at protein level	Leucine-rich repeat and calponin homology domain-containing protein 4	0.9684	0.9987	1	1	1	1	0	0	0	0	0	0	0	0	0	1	0	0	0	0	0	0	0	0	0	0	0	0	0	0	0	1	0	0	0	0	0	0	0	0	0	0
sp|O75431|MTX2_HUMAN	O75431	MTX2_HUMAN	MTX2	263	Homo sapiens	1:Experimental evidence at protein level	Metaxin-2	1	0.999	7	44	44	44	1	0	0	0	0	0	1	10	7	7	2	1	3	2	2	8	1	0	0	0	0	0	1	10	7	7	2	1	3	2	2	8	1	0	0	0
sp|O75436|VP26A_HUMAN	O75436	VP26A_HUMAN	VPS26A	327	Homo sapiens	1:Experimental evidence at protein level	Vacuolar protein sorting-associated protein 26A	1	0.999	12	114	104	114	7	0	1	0	0	1	9	12	13	5	8	10	10	10	11	17	6	0	1	0	0	1	8	11	12	5	7	9	9	9	10	16	7	0	1	0
sp|O75438|NDUB1_HUMAN	O75438	NDUB1_HUMAN	NDUFB1	58	Homo sapiens	1:Experimental evidence at protein level	NADH dehydrogenase [ubiquinone] 1 beta subcomplex subunit 1	0.9992	0.999	2	3	3	3	0	0	0	0	0	0	0	1	1	1	0	0	0	0	0	0	0	0	0	0	0	0	0	1	1	1	0	0	0	0	0	0	0	0	0	0
sp|O75439|MPPB_HUMAN	O75439	MPPB_HUMAN	PMPCB	489	Homo sapiens	1:Experimental evidence at protein level	Mitochondrial-processing peptidase subunit beta	1	0.999	18	165	165	177	10	4	4	3	2	9	17	17	14	10	11	13	9	12	12	18	10	4	4	3	2	9	17	17	14	10	11	13	9	12	12	18	11	4	4	4
sp|O75448|MED24_HUMAN	O75448	MED24_HUMAN	MED24	989	Homo sapiens	1:Experimental evidence at protein level	Mediator of RNA polymerase II transcription subunit 24	1	0.999	10	37	37	37	0	0	0	0	0	0	4	6	3	2	3	3	4	2	1	9	0	0	0	0	0	0	4	6	3	2	3	3	4	2	1	9	0	0	0	0
sp|O75449|KTNA1_HUMAN	O75449	KTNA1_HUMAN	KATNA1	491	Homo sapiens	1:Experimental evidence at protein level	Katanin p60 ATPase-containing subunit A1	0.9957	0.999	2	2	1	2	0	0	0	0	0	0	0	1	0	0	0	1	0	0	0	0	0	0	0	0	0	0	0	1	0	0	0	0	0	0	0	0	0	0	0	0
sp|O75475|PSIP1_HUMAN	O75475	PSIP1_HUMAN	PSIP1	530	Homo sapiens	1:Experimental evidence at protein level	PC4 and SFRS1-interacting protein	0.9938	0.999	2	14	14	14	2	0	0	0	0	0	2	1	1	1	1	1	2	1	1	1	2	0	0	0	0	0	2	1	1	1	1	1	2	1	1	1	2	0	0	0
sp|O75477|ERLN1_HUMAN	O75477	ERLN1_HUMAN	ERLIN1	348	Homo sapiens	1:Experimental evidence at protein level	Erlin-1	1	0.999	7	24	24	53	2	0	0	0	0	0	2	2	2	2	2	2	2	2	2	4	2	0	0	0	0	0	2	2	2	2	2	2	2	2	2	4	4	1	0	2
sp|O75487|GPC4_HUMAN	O75487	GPC4_HUMAN	GPC4	556	Homo sapiens	1:Experimental evidence at protein level	Glypican-4	1	0.999	5	9	6	9	1	0	0	0	0	0	1	2	2	0	0	0	0	0	0	3	1	0	0	0	0	0	1	1	1	0	0	0	0	0	0	2	1	0	0	0
sp|O75489|NDUS3_HUMAN	O75489	NDUS3_HUMAN	NDUFS3	264	Homo sapiens	1:Experimental evidence at protein level	NADH dehydrogenase [ubiquinone] iron-sulfur protein 3, mitochondrial	1	0.999	13	119	119	119	4	0	1	1	0	4	13	14	12	9	11	9	11	7	10	13	4	0	1	1	0	4	13	14	12	9	11	9	11	7	10	13	4	0	1	1
sp|O75494|SRS10_HUMAN	O75494	SRS10_HUMAN	SRSF10	262	Homo sapiens	1:Experimental evidence at protein level	Serine/arginine-rich splicing factor 10	1	0.999	4	25	19	25	0	0	0	0	0	0	1	3	6	3	1	3	1	3	0	4	0	0	0	0	0	0	1	3	5	3	0	2	0	2	0	3	0	0	0	0
sp|O75496|GEMI_HUMAN	O75496	GEMI_HUMAN	GMNN	209	Homo sapiens	1:Experimental evidence at protein level	Geminin	0.9923	0.9975	2	8	8	8	0	0	0	0	0	0	0	0	2	1	2	1	1	1	0	0	0	0	0	0	0	0	0	0	2	1	2	1	1	1	0	0	0	0	0	0
sp|O75503|CLN5_HUMAN	O75503	CLN5_HUMAN	CLN5	358	Homo sapiens	1:Experimental evidence at protein level	Ceroid-lipofuscinosis neuronal protein 5	1	0.999	4	26	26	26	0	0	0	0	0	0	2	5	2	2	4	2	2	3	3	1	0	0	0	0	0	0	2	5	2	2	4	2	2	3	3	1	0	0	0	0
sp|O75521|ECI2_HUMAN	O75521	ECI2_HUMAN	ECI2	394	Homo sapiens	1:Experimental evidence at protein level	Enoyl-CoA delta isomerase 2	1	0.999	6	27	27	27	3	0	0	0	0	1	2	3	3	2	2	2	1	1	2	5	3	0	0	0	0	1	2	3	3	2	2	2	1	1	2	5	3	0	0	0
sp|O75529|TAF5L_HUMAN	O75529	TAF5L_HUMAN	TAF5L	589	Homo sapiens	1:Experimental evidence at protein level	TAF5-like RNA polymerase II p300/CBP-associated factor-associated factor 65 kDa subunit 5L	0.9784	0.9966	2	2	2	2	0	0	0	0	0	0	0	0	0	1	0	0	0	0	0	1	0	0	0	0	0	0	0	0	0	1	0	0	0	0	0	1	0	0	0	0
sp|O75530|EED_HUMAN	O75530	EED_HUMAN	EED	441	Homo sapiens	1:Experimental evidence at protein level	Polycomb protein EED	1	0.999	5	21	21	21	0	0	0	0	0	0	2	4	3	2	1	1	2	1	1	4	0	0	0	0	0	0	2	4	3	2	1	1	2	1	1	4	0	0	0	0
sp|O75531|BAF_HUMAN	O75531	BAF_HUMAN	BANF1	89	Homo sapiens	1:Experimental evidence at protein level	Barrier-to-autointegration factor	1	0.999	6	46	46	46	3	0	1	0	0	3	5	3	5	4	3	4	4	3	2	6	3	0	1	0	0	3	5	3	5	4	3	4	4	3	2	6	3	0	1	0
sp|O75533|SF3B1_HUMAN	O75533	SF3B1_HUMAN	SF3B1	1304	Homo sapiens	1:Experimental evidence at protein level	Splicing factor 3B subunit 1	1	0.999	53	801	801	801	40	4	8	4	4	19	49	68	73	61	69	72	77	82	86	85	40	4	8	4	4	19	49	68	73	61	69	72	77	82	86	85	40	4	8	4
sp|O75534|CSDE1_HUMAN	O75534	CSDE1_HUMAN	CSDE1	798	Homo sapiens	1:Experimental evidence at protein level	Cold shock domain-containing protein E1	1	0.999	27	203	203	203	2	0	0	0	0	1	22	14	17	11	29	29	25	32	11	10	2	0	0	0	0	1	22	14	17	11	29	29	25	32	11	10	2	0	0	0
sp|O75569|PRKRA_HUMAN	O75569	PRKRA_HUMAN	PRKRA	313	Homo sapiens	1:Experimental evidence at protein level	Interferon-inducible double-stranded RNA-dependent protein kinase activator A	0.9903	0.999	2	2	2	2	0	0	0	0	0	0	1	0	0	0	0	0	0	0	0	1	0	0	0	0	0	0	1	0	0	0	0	0	0	0	0	1	0	0	0	0
sp|O75575|RPC9_HUMAN	O75575	RPC9_HUMAN	CRCP	148	Homo sapiens	1:Experimental evidence at protein level	DNA-directed RNA polymerase III subunit RPC9	0.8074	0.9908	1	3	3	3	0	0	0	0	0	0	0	0	0	0	1	1	0	1	0	0	0	0	0	0	0	0	0	0	0	0	1	1	0	1	0	0	0	0	0	0
sp|O75582|KS6A5_HUMAN	O75582	KS6A5_HUMAN	RPS6KA5	802	Homo sapiens	1:Experimental evidence at protein level	Ribosomal protein S6 kinase alpha-5	1	0.999	4	19	8	19	0	0	0	0	0	1	2	1	2	2	2	1	2	3	2	1	0	0	0	0	0	0	0	1	1	2	1	0	1	1	1	0	0	0	0	0
sp|O75592|MYCB2_HUMAN	O75592	MYCB2_HUMAN	MYCBP2	4678	Homo sapiens	1:Experimental evidence at protein level	E3 ubiquitin-protein ligase MYCBP2	1	0.999	33	87	87	87	4	0	0	0	0	1	3	16	9	5	4	7	6	9	5	18	4	0	0	0	0	1	3	16	9	5	4	7	6	9	5	18	4	0	0	0
sp|O75600|KBL_HUMAN	O75600	KBL_HUMAN	GCAT	419	Homo sapiens	1:Experimental evidence at protein level	2-amino-3-ketobutyrate coenzyme A ligase, mitochondrial	1	0.999	5	10	10	10	0	0	0	0	0	0	0	1	1	1	0	0	1	0	1	5	0	0	0	0	0	0	0	1	1	1	0	0	1	0	1	5	0	0	0	0
sp|O75607|NPM3_HUMAN	O75607	NPM3_HUMAN	NPM3	178	Homo sapiens	1:Experimental evidence at protein level	Nucleoplasmin-3	1	0.999	4	24	24	24	4	0	0	0	0	0	2	2	4	3	1	1	1	2	2	2	4	0	0	0	0	0	2	2	4	3	1	1	1	2	2	2	4	0	0	0
sp|O75608|LYPA1_HUMAN	O75608	LYPA1_HUMAN	LYPLA1	230	Homo sapiens	1:Experimental evidence at protein level	Acyl-protein thioesterase 1	1	0.999	6	33	33	33	3	0	1	0	0	0	1	4	5	4	1	1	3	1	1	8	3	0	1	0	0	0	1	4	5	4	1	1	3	1	1	8	3	0	1	0
sp|O75616|ERAL1_HUMAN	O75616	ERAL1_HUMAN	ERAL1	437	Homo sapiens	1:Experimental evidence at protein level	GTPase Era, mitochondrial	1	0.999	4	12	12	12	1	0	0	0	0	0	2	1	1	2	0	1	2	0	1	1	1	0	0	0	0	0	2	1	1	2	0	1	2	0	1	1	1	0	0	0
sp|O75629|CREG1_HUMAN	O75629	CREG1_HUMAN	CREG1	220	Homo sapiens	1:Experimental evidence at protein level	Protein CREG1	0.975	0.999	1	6	6	6	1	0	0	0	0	2	1	0	1	0	0	0	0	0	0	1	1	0	0	0	0	2	1	0	1	0	0	0	0	0	0	1	1	0	0	0
sp|O75643|U520_HUMAN	O75643	U520_HUMAN	SNRNP200	2136	Homo sapiens	1:Experimental evidence at protein level	U5 small nuclear ribonucleoprotein 200 kDa helicase	1	0.999	106	1366	1366	1366	65	9	11	15	11	55	105	125	130	102	102	113	119	123	137	144	65	9	11	15	11	55	105	125	130	102	102	113	119	123	137	144	65	9	11	15
sp|O75648|MTU1_HUMAN	O75648	MTU1_HUMAN	TRMU	421	Homo sapiens	1:Experimental evidence at protein level	Mitochondrial tRNA-specific 2-thiouridylase 1	0.975	0.999	2	4	4	4	0	0	0	0	0	0	1	0	0	1	1	0	0	0	1	0	0	0	0	0	0	0	1	0	0	1	1	0	0	0	1	0	0	0	0	0
sp|O75663|TIPRL_HUMAN	O75663	TIPRL_HUMAN	TIPRL	272	Homo sapiens	1:Experimental evidence at protein level	TIP41-like protein	1	0.999	12	133	133	133	6	1	0	0	0	4	8	13	13	11	13	12	11	15	8	18	6	1	0	0	0	4	8	13	13	11	13	12	11	15	8	18	6	1	0	0
sp|O75665|OFD1_HUMAN	O75665	OFD1_HUMAN	OFD1	1012	Homo sapiens	1:Experimental evidence at protein level	Centriole and centriolar satellite protein OFD1	0.8904	0.9952	2	4	4	4	0	0	0	0	0	0	0	0	0	0	1	1	1	1	0	0	0	0	0	0	0	0	0	0	0	0	1	1	1	1	0	0	0	0	0	0
sp|O75688|PPM1B_HUMAN	O75688	PPM1B_HUMAN	PPM1B	479	Homo sapiens	1:Experimental evidence at protein level	Protein phosphatase 1B	1	0.999	7	25	25	34	0	0	0	0	0	0	2	4	2	3	4	1	2	2	1	4	0	0	0	0	0	0	2	4	2	3	4	1	2	2	1	4	1	0	0	0
sp|O75691|UTP20_HUMAN	O75691	UTP20_HUMAN	UTP20	2785	Homo sapiens	1:Experimental evidence at protein level	Small subunit processome component 20 homolog	1	0.999	68	345	345	345	15	0	1	0	0	4	15	49	34	22	23	31	36	33	22	60	15	0	1	0	0	4	15	49	34	22	23	31	36	33	22	60	15	0	1	0
sp|O75694|NU155_HUMAN	O75694	NU155_HUMAN	NUP155	1391	Homo sapiens	1:Experimental evidence at protein level	Nuclear pore complex protein Nup155	1	0.999	37	275	275	275	16	0	0	0	1	4	18	37	27	21	20	21	25	21	24	40	16	0	0	0	1	4	18	37	27	21	20	21	25	21	24	40	16	0	0	0
sp|O75695|XRP2_HUMAN	O75695	XRP2_HUMAN	RP2	350	Homo sapiens	1:Experimental evidence at protein level	Protein XRP2	1	0.999	4	20	20	20	1	0	0	0	0	0	2	2	2	1	1	2	2	2	1	4	1	0	0	0	0	0	2	2	2	1	1	2	2	2	1	4	1	0	0	0
sp|O75717|WDHD1_HUMAN	O75717	WDHD1_HUMAN	WDHD1	1129	Homo sapiens	1:Experimental evidence at protein level	WD repeat and HMG-box DNA-binding protein 1	1	0.999	22	64	64	64	5	0	0	0	0	1	4	9	9	10	6	5	3	2	5	5	5	0	0	0	0	1	4	9	9	10	6	5	3	2	5	5	5	0	0	0
sp|O75718|CRTAP_HUMAN	O75718	CRTAP_HUMAN	CRTAP	401	Homo sapiens	1:Experimental evidence at protein level	Cartilage-associated protein	1	0.999	9	44	44	44	3	0	0	0	0	0	4	6	6	4	3	4	3	1	3	7	3	0	0	0	0	0	4	6	6	4	3	4	3	1	3	7	3	0	0	0
sp|O75746|S2512_HUMAN	O75746	S2512_HUMAN	SLC25A12	678	Homo sapiens	1:Experimental evidence at protein level	Electrogenic aspartate/glutamate antiporter SLC25A12, mitochondrial	1	0.999	23	34	34	114	4	0	0	0	0	0	2	11	0	1	0	0	2	0	0	14	4	0	0	0	0	0	2	11	0	1	0	0	2	0	0	14	11	1	1	1
sp|O75787|RENR_HUMAN	O75787	RENR_HUMAN	ATP6AP2	350	Homo sapiens	1:Experimental evidence at protein level	Renin receptor	1	0.999	7	21	21	21	0	0	0	0	0	0	1	2	2	1	0	2	3	1	3	6	0	0	0	0	0	0	1	2	2	1	0	2	3	1	3	6	0	0	0	0
sp|O75792|RNH2A_HUMAN	O75792	RNH2A_HUMAN	RNASEH2A	299	Homo sapiens	1:Experimental evidence at protein level	Ribonuclease H2 subunit A	1	0.999	7	10	10	10	1	0	0	0	0	0	1	1	0	2	2	2	0	0	0	1	1	0	0	0	0	0	1	1	0	2	2	2	0	0	0	1	1	0	0	0
sp|O75794|CD123_HUMAN	O75794	CD123_HUMAN	CDC123	336	Homo sapiens	1:Experimental evidence at protein level	Translation initiation factor eIF2 assembly protein	1	0.999	8	59	59	59	0	0	0	0	0	0	2	8	6	3	9	8	7	8	3	5	0	0	0	0	0	0	2	8	6	3	9	8	7	8	3	5	0	0	0	0
sp|O75817|POP7_HUMAN	O75817	POP7_HUMAN	POP7	140	Homo sapiens	1:Experimental evidence at protein level	Ribonuclease P protein subunit p20	0.975	0.999	1	3	3	3	0	0	0	0	0	0	0	0	1	0	0	0	0	0	1	1	0	0	0	0	0	0	0	0	1	0	0	0	0	0	1	1	0	0	0	0
sp|O75818|RPP40_HUMAN	O75818	RPP40_HUMAN	RPP40	363	Homo sapiens	1:Experimental evidence at protein level	Ribonuclease P protein subunit p40	1	0.999	6	38	38	38	1	0	0	0	0	0	1	4	5	5	3	2	5	3	3	6	1	0	0	0	0	0	1	4	5	5	3	2	5	3	3	6	1	0	0	0
sp|O75821|EIF3G_HUMAN	O75821	EIF3G_HUMAN	EIF3G	320	Homo sapiens	1:Experimental evidence at protein level	Eukaryotic translation initiation factor 3 subunit G	1	0.999	10	70	70	70	0	0	0	0	0	0	8	5	8	7	8	8	7	9	6	4	0	0	0	0	0	0	8	5	8	7	8	8	7	9	6	4	0	0	0	0
sp|O75822|EIF3J_HUMAN	O75822	EIF3J_HUMAN	EIF3J	258	Homo sapiens	1:Experimental evidence at protein level	Eukaryotic translation initiation factor 3 subunit J	1	0.9988	4	9	9	9	0	0	0	0	0	0	1	0	0	2	2	2	0	1	1	0	0	0	0	0	0	0	1	0	0	2	2	2	0	1	1	0	0	0	0	0
sp|O75828|CBR3_HUMAN	O75828	CBR3_HUMAN	CBR3	277	Homo sapiens	1:Experimental evidence at protein level	Carbonyl reductase [NADPH] 3	0.9923	0.9982	4	1	1	53	0	0	0	0	0	1	0	0	0	0	0	0	0	0	0	0	0	0	0	0	0	1	0	0	0	0	0	0	0	0	0	0	5	0	1	0
sp|O75832|PSD10_HUMAN	O75832	PSD10_HUMAN	PSMD10	226	Homo sapiens	1:Experimental evidence at protein level	26S proteasome non-ATPase regulatory subunit 10	1	0.999	7	43	43	43	2	0	2	0	0	1	3	8	3	2	3	2	2	5	2	8	2	0	2	0	0	1	3	8	3	2	3	2	2	5	2	8	2	0	2	0
sp|O75844|FACE1_HUMAN	O75844	FACE1_HUMAN	ZMPSTE24	475	Homo sapiens	1:Experimental evidence at protein level	CAAX prenyl protease 1 homolog	1	0.999	14	122	122	122	5	0	1	0	0	5	9	15	12	8	10	13	8	8	7	21	5	0	1	0	0	5	9	15	12	8	10	13	8	8	7	21	5	0	1	0
sp|O75845|SC5D_HUMAN	O75845	SC5D_HUMAN	SC5D	299	Homo sapiens	1:Experimental evidence at protein level	Lathosterol oxidase	0.9305	0.9971	1	6	6	6	0	0	0	0	0	0	1	0	1	0	1	1	1	1	0	0	0	0	0	0	0	0	1	0	1	0	1	1	1	1	0	0	0	0	0	0
sp|O75874|IDHC_HUMAN	O75874	IDHC_HUMAN	IDH1	414	Homo sapiens	1:Experimental evidence at protein level	Isocitrate dehydrogenase [NADP] cytoplasmic	1	0.999	8	30	30	38	3	0	0	0	0	0	4	5	4	4	1	1	2	1	1	4	3	0	0	0	0	0	4	5	4	4	1	1	2	1	1	4	4	0	0	0
sp|O75879|GATB_HUMAN	O75879	GATB_HUMAN	GATB	557	Homo sapiens	1:Experimental evidence at protein level	Glutamyl-tRNA(Gln) amidotransferase subunit B, mitochondrial	1	0.9987	3	4	4	4	0	0	0	0	0	0	0	0	0	0	1	0	1	0	0	2	0	0	0	0	0	0	0	0	0	0	1	0	1	0	0	2	0	0	0	0
sp|O75880|SCO1_HUMAN	O75880	SCO1_HUMAN	SCO1	301	Homo sapiens	1:Experimental evidence at protein level	Protein SCO1 homolog, mitochondrial	1	0.999	4	46	46	46	3	1	2	0	0	3	4	3	4	4	4	3	4	4	1	6	3	1	2	0	0	3	4	3	4	4	4	3	4	4	1	6	3	1	2	0
sp|O75884|RBBP9_HUMAN	O75884	RBBP9_HUMAN	RBBP9	186	Homo sapiens	1:Experimental evidence at protein level	Serine hydrolase RBBP9	1	0.999	3	6	6	6	0	0	0	0	0	0	1	1	0	1	0	0	1	0	0	2	0	0	0	0	0	0	1	1	0	1	0	0	1	0	0	2	0	0	0	0
sp|O75909|CCNK_HUMAN	O75909	CCNK_HUMAN	CCNK	580	Homo sapiens	1:Experimental evidence at protein level	Cyclin-K	1	0.999	11	66	57	66	1	0	0	0	0	0	3	7	7	6	4	8	8	5	3	14	1	0	0	0	0	0	2	6	6	5	3	7	7	4	3	13	1	0	0	0
sp|O75911|DHRS3_HUMAN	O75911	DHRS3_HUMAN	DHRS3	302	Homo sapiens	1:Experimental evidence at protein level	Short-chain dehydrogenase/reductase 3	0.9999	0.9989	3	5	5	5	0	0	0	0	0	0	0	1	1	2	0	0	0	0	1	0	0	0	0	0	0	0	0	1	1	2	0	0	0	0	1	0	0	0	0	0
sp|O75915|PRAF3_HUMAN	O75915	PRAF3_HUMAN	ARL6IP5	188	Homo sapiens	1:Experimental evidence at protein level	PRA1 family protein 3	1	0.999	5	42	42	42	1	0	0	0	0	1	3	6	4	3	2	2	5	4	3	8	1	0	0	0	0	1	3	6	4	3	2	2	5	4	3	8	1	0	0	0
sp|O75925|PIAS1_HUMAN	O75925	PIAS1_HUMAN	PIAS1	651	Homo sapiens	1:Experimental evidence at protein level	E3 SUMO-protein ligase PIAS1	0.9987	0.999	2	5	1	5	0	0	0	0	0	0	0	0	0	2	2	0	0	0	1	0	0	0	0	0	0	0	0	0	0	0	0	0	0	0	1	0	0	0	0	0
sp|O75934|SPF27_HUMAN	O75934	SPF27_HUMAN	BCAS2	225	Homo sapiens	1:Experimental evidence at protein level	Pre-mRNA-splicing factor SPF27	0.996	0.999	2	6	6	6	0	0	0	0	0	0	0	0	0	1	1	1	1	2	0	0	0	0	0	0	0	0	0	0	0	1	1	1	1	2	0	0	0	0	0	0
sp|O75937|DNJC8_HUMAN	O75937	DNJC8_HUMAN	DNAJC8	253	Homo sapiens	1:Experimental evidence at protein level	DnaJ homolog subfamily C member 8	0.9923	0.999	2	2	2	2	1	0	0	0	0	0	0	0	0	0	0	0	1	0	0	0	1	0	0	0	0	0	0	0	0	0	0	0	1	0	0	0	1	0	0	0
sp|O75947|ATP5H_HUMAN	O75947	ATP5H_HUMAN	ATP5PD	161	Homo sapiens	1:Experimental evidence at protein level	ATP synthase subunit d, mitochondrial	0.9743	0.999	1	1	1	1	0	0	0	0	0	0	0	0	0	0	0	0	0	0	0	1	0	0	0	0	0	0	0	0	0	0	0	0	0	0	0	1	0	0	0	0
sp|O75955|FLOT1_HUMAN	O75955	FLOT1_HUMAN	FLOT1	427	Homo sapiens	1:Experimental evidence at protein level	Flotillin-1	1	0.999	14	77	77	77	3	0	0	0	0	1	6	9	8	7	5	6	7	3	7	15	3	0	0	0	0	1	6	9	8	7	5	6	7	3	7	15	3	0	0	0
sp|O75962|TRIO_HUMAN	O75962	TRIO_HUMAN	TRIO	3097	Homo sapiens	1:Experimental evidence at protein level	Triple functional domain protein	1	0.999	6	12	12	12	0	0	0	0	0	0	0	0	3	0	0	0	3	3	1	2	0	0	0	0	0	0	0	0	3	0	0	0	3	3	1	2	0	0	0	0
sp|O75964|ATP5L_HUMAN	O75964	ATP5L_HUMAN	ATP5MG	103	Homo sapiens	1:Experimental evidence at protein level	ATP synthase subunit g, mitochondrial	1	0.999	5	74	74	74	6	1	2	3	1	6	6	5	5	5	6	5	6	4	7	6	6	1	2	3	1	6	6	5	5	5	6	5	6	4	7	6	6	1	2	3
sp|O75970|MPDZ_HUMAN	O75970	MPDZ_HUMAN	MPDZ	2070	Homo sapiens	1:Experimental evidence at protein level	Multiple PDZ domain protein	0.9049	0.9959	1	1	1	1	0	0	0	0	0	0	0	0	0	0	0	1	0	0	0	0	0	0	0	0	0	0	0	0	0	0	0	1	0	0	0	0	0	0	0	0
sp|O75976|CBPD_HUMAN	O75976	CBPD_HUMAN	CPD	1380	Homo sapiens	1:Experimental evidence at protein level	Carboxypeptidase D	1	0.999	19	53	53	53	8	0	0	0	0	0	5	11	3	1	0	2	3	1	2	17	8	0	0	0	0	0	5	11	3	1	0	2	3	1	2	17	8	0	0	0
sp|O76003|GLRX3_HUMAN	O76003	GLRX3_HUMAN	GLRX3	335	Homo sapiens	1:Experimental evidence at protein level	Glutaredoxin-3	1	0.999	8	94	94	94	6	0	2	0	0	7	8	9	8	7	8	9	8	8	6	8	6	0	2	0	0	7	8	9	8	7	8	9	8	8	6	8	6	0	2	0
sp|O76009|KT33A_HUMAN	O76009	KT33A_HUMAN	KRT33A	404	Homo sapiens	2:Experimental evidence at transcript level	Keratin, type I cuticular Ha3-I	1	0.9989	9	16	1	21	3	7	3	0	1	2	0	0	0	0	0	0	0	0	0	0	0	0	0	0	0	1	0	0	0	0	0	0	0	0	0	0	4	8	3	0
sp|O76021|RL1D1_HUMAN	O76021	RL1D1_HUMAN	RSL1D1	490	Homo sapiens	1:Experimental evidence at protein level	Ribosomal L1 domain-containing protein 1	1	0.999	16	221	221	221	13	1	5	3	1	8	15	22	18	20	17	16	21	18	17	26	13	1	5	3	1	8	15	22	18	20	17	16	21	18	17	26	13	1	5	3
sp|O76024|WFS1_HUMAN	O76024	WFS1_HUMAN	WFS1	890	Homo sapiens	1:Experimental evidence at protein level	Wolframin	1	0.999	7	20	20	20	1	0	0	0	0	0	2	5	3	1	0	1	2	1	0	4	1	0	0	0	0	0	2	5	3	1	0	1	2	1	0	4	1	0	0	0
sp|O76031|CLPX_HUMAN	O76031	CLPX_HUMAN	CLPX	633	Homo sapiens	1:Experimental evidence at protein level	ATP-dependent Clp protease ATP-binding subunit clpX-like, mitochondrial	0.9842	0.9975	2	3	3	3	0	0	0	0	0	0	0	1	0	0	0	0	1	0	1	0	0	0	0	0	0	0	0	1	0	0	0	0	1	0	1	0	0	0	0	0
sp|O76062|ERG24_HUMAN	O76062	ERG24_HUMAN	TM7SF2	418	Homo sapiens	1:Experimental evidence at protein level	Delta(14)-sterol reductase TM7SF2	0.975	0.999	1	3	3	3	1	0	0	0	0	0	1	0	0	0	0	0	0	0	0	1	1	0	0	0	0	0	1	0	0	0	0	0	0	0	0	1	1	0	0	0
sp|O76071|CIAO1_HUMAN	O76071	CIAO1_HUMAN	CIAO1	339	Homo sapiens	1:Experimental evidence at protein level	Probable cytosolic iron-sulfur protein assembly protein CIAO1	1	0.999	4	8	8	8	0	0	0	0	0	0	0	2	1	1	0	1	0	0	1	2	0	0	0	0	0	0	0	2	1	1	0	1	0	0	1	2	0	0	0	0
sp|O76075|DFFB_HUMAN	O76075	DFFB_HUMAN	DFFB	338	Homo sapiens	1:Experimental evidence at protein level	DNA fragmentation factor subunit beta	1	0.999	6	34	34	34	0	0	0	0	0	0	1	8	6	3	1	2	3	3	4	3	0	0	0	0	0	0	1	8	6	3	1	2	3	3	4	3	0	0	0	0
sp|O76094|SRP72_HUMAN	O76094	SRP72_HUMAN	SRP72	671	Homo sapiens	1:Experimental evidence at protein level	Signal recognition particle subunit SRP72	1	0.999	19	112	112	112	9	0	0	0	0	2	6	13	12	10	6	8	12	12	5	17	9	0	0	0	0	2	6	13	12	10	6	8	12	12	5	17	9	0	0	0
sp|O77932|DXO_HUMAN	O77932	DXO_HUMAN	DXO	396	Homo sapiens	1:Experimental evidence at protein level	Decapping and exoribonuclease protein	0.975	0.999	2	4	4	4	0	0	0	0	0	0	0	1	0	0	0	0	0	0	1	2	0	0	0	0	0	0	0	1	0	0	0	0	0	0	1	2	0	0	0	0
sp|O94760|DDAH1_HUMAN	O94760	DDAH1_HUMAN	DDAH1	285	Homo sapiens	1:Experimental evidence at protein level	N(G),N(G)-dimethylarginine dimethylaminohydrolase 1	0.9734	0.9989	1	1	1	1	0	0	0	0	0	0	0	0	0	0	0	0	0	0	1	0	0	0	0	0	0	0	0	0	0	0	0	0	0	0	1	0	0	0	0	0
sp|O94761|RECQ4_HUMAN	O94761	RECQ4_HUMAN	RECQL4	1208	Homo sapiens	1:Experimental evidence at protein level	ATP-dependent DNA helicase Q4	0.7207	0.9851	1	1	1	1	0	0	0	0	0	0	0	0	0	1	0	0	0	0	0	0	0	0	0	0	0	0	0	0	0	1	0	0	0	0	0	0	0	0	0	0
sp|O94763|RMP_HUMAN	O94763	RMP_HUMAN	URI1	535	Homo sapiens	1:Experimental evidence at protein level	Unconventional prefoldin RPB5 interactor 1	1	0.999	4	4	4	4	0	0	0	0	0	0	0	0	0	0	3	1	0	0	0	0	0	0	0	0	0	0	0	0	0	0	3	1	0	0	0	0	0	0	0	0
sp|O94766|B3GA3_HUMAN	O94766	B3GA3_HUMAN	B3GAT3	335	Homo sapiens	1:Experimental evidence at protein level	Galactosylgalactosylxylosylprotein 3-beta-glucuronosyltransferase 3	1	0.999	6	23	23	23	1	0	0	0	0	0	2	2	3	2	1	2	2	1	0	7	1	0	0	0	0	0	2	2	3	2	1	2	2	1	0	7	1	0	0	0
sp|O94776|MTA2_HUMAN	O94776	MTA2_HUMAN	MTA2	668	Homo sapiens	1:Experimental evidence at protein level	Metastasis-associated protein MTA2	1	0.999	21	135	121	135	7	0	0	0	0	3	12	17	13	12	11	10	12	13	6	19	7	0	0	0	0	3	11	15	12	10	10	9	10	12	5	17	7	0	0	0
sp|O94782|UBP1_HUMAN	O94782	UBP1_HUMAN	USP1	785	Homo sapiens	1:Experimental evidence at protein level	Ubiquitin carboxyl-terminal hydrolase 1	0.984	0.9989	2	4	4	4	0	0	0	0	0	0	0	0	1	0	0	1	1	0	1	0	0	0	0	0	0	0	0	0	1	0	0	1	1	0	1	0	0	0	0	0
sp|O94788|AL1A2_HUMAN	O94788	AL1A2_HUMAN	ALDH1A2	518	Homo sapiens	1:Experimental evidence at protein level	Retinal dehydrogenase 2	1	0.999	14	31	30	70	1	0	0	0	0	0	4	7	3	6	1	1	0	0	2	6	1	0	0	0	0	0	4	6	3	6	1	1	0	0	2	6	4	1	1	1
sp|O94804|STK10_HUMAN	O94804	STK10_HUMAN	STK10	968	Homo sapiens	1:Experimental evidence at protein level	Serine/threonine-protein kinase 10	1	0.999	4	10	10	18	2	0	0	0	0	0	1	0	0	1	1	2	1	0	1	1	2	0	0	0	0	0	1	0	0	1	1	2	1	0	1	1	3	0	0	0
sp|O94806|KPCD3_HUMAN	O94806	KPCD3_HUMAN	PRKD3	890	Homo sapiens	1:Experimental evidence at protein level	Serine/threonine-protein kinase D3	0.9966	0.9989	4	2	2	10	0	0	0	0	0	0	1	0	0	0	0	1	0	0	0	0	0	0	0	0	0	0	1	0	0	0	0	1	0	0	0	0	1	0	0	0
sp|O94808|GFPT2_HUMAN	O94808	GFPT2_HUMAN	GFPT2	682	Homo sapiens	1:Experimental evidence at protein level	Glutamine--fructose-6-phosphate aminotransferase [isomerizing] 2	1	0.999	10	6	6	65	0	0	0	0	0	0	1	0	0	1	0	0	0	1	1	2	0	0	0	0	0	0	1	0	0	1	0	0	0	1	1	2	3	0	0	0
sp|O94813|SLIT2_HUMAN	O94813	SLIT2_HUMAN	SLIT2	1529	Homo sapiens	1:Experimental evidence at protein level	Slit homolog 2 protein	1	0.999	6	26	25	26	1	0	0	0	0	0	2	4	4	3	1	0	5	1	2	3	1	0	0	0	0	0	2	4	4	3	1	0	5	1	1	3	1	0	0	0
sp|O94817|ATG12_HUMAN	O94817	ATG12_HUMAN	ATG12	140	Homo sapiens	1:Experimental evidence at protein level	Ubiquitin-like protein ATG12	0.975	0.999	1	6	6	6	0	0	0	0	0	0	0	1	1	1	1	0	1	1	0	0	0	0	0	0	0	0	0	1	1	1	1	0	1	1	0	0	0	0	0	0
sp|O94822|LTN1_HUMAN	O94822	LTN1_HUMAN	LTN1	1766	Homo sapiens	1:Experimental evidence at protein level	E3 ubiquitin-protein ligase listerin	1	0.999	32	139	139	139	3	0	0	0	0	0	6	33	11	11	8	12	12	10	10	23	3	0	0	0	0	0	6	33	11	11	8	12	12	10	10	23	3	0	0	0
sp|O94826|TOM70_HUMAN	O94826	TOM70_HUMAN	TOMM70	608	Homo sapiens	1:Experimental evidence at protein level	Mitochondrial import receptor subunit TOM70	1	0.999	18	147	147	147	8	3	1	1	0	3	10	14	17	8	11	12	11	16	10	22	8	3	1	1	0	3	10	14	17	8	11	12	11	16	10	22	8	3	1	1
sp|O94829|IPO13_HUMAN	O94829	IPO13_HUMAN	IPO13	963	Homo sapiens	1:Experimental evidence at protein level	Importin-13	1	0.999	8	11	11	11	0	0	0	0	0	0	1	1	0	3	1	1	0	0	2	2	0	0	0	0	0	0	1	1	0	3	1	1	0	0	2	2	0	0	0	0
sp|O94830|DDHD2_HUMAN	O94830	DDHD2_HUMAN	DDHD2	711	Homo sapiens	1:Experimental evidence at protein level	Phospholipase DDHD2	0.9743	0.999	2	1	1	5	0	0	0	0	0	0	0	0	0	0	0	0	0	0	0	1	0	0	0	0	0	0	0	0	0	0	0	0	0	0	0	1	0	0	0	0
sp|O94832|MYO1D_HUMAN	O94832	MYO1D_HUMAN	MYO1D	1006	Homo sapiens	1:Experimental evidence at protein level	Unconventional myosin-Id	1	0.999	31	137	137	137	6	0	0	0	0	0	7	33	10	15	5	11	8	11	9	22	6	0	0	0	0	0	7	33	10	15	5	11	8	11	9	22	6	0	0	0
sp|O94842|TOX4_HUMAN	O94842	TOX4_HUMAN	TOX4	621	Homo sapiens	1:Experimental evidence at protein level	TOX high mobility group box family member 4	1	0.999	7	25	16	25	0	0	0	0	0	0	0	0	1	3	4	8	3	6	0	0	0	0	0	0	0	0	0	0	1	2	3	5	1	4	0	0	0	0	0	0
sp|O94855|SC24D_HUMAN	O94855	SC24D_HUMAN	SEC24D	1032	Homo sapiens	1:Experimental evidence at protein level	Protein transport protein Sec24D	1	0.999	11	48	48	48	2	0	0	0	0	0	4	8	4	6	3	4	5	2	3	7	2	0	0	0	0	0	4	8	4	6	3	4	5	2	3	7	2	0	0	0
sp|O94874|UFL1_HUMAN	O94874	UFL1_HUMAN	UFL1	794	Homo sapiens	1:Experimental evidence at protein level	E3 UFM1-protein ligase 1	1	0.999	25	126	123	126	4	0	0	0	0	0	7	15	16	12	5	11	12	12	8	24	4	0	0	0	0	0	7	15	15	11	4	11	12	12	8	24	4	0	0	0
sp|O94885|SASH1_HUMAN	O94885	SASH1_HUMAN	SASH1	1247	Homo sapiens	1:Experimental evidence at protein level	SAM and SH3 domain-containing protein 1	0.9904	0.9979	2	3	3	3	0	0	0	0	0	0	0	0	0	0	1	2	0	0	0	0	0	0	0	0	0	0	0	0	0	0	1	2	0	0	0	0	0	0	0	0
sp|O94887|FARP2_HUMAN	O94887	FARP2_HUMAN	FARP2	1054	Homo sapiens	1:Experimental evidence at protein level	FERM, ARHGEF and pleckstrin domain-containing protein 2	0.9611	0.9984	1	1	1	1	0	0	0	0	0	0	0	0	0	0	0	0	0	0	0	1	0	0	0	0	0	0	0	0	0	0	0	0	0	0	0	1	0	0	0	0
sp|O94888|UBXN7_HUMAN	O94888	UBXN7_HUMAN	UBXN7	489	Homo sapiens	1:Experimental evidence at protein level	UBX domain-containing protein 7	1	0.999	8	39	39	39	2	0	0	0	0	0	5	5	1	6	3	5	3	1	3	5	2	0	0	0	0	0	5	5	1	6	3	5	3	1	3	5	2	0	0	0
sp|O94901|SUN1_HUMAN	O94901	SUN1_HUMAN	SUN1	785	Homo sapiens	1:Experimental evidence at protein level	SUN domain-containing protein 1	1	0.999	17	46	46	46	3	0	0	0	0	0	2	8	5	2	1	2	3	2	2	16	3	0	0	0	0	0	2	8	5	2	1	2	3	2	2	16	3	0	0	0
sp|O94903|PLPHP_HUMAN	O94903	PLPHP_HUMAN	PLPBP	275	Homo sapiens	1:Experimental evidence at protein level	Pyridoxal phosphate homeostasis protein	1	0.999	3	7	7	7	0	0	0	0	0	0	0	1	0	1	0	0	1	2	0	2	0	0	0	0	0	0	0	1	0	1	0	0	1	2	0	2	0	0	0	0
sp|O94905|ERLN2_HUMAN	O94905	ERLN2_HUMAN	ERLIN2	339	Homo sapiens	1:Experimental evidence at protein level	Erlin-2	1	0.999	13	99	70	99	5	2	2	3	2	5	6	10	8	6	7	7	10	8	7	11	3	1	2	1	1	3	4	8	6	4	5	5	8	6	4	9	5	2	2	3
sp|O94906|PRP6_HUMAN	O94906	PRP6_HUMAN	PRPF6	941	Homo sapiens	1:Experimental evidence at protein level	Pre-mRNA-processing factor 6	1	0.999	33	258	258	258	13	0	0	0	0	3	23	29	28	24	22	19	29	26	10	32	13	0	0	0	0	3	23	29	28	24	22	19	29	26	10	32	13	0	0	0
sp|O94915|FRYL_HUMAN	O94915	FRYL_HUMAN	FRYL	3013	Homo sapiens	1:Experimental evidence at protein level	Protein furry homolog-like	1	0.999	8	24	20	24	0	0	0	0	0	0	2	3	3	1	3	3	3	3	1	2	0	0	0	0	0	0	2	3	2	1	3	2	2	2	1	2	0	0	0	0
sp|O94919|ENDD1_HUMAN	O94919	ENDD1_HUMAN	ENDOD1	500	Homo sapiens	1:Experimental evidence at protein level	Endonuclease domain-containing 1 protein	1	0.999	4	5	5	5	1	0	0	0	0	0	0	2	0	0	0	0	0	0	1	1	1	0	0	0	0	0	0	2	0	0	0	0	0	0	1	1	1	0	0	0
sp|O94923|GLCE_HUMAN	O94923	GLCE_HUMAN	GLCE	617	Homo sapiens	1:Experimental evidence at protein level	D-glucuronyl C5-epimerase	0.9992	0.999	2	2	2	2	0	0	0	0	0	0	0	1	0	0	0	0	0	0	0	1	0	0	0	0	0	0	0	1	0	0	0	0	0	0	0	1	0	0	0	0
sp|O94925|GLSK_HUMAN	O94925	GLSK_HUMAN	GLS	669	Homo sapiens	1:Experimental evidence at protein level	Glutaminase kidney isoform, mitochondrial	1	0.999	10	79	79	79	5	2	2	1	1	6	5	9	6	3	4	6	7	4	9	9	5	2	2	1	1	6	5	9	6	3	4	6	7	4	9	9	5	2	2	1
sp|O94927|HAUS5_HUMAN	O94927	HAUS5_HUMAN	HAUS5	633	Homo sapiens	1:Experimental evidence at protein level	HAUS augmin-like complex subunit 5	1	0.999	7	19	19	19	0	0	0	0	0	0	0	3	4	3	1	0	1	1	2	4	0	0	0	0	0	0	0	3	4	3	1	0	1	1	2	4	0	0	0	0
sp|O94966|UBP19_HUMAN	O94966	UBP19_HUMAN	USP19	1318	Homo sapiens	1:Experimental evidence at protein level	Ubiquitin carboxyl-terminal hydrolase 19	1	0.999	10	32	32	32	0	0	0	0	0	0	1	6	3	2	1	3	4	2	1	9	0	0	0	0	0	0	1	6	3	2	1	3	4	2	1	9	0	0	0	0
sp|O94967|WDR47_HUMAN	O94967	WDR47_HUMAN	WDR47	919	Homo sapiens	1:Experimental evidence at protein level	WD repeat-containing protein 47	0.9887	0.999	2	7	7	7	0	0	0	0	0	0	0	0	0	0	1	1	3	1	0	1	0	0	0	0	0	0	0	0	0	0	1	1	3	1	0	1	0	0	0	0
sp|O94973|AP2A2_HUMAN	O94973	AP2A2_HUMAN	AP2A2	939	Homo sapiens	1:Experimental evidence at protein level	AP-2 complex subunit alpha-2	1	0.999	34	304	219	304	8	1	2	0	2	3	20	36	25	23	29	33	28	30	28	36	4	1	1	0	1	0	14	25	18	19	20	26	21	20	21	28	8	1	2	0
sp|O94979|SC31A_HUMAN	O94979	SC31A_HUMAN	SEC31A	1220	Homo sapiens	1:Experimental evidence at protein level	Protein transport protein Sec31A	1	0.999	31	254	254	254	13	0	1	1	0	2	19	29	28	17	18	26	24	21	18	37	13	0	1	1	0	2	19	29	28	17	18	26	24	21	18	37	13	0	1	1
sp|O94986|CE152_HUMAN	O94986	CE152_HUMAN	CEP152	1710	Homo sapiens	1:Experimental evidence at protein level	Centrosomal protein of 152 kDa	1	0.9989	3	4	4	4	0	0	0	0	0	0	0	0	0	0	0	1	0	3	0	0	0	0	0	0	0	0	0	0	0	0	0	1	0	3	0	0	0	0	0	0
sp|O94991|SLIK5_HUMAN	O94991	SLIK5_HUMAN	SLITRK5	958	Homo sapiens	1:Experimental evidence at protein level	SLIT and NTRK-like protein 5	1	0.999	7	13	13	13	0	0	0	0	0	0	1	2	2	1	2	1	0	0	2	2	0	0	0	0	0	0	1	2	2	1	2	1	0	0	2	2	0	0	0	0
sp|O94992|HEXI1_HUMAN	O94992	HEXI1_HUMAN	HEXIM1	359	Homo sapiens	1:Experimental evidence at protein level	Protein HEXIM1	1	0.999	4	10	6	10	0	0	0	0	0	0	0	0	0	0	3	4	1	1	1	0	0	0	0	0	0	0	0	0	0	0	2	3	0	0	1	0	0	0	0	0
sp|O95059|RPP14_HUMAN	O95059	RPP14_HUMAN	RPP14	124	Homo sapiens	1:Experimental evidence at protein level	Ribonuclease P protein subunit p14	1	0.999	3	15	15	15	0	0	0	0	0	0	1	1	1	2	1	2	2	1	3	1	0	0	0	0	0	0	1	1	1	2	1	2	2	1	3	1	0	0	0	0
sp|O95067|CCNB2_HUMAN	O95067	CCNB2_HUMAN	CCNB2	398	Homo sapiens	1:Experimental evidence at protein level	G2/mitotic-specific cyclin-B2	1	0.999	6	7	7	8	0	0	0	0	0	0	0	2	0	1	2	1	0	0	0	1	0	0	0	0	0	0	0	2	0	1	2	1	0	0	0	1	0	0	0	0
sp|O95070|YIF1A_HUMAN	O95070	YIF1A_HUMAN	YIF1A	293	Homo sapiens	1:Experimental evidence at protein level	Protein YIF1A	0.975	0.999	1	6	6	6	0	0	0	0	0	0	1	1	0	0	0	1	0	2	0	1	0	0	0	0	0	0	1	1	0	0	0	1	0	2	0	1	0	0	0	0
sp|O95071|UBR5_HUMAN	O95071	UBR5_HUMAN	UBR5	2799	Homo sapiens	1:Experimental evidence at protein level	E3 ubiquitin-protein ligase UBR5	1	0.999	37	137	137	137	13	0	0	0	0	0	7	21	18	12	3	7	12	13	11	20	13	0	0	0	0	0	7	21	18	12	3	7	12	13	11	20	13	0	0	0
sp|O95104|SCAF4_HUMAN	O95104	SCAF4_HUMAN	SCAF4	1147	Homo sapiens	1:Experimental evidence at protein level	SR-related and CTD-associated factor 4	1	0.999	11	37	22	37	0	0	0	0	0	0	1	2	4	5	2	1	3	3	2	14	0	0	0	0	0	0	0	1	2	3	1	0	2	1	1	11	0	0	0	0
sp|O95139|NDUB6_HUMAN	O95139	NDUB6_HUMAN	NDUFB6	128	Homo sapiens	1:Experimental evidence at protein level	NADH dehydrogenase [ubiquinone] 1 beta subcomplex subunit 6	0.8006	0.9904	1	1	1	1	0	0	0	0	0	0	0	0	1	0	0	0	0	0	0	0	0	0	0	0	0	0	0	0	1	0	0	0	0	0	0	0	0	0	0	0
sp|O95140|MFN2_HUMAN	O95140	MFN2_HUMAN	MFN2	757	Homo sapiens	1:Experimental evidence at protein level	Mitofusin-2	1	0.999	9	37	25	37	1	0	0	0	0	0	2	7	3	1	2	3	4	5	3	6	0	0	0	0	0	0	1	6	2	1	1	1	3	3	2	5	1	0	0	0
sp|O95155|UBE4B_HUMAN	O95155	UBE4B_HUMAN	UBE4B	1302	Homo sapiens	1:Experimental evidence at protein level	Ubiquitin conjugation factor E4 B	1	0.999	15	44	44	44	1	1	0	0	0	0	1	4	4	5	3	5	4	4	4	8	1	1	0	0	0	0	1	4	4	5	3	5	4	4	4	8	1	1	0	0
sp|O95159|ZFPL1_HUMAN	O95159	ZFPL1_HUMAN	ZFPL1	310	Homo sapiens	1:Experimental evidence at protein level	Zinc finger protein-like 1	1	0.999	5	12	12	12	0	0	0	0	0	0	0	2	1	1	1	1	1	0	0	5	0	0	0	0	0	0	0	2	1	1	1	1	1	0	0	5	0	0	0	0
sp|O95163|ELP1_HUMAN	O95163	ELP1_HUMAN	ELP1	1332	Homo sapiens	1:Experimental evidence at protein level	Elongator complex protein 1	1	0.999	41	296	296	296	17	0	1	0	0	3	21	32	34	24	26	25	30	29	19	35	17	0	1	0	0	3	21	32	34	24	26	25	30	29	19	35	17	0	1	0
sp|O95168|NDUB4_HUMAN	O95168	NDUB4_HUMAN	NDUFB4	129	Homo sapiens	1:Experimental evidence at protein level	NADH dehydrogenase [ubiquinone] 1 beta subcomplex subunit 4	1	0.999	4	25	25	25	2	0	0	0	0	0	3	3	3	2	2	2	2	1	2	3	2	0	0	0	0	0	3	3	3	2	2	2	2	1	2	3	2	0	0	0
sp|O95169|NDUB8_HUMAN	O95169	NDUB8_HUMAN	NDUFB8	186	Homo sapiens	1:Experimental evidence at protein level	NADH dehydrogenase [ubiquinone] 1 beta subcomplex subunit 8, mitochondrial	0.975	0.999	1	2	2	2	0	0	0	0	0	0	0	0	0	1	0	0	0	0	0	1	0	0	0	0	0	0	0	0	0	1	0	0	0	0	0	1	0	0	0	0
sp|O95197|RTN3_HUMAN	O95197	RTN3_HUMAN	RTN3	1032	Homo sapiens	1:Experimental evidence at protein level	Reticulon-3	1	0.999	3	56	45	56	5	0	1	0	0	5	4	5	4	5	4	5	5	4	5	4	4	0	1	0	0	4	3	4	3	4	3	4	4	3	5	3	5	0	1	0
sp|O95202|LETM1_HUMAN	O95202	LETM1_HUMAN	LETM1	739	Homo sapiens	1:Experimental evidence at protein level	Mitochondrial proton/calcium exchanger protein	1	0.999	26	159	155	159	11	0	4	2	0	12	17	14	11	16	5	10	10	8	13	26	10	0	4	2	0	12	16	13	11	16	5	10	10	8	13	25	11	0	4	2
sp|O95208|EPN2_HUMAN	O95208	EPN2_HUMAN	EPN2	641	Homo sapiens	1:Experimental evidence at protein level	Epsin-2	1	0.999	3	11	5	11	0	0	0	0	0	0	0	0	0	1	4	1	2	2	1	0	0	0	0	0	0	0	0	0	0	0	3	0	1	1	0	0	0	0	0	0
sp|O95218|ZRAB2_HUMAN	O95218	ZRAB2_HUMAN	ZRANB2	330	Homo sapiens	1:Experimental evidence at protein level	Zinc finger Ran-binding domain-containing protein 2	1	0.999	6	40	40	40	0	0	0	0	0	0	3	3	4	4	7	4	5	6	4	0	0	0	0	0	0	0	3	3	4	4	7	4	5	6	4	0	0	0	0	0
sp|O95219|SNX4_HUMAN	O95219	SNX4_HUMAN	SNX4	450	Homo sapiens	1:Experimental evidence at protein level	Sorting nexin-4	1	0.999	3	13	13	13	0	0	0	0	0	0	2	2	1	2	1	1	1	1	1	1	0	0	0	0	0	0	2	2	1	2	1	1	1	1	1	1	0	0	0	0
sp|O95229|ZWINT_HUMAN	O95229	ZWINT_HUMAN	ZWINT	277	Homo sapiens	1:Experimental evidence at protein level	ZW10 interactor	1	0.999	5	8	8	8	0	0	0	0	0	0	0	0	0	0	1	0	4	3	0	0	0	0	0	0	0	0	0	0	0	0	1	0	4	3	0	0	0	0	0	0
sp|O95232|LC7L3_HUMAN	O95232	LC7L3_HUMAN	LUC7L3	432	Homo sapiens	1:Experimental evidence at protein level	Luc7-like protein 3	1	0.999	6	43	43	43	4	1	1	0	2	3	5	3	5	4	3	2	2	2	3	3	4	1	1	0	2	3	5	3	5	4	3	2	2	2	3	3	4	1	1	0
sp|O95235|KI20A_HUMAN	O95235	KI20A_HUMAN	KIF20A	890	Homo sapiens	1:Experimental evidence at protein level	Kinesin-like protein KIF20A	1	0.999	8	19	19	19	0	0	0	0	0	0	2	2	1	1	3	5	1	1	2	1	0	0	0	0	0	0	2	2	1	1	3	5	1	1	2	1	0	0	0	0
sp|O95239|KIF4A_HUMAN	O95239	KIF4A_HUMAN	KIF4A	1232	Homo sapiens	1:Experimental evidence at protein level	Chromosome-associated kinesin KIF4A	1	0.999	14	30	18	30	0	0	0	0	0	0	0	2	0	5	3	4	5	9	0	2	0	0	0	0	0	0	0	1	0	3	1	4	3	4	0	2	0	0	0	0
sp|O95248|MTMR5_HUMAN	O95248	MTMR5_HUMAN	SBF1	1868	Homo sapiens	1:Experimental evidence at protein level	Myotubularin-related protein 5	1	0.999	10	16	13	16	0	0	0	0	0	0	2	5	2	1	0	3	0	0	2	1	0	0	0	0	0	0	1	5	1	1	0	2	0	0	2	1	0	0	0	0
sp|O95249|GOSR1_HUMAN	O95249	GOSR1_HUMAN	GOSR1	250	Homo sapiens	1:Experimental evidence at protein level	Golgi SNAP receptor complex member 1	0.975	0.999	1	2	2	2	0	0	0	0	0	0	0	1	0	1	0	0	0	0	0	0	0	0	0	0	0	0	0	1	0	1	0	0	0	0	0	0	0	0	0	0
sp|O95251|KAT7_HUMAN	O95251	KAT7_HUMAN	KAT7	611	Homo sapiens	1:Experimental evidence at protein level	Histone acetyltransferase KAT7	1	0.999	11	40	39	40	3	0	0	0	0	0	1	8	5	6	1	1	4	0	4	7	3	0	0	0	0	0	1	8	5	6	1	1	4	0	3	7	3	0	0	0
sp|O95258|UCP5_HUMAN	O95258	UCP5_HUMAN	SLC25A14	325	Homo sapiens	1:Experimental evidence at protein level	Brain mitochondrial carrier protein 1	0.975	0.999	1	1	1	1	0	0	0	0	0	0	0	0	0	0	0	0	0	0	0	1	0	0	0	0	0	0	0	0	0	0	0	0	0	0	0	1	0	0	0	0
sp|O95260|ATE1_HUMAN	O95260	ATE1_HUMAN	ATE1	518	Homo sapiens	1:Experimental evidence at protein level	Arginyl-tRNA--protein transferase 1	1	0.999	2	10	10	10	0	0	0	0	0	0	0	1	2	2	0	2	1	0	1	1	0	0	0	0	0	0	0	1	2	2	0	2	1	0	1	1	0	0	0	0
sp|O95292|VAPB_HUMAN	O95292	VAPB_HUMAN	VAPB	243	Homo sapiens	1:Experimental evidence at protein level	Vesicle-associated membrane protein-associated protein B/C	1	0.999	8	67	41	67	6	0	0	0	0	2	8	6	8	6	4	4	4	5	6	8	4	0	0	0	0	1	4	4	6	3	2	2	3	3	3	6	6	0	0	0
sp|O95297|MPZL1_HUMAN	O95297	MPZL1_HUMAN	MPZL1	269	Homo sapiens	1:Experimental evidence at protein level	Myelin protein zero-like protein 1	1	0.999	6	10	10	10	1	0	0	0	0	0	2	2	1	1	1	0	0	0	0	2	1	0	0	0	0	0	2	2	1	1	1	0	0	0	0	2	1	0	0	0
sp|O95298|NDUC2_HUMAN	O95298	NDUC2_HUMAN	NDUFC2	119	Homo sapiens	1:Experimental evidence at protein level	NADH dehydrogenase [ubiquinone] 1 subunit C2	1	0.999	6	47	28	47	4	0	0	0	0	1	4	5	4	7	3	4	3	3	3	6	3	0	0	0	0	1	2	3	2	4	2	2	2	2	2	3	4	0	0	0
sp|O95299|NDUAA_HUMAN	O95299	NDUAA_HUMAN	NDUFA10	355	Homo sapiens	1:Experimental evidence at protein level	NADH dehydrogenase [ubiquinone] 1 alpha subcomplex subunit 10, mitochondrial	1	0.999	11	93	93	93	6	1	1	2	0	4	8	11	11	6	6	5	7	4	6	15	6	1	1	2	0	4	8	11	11	6	6	5	7	4	6	15	6	1	1	2
sp|O95319|CELF2_HUMAN	O95319	CELF2_HUMAN	CELF2	508	Homo sapiens	1:Experimental evidence at protein level	CUGBP Elav-like family member 2	0.9998	0.999	3	2	2	5	0	0	0	0	0	0	0	0	0	0	1	0	0	0	1	0	0	0	0	0	0	0	0	0	0	0	1	0	0	0	1	0	0	0	0	0
sp|O95336|6PGL_HUMAN	O95336	6PGL_HUMAN	PGLS	258	Homo sapiens	1:Experimental evidence at protein level	6-phosphogluconolactonase	1	0.999	10	79	79	79	4	1	0	0	0	1	9	9	12	9	2	5	4	4	9	10	4	1	0	0	0	1	9	9	12	9	2	5	4	4	9	10	4	1	0	0
sp|O95340|PAPS2_HUMAN	O95340	PAPS2_HUMAN	PAPSS2	614	Homo sapiens	1:Experimental evidence at protein level	Bifunctional 3'-phosphoadenosine 5'-phosphosulfate synthase 2	1	0.999	8	20	20	21	1	0	0	0	0	0	1	9	1	3	0	2	1	0	0	2	1	0	0	0	0	0	1	9	1	3	0	2	1	0	0	2	1	0	0	0
sp|O95342|ABCBB_HUMAN	O95342	ABCBB_HUMAN	ABCB11	1321	Homo sapiens	1:Experimental evidence at protein level	Bile salt export pump	0.9984	0.999	3	4	4	4	0	0	0	0	0	0	1	0	0	0	0	1	0	0	1	1	0	0	0	0	0	0	1	0	0	0	0	1	0	0	1	1	0	0	0	0
sp|O95347|SMC2_HUMAN	O95347	SMC2_HUMAN	SMC2	1197	Homo sapiens	1:Experimental evidence at protein level	Structural maintenance of chromosomes protein 2	1	0.999	42	342	342	342	22	0	1	1	1	12	26	40	34	29	29	26	27	27	21	46	22	0	1	1	1	12	26	40	34	29	29	26	27	27	21	46	22	0	1	1
sp|O95352|ATG7_HUMAN	O95352	ATG7_HUMAN	ATG7	703	Homo sapiens	1:Experimental evidence at protein level	Ubiquitin-like modifier-activating enzyme ATG7	1	0.999	14	57	57	57	3	0	0	0	0	0	5	9	9	6	2	3	5	4	5	6	3	0	0	0	0	0	5	9	9	6	2	3	5	4	5	6	3	0	0	0
sp|O95359|TACC2_HUMAN	O95359	TACC2_HUMAN	TACC2	2948	Homo sapiens	1:Experimental evidence at protein level	Transforming acidic coiled-coil-containing protein 2	1	0.999	5	8	5	8	0	0	0	0	0	0	0	0	0	0	3	5	0	0	0	0	0	0	0	0	0	0	0	0	0	0	1	4	0	0	0	0	0	0	0	0
sp|O95363|SYFM_HUMAN	O95363	SYFM_HUMAN	FARS2	451	Homo sapiens	1:Experimental evidence at protein level	Phenylalanine--tRNA ligase, mitochondrial	0.9888	0.999	2	12	12	12	1	0	0	0	0	0	2	1	1	1	1	1	1	1	1	1	1	0	0	0	0	0	2	1	1	1	1	1	1	1	1	1	1	0	0	0
sp|O95372|LYPA2_HUMAN	O95372	LYPA2_HUMAN	LYPLA2	231	Homo sapiens	1:Experimental evidence at protein level	Acyl-protein thioesterase 2	1	0.999	5	40	40	40	1	0	0	0	0	0	2	3	4	4	6	6	3	7	0	4	1	0	0	0	0	0	2	3	4	4	6	6	3	7	0	4	1	0	0	0
sp|O95373|IPO7_HUMAN	O95373	IPO7_HUMAN	IPO7	1038	Homo sapiens	1:Experimental evidence at protein level	Importin-7	1	0.999	31	409	400	409	13	0	4	4	2	11	27	38	34	32	37	38	40	41	41	47	13	0	4	4	2	11	26	37	33	32	36	37	39	40	40	46	13	0	4	4
sp|O95376|ARI2_HUMAN	O95376	ARI2_HUMAN	ARIH2	493	Homo sapiens	1:Experimental evidence at protein level	E3 ubiquitin-protein ligase ARIH2	1	0.999	7	41	41	41	1	0	0	0	0	0	3	5	6	5	1	3	3	2	2	10	1	0	0	0	0	0	3	5	6	5	1	3	3	2	2	10	1	0	0	0
sp|O95382|M3K6_HUMAN	O95382	M3K6_HUMAN	MAP3K6	1288	Homo sapiens	1:Experimental evidence at protein level	Mitogen-activated protein kinase kinase kinase 6	0.9749	0.999	2	3	3	3	0	0	0	0	0	0	0	0	0	0	0	1	0	0	1	1	0	0	0	0	0	0	0	0	0	0	0	1	0	0	1	1	0	0	0	0
sp|O95391|SLU7_HUMAN	O95391	SLU7_HUMAN	SLU7	586	Homo sapiens	1:Experimental evidence at protein level	Pre-mRNA-splicing factor SLU7	1	0.999	7	35	35	35	0	0	0	0	0	0	3	2	1	1	7	10	4	5	2	0	0	0	0	0	0	0	3	2	1	1	7	10	4	5	2	0	0	0	0	0
sp|O95394|AGM1_HUMAN	O95394	AGM1_HUMAN	PGM3	542	Homo sapiens	1:Experimental evidence at protein level	Phosphoacetylglucosamine mutase	1	0.999	17	133	133	133	7	0	1	0	0	3	16	12	14	11	10	9	11	10	12	17	7	0	1	0	0	3	16	12	14	11	10	9	11	10	12	17	7	0	1	0
sp|O95396|MOCS3_HUMAN	O95396	MOCS3_HUMAN	MOCS3	460	Homo sapiens	1:Experimental evidence at protein level	Adenylyltransferase and sulfurtransferase MOCS3	0.9994	0.999	2	2	2	2	0	0	0	0	0	0	0	1	0	0	0	0	0	0	0	1	0	0	0	0	0	0	0	1	0	0	0	0	0	0	0	1	0	0	0	0
sp|O95402|MED26_HUMAN	O95402	MED26_HUMAN	MED26	600	Homo sapiens	1:Experimental evidence at protein level	Mediator of RNA polymerase II transcription subunit 26	0.7712	0.9885	1	1	1	1	0	0	0	0	0	0	0	0	0	0	0	0	1	0	0	0	0	0	0	0	0	0	0	0	0	0	0	0	1	0	0	0	0	0	0	0
sp|O95427|PIGN_HUMAN	O95427	PIGN_HUMAN	PIGN	931	Homo sapiens	1:Experimental evidence at protein level	GPI ethanolamine phosphate transferase 1	0.975	0.999	1	2	2	2	0	0	0	0	0	0	0	1	0	0	0	0	0	0	0	1	0	0	0	0	0	0	0	1	0	0	0	0	0	0	0	1	0	0	0	0
sp|O95433|AHSA1_HUMAN	O95433	AHSA1_HUMAN	AHSA1	338	Homo sapiens	1:Experimental evidence at protein level	Activator of 90 kDa heat shock protein ATPase homolog 1	1	0.999	18	217	217	217	10	0	0	3	0	10	18	20	20	17	19	17	17	16	21	29	10	0	0	3	0	10	18	20	20	17	19	17	17	16	21	29	10	0	0	3
sp|O95453|PARN_HUMAN	O95453	PARN_HUMAN	PARN	639	Homo sapiens	1:Experimental evidence at protein level	Poly(A)-specific ribonuclease PARN	1	0.999	11	63	63	63	5	0	0	0	0	0	4	12	7	5	5	7	5	2	4	7	5	0	0	0	0	0	4	12	7	5	5	7	5	2	4	7	5	0	0	0
sp|O95456|PSMG1_HUMAN	O95456	PSMG1_HUMAN	PSMG1	288	Homo sapiens	1:Experimental evidence at protein level	Proteasome assembly chaperone 1	1	0.999	6	43	43	43	2	0	0	0	0	1	4	6	4	3	3	4	5	4	4	3	2	0	0	0	0	1	4	6	4	3	3	4	5	4	4	3	2	0	0	0
sp|O95470|SGPL1_HUMAN	O95470	SGPL1_HUMAN	SGPL1	568	Homo sapiens	1:Experimental evidence at protein level	Sphingosine-1-phosphate lyase 1	1	0.999	11	60	60	60	2	0	1	0	0	0	4	7	5	5	3	5	4	7	6	11	2	0	1	0	0	0	4	7	5	5	3	5	4	7	6	11	2	0	1	0
sp|O95476|CNEP1_HUMAN	O95476	CNEP1_HUMAN	CTDNEP1	244	Homo sapiens	1:Experimental evidence at protein level	CTD nuclear envelope phosphatase 1	0.9953	0.9989	2	3	3	3	0	0	0	0	0	1	1	0	0	0	0	0	0	0	0	1	0	0	0	0	0	1	1	0	0	0	0	0	0	0	0	1	0	0	0	0
sp|O95478|NSA2_HUMAN	O95478	NSA2_HUMAN	NSA2	260	Homo sapiens	1:Experimental evidence at protein level	Ribosome biogenesis protein NSA2 homolog	1	0.999	5	26	26	26	2	0	0	0	0	0	2	3	2	3	2	2	2	2	1	5	2	0	0	0	0	0	2	3	2	3	2	2	2	2	1	5	2	0	0	0
sp|O95479|G6PE_HUMAN	O95479	G6PE_HUMAN	H6PD	791	Homo sapiens	1:Experimental evidence at protein level	GDH/6PGL endoplasmic bifunctional protein	1	0.999	4	9	9	9	0	0	0	0	0	0	2	3	1	0	0	0	1	1	1	0	0	0	0	0	0	0	2	3	1	0	0	0	1	1	1	0	0	0	0	0
sp|O95486|SC24A_HUMAN	O95486	SC24A_HUMAN	SEC24A	1093	Homo sapiens	1:Experimental evidence at protein level	Protein transport protein Sec24A	1	0.999	14	71	71	94	1	0	1	0	0	0	5	14	4	4	12	10	8	3	1	8	1	0	1	0	0	0	5	14	4	4	12	10	8	3	1	8	1	0	1	0
sp|O95487|SC24B_HUMAN	O95487	SC24B_HUMAN	SEC24B	1268	Homo sapiens	1:Experimental evidence at protein level	Protein transport protein Sec24B	1	0.999	16	156	133	156	4	0	0	0	0	0	10	17	13	16	16	17	17	17	12	17	4	0	0	0	0	0	8	16	12	14	14	14	14	13	8	16	4	0	0	0
sp|O95551|TYDP2_HUMAN	O95551	TYDP2_HUMAN	TDP2	362	Homo sapiens	1:Experimental evidence at protein level	Tyrosyl-DNA phosphodiesterase 2	1	0.999	5	29	29	29	0	0	0	0	0	0	2	2	3	3	4	4	4	5	2	0	0	0	0	0	0	0	2	2	3	3	4	4	4	5	2	0	0	0	0	0
sp|O95563|MPC2_HUMAN	O95563	MPC2_HUMAN	MPC2	127	Homo sapiens	1:Experimental evidence at protein level	Mitochondrial pyruvate carrier 2	1	0.999	5	28	28	28	1	0	0	0	1	0	2	3	4	1	2	1	3	2	2	6	1	0	0	0	1	0	2	3	4	1	2	1	3	2	2	6	1	0	0	0
sp|O95568|MET18_HUMAN	O95568	MET18_HUMAN	METTL18	372	Homo sapiens	1:Experimental evidence at protein level	Histidine protein methyltransferase 1 homolog	0.975	0.999	1	2	2	2	0	0	0	0	0	0	0	0	0	0	0	0	0	0	1	1	0	0	0	0	0	0	0	0	0	0	0	0	0	0	1	1	0	0	0	0
sp|O95573|ACSL3_HUMAN	O95573	ACSL3_HUMAN	ACSL3	720	Homo sapiens	1:Experimental evidence at protein level	Fatty acid CoA ligase Acsl3	1	0.999	27	227	201	227	14	0	3	1	1	4	17	24	23	17	21	20	20	21	12	29	11	0	3	1	1	3	16	22	21	15	19	18	17	20	10	24	14	0	3	1
sp|O95602|RPA1_HUMAN	O95602	RPA1_HUMAN	POLR1A	1720	Homo sapiens	1:Experimental evidence at protein level	DNA-directed RNA polymerase I subunit RPA1	1	0.999	35	125	118	125	1	0	0	0	0	0	5	21	11	9	8	15	12	18	8	17	1	0	0	0	0	0	5	20	10	8	7	14	12	17	8	16	1	0	0	0
sp|O95613|PCNT_HUMAN	O95613	PCNT_HUMAN	PCNT	3336	Homo sapiens	1:Experimental evidence at protein level	Pericentrin	1	0.999	29	80	80	84	0	0	0	0	0	0	3	3	7	9	7	9	11	23	4	4	0	0	0	0	0	0	3	3	7	9	7	9	11	23	4	4	1	0	0	0
sp|O95619|YETS4_HUMAN	O95619	YETS4_HUMAN	YEATS4	227	Homo sapiens	1:Experimental evidence at protein level	YEATS domain-containing protein 4	0.9945	0.9986	2	9	9	9	1	0	0	0	0	0	1	0	2	1	1	2	0	1	0	0	1	0	0	0	0	0	1	0	2	1	1	2	0	1	0	0	1	0	0	0
sp|O95625|ZBT11_HUMAN	O95625	ZBT11_HUMAN	ZBTB11	1053	Homo sapiens	1:Experimental evidence at protein level	Zinc finger and BTB domain-containing protein 11	1	0.9981	3	3	3	3	0	0	0	0	0	0	0	0	1	0	0	0	0	1	0	1	0	0	0	0	0	0	0	0	1	0	0	0	0	1	0	1	0	0	0	0
sp|O95628|CNOT4_HUMAN	O95628	CNOT4_HUMAN	CNOT4	575	Homo sapiens	1:Experimental evidence at protein level	CCR4-NOT transcription complex subunit 4	1	0.9989	4	6	6	6	0	0	0	0	0	0	0	1	0	0	1	1	0	2	1	0	0	0	0	0	0	0	0	1	0	0	1	1	0	2	1	0	0	0	0	0
sp|O95639|CPSF4_HUMAN	O95639	CPSF4_HUMAN	CPSF4	269	Homo sapiens	1:Experimental evidence at protein level	Cleavage and polyadenylation specificity factor subunit 4	0.9986	0.9985	2	6	6	6	0	0	0	0	0	0	2	0	0	0	1	1	0	2	0	0	0	0	0	0	0	0	2	0	0	0	1	1	0	2	0	0	0	0	0	0
sp|O95671|ASML_HUMAN	O95671	ASML_HUMAN	ASMTL	621	Homo sapiens	1:Experimental evidence at protein level	Probable bifunctional dTTP/UTP pyrophosphatase/methyltransferase protein	1	0.999	8	25	25	25	0	1	0	0	0	0	4	6	2	2	0	2	1	1	2	4	0	1	0	0	0	0	4	6	2	2	0	2	1	1	2	4	0	1	0	0
sp|O95674|CDS2_HUMAN	O95674	CDS2_HUMAN	CDS2	445	Homo sapiens	1:Experimental evidence at protein level	Phosphatidate cytidylyltransferase 2	1	0.999	4	30	30	30	1	0	0	0	0	0	1	7	3	3	1	1	3	2	3	5	1	0	0	0	0	0	1	7	3	3	1	1	3	2	3	5	1	0	0	0
sp|O95677|EYA4_HUMAN	O95677	EYA4_HUMAN	EYA4	639	Homo sapiens	1:Experimental evidence at protein level	Eyes absent homolog 4	0.9993	0.999	2	2	2	2	0	0	0	0	0	0	0	1	0	0	0	0	0	0	0	1	0	0	0	0	0	0	0	1	0	0	0	0	0	0	0	1	0	0	0	0
sp|O95678|K2C75_HUMAN	O95678	K2C75_HUMAN	KRT75	551	Homo sapiens	1:Experimental evidence at protein level	Keratin, type II cytoskeletal 75	1	0.9987	22	7	5	349	6	0	0	0	0	1	0	0	0	0	0	0	0	0	0	0	4	0	0	0	0	1	0	0	0	0	0	0	0	0	0	0	38	15	16	12
sp|O95684|CEP43_HUMAN	O95684	CEP43_HUMAN	CEP43	399	Homo sapiens	1:Experimental evidence at protein level	Centrosomal protein 43	1	0.999	8	43	43	43	0	0	0	0	0	0	4	2	2	3	8	7	6	7	4	0	0	0	0	0	0	0	4	2	2	3	8	7	6	7	4	0	0	0	0	0
sp|O95707|RPP29_HUMAN	O95707	RPP29_HUMAN	POP4	220	Homo sapiens	1:Experimental evidence at protein level	Ribonuclease P protein subunit p29	1	0.999	7	39	39	39	1	0	0	0	0	0	3	4	2	4	4	3	6	6	1	5	1	0	0	0	0	0	3	4	2	4	4	3	6	6	1	5	1	0	0	0
sp|O95714|HERC2_HUMAN	O95714	HERC2_HUMAN	HERC2	4834	Homo sapiens	1:Experimental evidence at protein level	E3 ubiquitin-protein ligase HERC2	1	0.999	7	12	8	12	0	0	0	0	0	0	2	3	0	0	1	1	1	1	0	3	0	0	0	0	0	0	1	3	0	0	0	0	1	0	0	3	0	0	0	0
sp|O95716|RAB3D_HUMAN	O95716	RAB3D_HUMAN	RAB3D	219	Homo sapiens	1:Experimental evidence at protein level	Ras-related protein Rab-3D	0.9989	0.999	7	42	15	94	0	0	0	0	0	1	6	5	3	4	4	5	5	2	1	6	0	0	0	0	0	1	2	1	1	1	1	2	2	2	1	1	3	1	2	2
sp|O95718|ERR2_HUMAN	O95718	ERR2_HUMAN	ESRRB	433	Homo sapiens	1:Experimental evidence at protein level	Steroid hormone receptor ERR2	0.9732	0.9989	1	1	0	1	0	0	0	0	0	0	0	0	0	0	0	0	0	0	0	1	0	0	0	0	0	0	0	0	0	0	0	0	0	0	0	0	0	0	0	0
sp|O95721|SNP29_HUMAN	O95721	SNP29_HUMAN	SNAP29	258	Homo sapiens	1:Experimental evidence at protein level	Synaptosomal-associated protein 29	1	0.999	8	34	34	34	0	0	0	0	0	0	2	1	1	2	9	7	2	8	1	1	0	0	0	0	0	0	2	1	1	2	9	7	2	8	1	1	0	0	0	0
sp|O95747|OXSR1_HUMAN	O95747	OXSR1_HUMAN	OXSR1	527	Homo sapiens	1:Experimental evidence at protein level	Serine/threonine-protein kinase OSR1	1	0.999	14	108	97	108	6	0	1	0	1	5	11	10	9	13	7	7	10	9	8	11	5	0	0	0	1	4	10	10	8	12	6	6	9	8	8	10	6	0	1	0
sp|O95749|GGPPS_HUMAN	O95749	GGPPS_HUMAN	GGPS1	300	Homo sapiens	1:Experimental evidence at protein level	Geranylgeranyl pyrophosphate synthase	1	0.999	6	16	16	16	0	0	0	0	0	0	1	3	3	2	0	1	0	1	0	5	0	0	0	0	0	0	1	3	3	2	0	1	0	1	0	5	0	0	0	0
sp|O95755|RAB36_HUMAN	O95755	RAB36_HUMAN	RAB36	267	Homo sapiens	1:Experimental evidence at protein level	Ras-related protein Rab-36	0.975	0.999	1	2	2	2	0	0	0	0	0	0	0	0	0	0	0	0	0	0	0	2	0	0	0	0	0	0	0	0	0	0	0	0	0	0	0	2	0	0	0	0
sp|O95757|HS74L_HUMAN	O95757	HS74L_HUMAN	HSPA4L	839	Homo sapiens	1:Experimental evidence at protein level	Heat shock 70 kDa protein 4L	1	0.999	28	201	201	244	11	0	3	2	0	7	17	22	21	19	15	15	17	13	18	21	11	0	3	2	0	7	17	22	21	19	15	15	17	13	18	21	13	0	4	3
sp|O95758|PTBP3_HUMAN	O95758	PTBP3_HUMAN	PTBP3	552	Homo sapiens	1:Experimental evidence at protein level	Polypyrimidine tract-binding protein 3	1	0.999	6	16	16	41	0	0	0	0	0	0	0	3	0	3	3	0	2	2	0	3	0	0	0	0	0	0	0	3	0	3	3	0	2	2	0	3	0	0	0	0
sp|O95772|STR3N_HUMAN	O95772	STR3N_HUMAN	STARD3NL	234	Homo sapiens	1:Experimental evidence at protein level	STARD3 N-terminal-like protein	0.8461	0.9929	1	1	1	1	0	0	0	0	0	0	1	0	0	0	0	0	0	0	0	0	0	0	0	0	0	0	1	0	0	0	0	0	0	0	0	0	0	0	0	0
sp|O95777|LSM8_HUMAN	O95777	LSM8_HUMAN	LSM8	96	Homo sapiens	1:Experimental evidence at protein level	U6 snRNA-associated Sm-like protein LSm8	0.9993	0.999	2	9	9	9	0	0	0	0	0	0	1	1	1	2	0	1	0	1	1	1	0	0	0	0	0	0	1	1	1	2	0	1	0	1	1	1	0	0	0	0
sp|O95782|AP2A1_HUMAN	O95782	AP2A1_HUMAN	AP2A1	977	Homo sapiens	1:Experimental evidence at protein level	AP-2 complex subunit alpha-1	1	0.999	33	140	140	225	5	0	0	0	0	1	9	18	11	10	13	16	14	12	12	19	5	0	0	0	0	1	9	18	11	10	13	16	14	12	12	19	9	0	1	0
sp|O95785|WIZ_HUMAN	O95785	WIZ_HUMAN	WIZ	1651	Homo sapiens	1:Experimental evidence at protein level	Protein Wiz	0.9023	0.9934	2	2	2	2	0	0	0	0	0	0	0	1	0	0	0	0	0	1	0	0	0	0	0	0	0	0	0	1	0	0	0	0	0	1	0	0	0	0	0	0
sp|O95793|STAU1_HUMAN	O95793	STAU1_HUMAN	STAU1	577	Homo sapiens	1:Experimental evidence at protein level	Double-stranded RNA-binding protein Staufen homolog 1	1	0.999	19	116	107	116	0	0	0	0	0	0	7	10	11	7	19	17	15	16	10	4	0	0	0	0	0	0	7	10	10	7	16	15	14	14	10	4	0	0	0	0
sp|O95801|TTC4_HUMAN	O95801	TTC4_HUMAN	TTC4	387	Homo sapiens	1:Experimental evidence at protein level	Tetratricopeptide repeat protein 4	1	0.999	11	65	65	65	1	0	0	0	0	0	6	3	7	9	7	7	7	7	6	5	1	0	0	0	0	0	6	3	7	9	7	7	7	7	6	5	1	0	0	0
sp|O95817|BAG3_HUMAN	O95817	BAG3_HUMAN	BAG3	575	Homo sapiens	1:Experimental evidence at protein level	BAG family molecular chaperone regulator 3	1	0.999	5	9	9	9	0	0	0	0	0	0	1	0	0	0	3	2	2	1	0	0	0	0	0	0	0	0	1	0	0	0	3	2	2	1	0	0	0	0	0	0
sp|O95819|M4K4_HUMAN	O95819	M4K4_HUMAN	MAP4K4	1239	Homo sapiens	1:Experimental evidence at protein level	Mitogen-activated protein kinase kinase kinase kinase 4	1	0.999	17	91	34	91	7	0	0	0	0	0	5	10	8	9	8	8	11	8	7	10	5	0	0	0	0	0	2	4	3	4	3	4	3	2	1	3	7	0	0	0
sp|O95831|AIFM1_HUMAN	O95831	AIFM1_HUMAN	AIFM1	613	Homo sapiens	1:Experimental evidence at protein level	Apoptosis-inducing factor 1, mitochondrial	1	0.999	23	246	246	246	13	5	3	6	5	12	20	22	24	17	17	21	18	21	19	23	13	5	3	6	5	12	20	22	24	17	17	21	18	21	19	23	13	5	3	6
sp|O95834|EMAL2_HUMAN	O95834	EMAL2_HUMAN	EML2	649	Homo sapiens	1:Experimental evidence at protein level	Echinoderm microtubule-associated protein-like 2	1	0.999	7	11	8	11	1	0	0	0	0	0	1	2	3	1	0	0	1	1	1	0	1	0	0	0	0	0	1	1	3	1	0	0	0	0	1	0	1	0	0	0
sp|O95835|LATS1_HUMAN	O95835	LATS1_HUMAN	LATS1	1130	Homo sapiens	1:Experimental evidence at protein level	Serine/threonine-protein kinase LATS1	0.9942	0.9974	2	4	3	4	0	0	0	0	0	0	0	0	0	0	1	2	0	1	0	0	0	0	0	0	0	0	0	0	0	0	1	2	0	0	0	0	0	0	0	0
sp|O95847|UCP4_HUMAN	O95847	UCP4_HUMAN	SLC25A27	323	Homo sapiens	1:Experimental evidence at protein level	Mitochondrial uncoupling protein 4	0.8114	0.991	1	6	6	6	0	0	0	0	0	0	0	0	0	0	0	1	0	0	5	0	0	0	0	0	0	0	0	0	0	0	0	1	0	0	5	0	0	0	0	0
sp|O95857|TSN13_HUMAN	O95857	TSN13_HUMAN	TSPAN13	204	Homo sapiens	2:Experimental evidence at transcript level	Tetraspanin-13	0.9678	0.9987	1	2	2	2	0	0	0	0	0	0	0	0	1	0	0	0	0	0	0	1	0	0	0	0	0	0	0	0	1	0	0	0	0	0	0	1	0	0	0	0
sp|O95861|BPNT1_HUMAN	O95861	BPNT1_HUMAN	BPNT1	308	Homo sapiens	1:Experimental evidence at protein level	3'(2'),5'-bisphosphate nucleotidase 1	1	0.999	15	124	124	124	5	1	1	1	1	3	13	12	11	11	10	10	13	11	7	14	5	1	1	1	1	3	13	12	11	11	10	10	13	11	7	14	5	1	1	1
sp|O95864|FADS2_HUMAN	O95864	FADS2_HUMAN	FADS2	444	Homo sapiens	1:Experimental evidence at protein level	Acyl-CoA 6-desaturase	1	0.999	5	24	24	24	1	0	0	0	0	0	0	1	3	2	2	2	4	2	1	6	1	0	0	0	0	0	0	1	3	2	2	2	4	2	1	6	1	0	0	0
sp|O95870|ABHGA_HUMAN	O95870	ABHGA_HUMAN	ABHD16A	558	Homo sapiens	1:Experimental evidence at protein level	Phosphatidylserine lipase ABHD16A	0.9698	0.9988	1	4	4	4	0	0	0	0	0	0	0	1	0	0	0	1	1	0	0	1	0	0	0	0	0	0	0	1	0	0	0	1	1	0	0	1	0	0	0	0
sp|O95881|TXD12_HUMAN	O95881	TXD12_HUMAN	TXNDC12	172	Homo sapiens	1:Experimental evidence at protein level	Thioredoxin domain-containing protein 12	0.9624	0.9985	1	1	1	1	1	0	0	0	0	0	0	0	0	0	0	0	0	0	0	0	1	0	0	0	0	0	0	0	0	0	0	0	0	0	0	0	1	0	0	0
sp|O95905|ECD_HUMAN	O95905	ECD_HUMAN	ECD	644	Homo sapiens	1:Experimental evidence at protein level	Protein ecdysoneless homolog	1	0.9987	6	16	16	16	0	0	0	0	0	0	0	1	2	2	2	3	4	2	0	0	0	0	0	0	0	0	0	1	2	2	2	3	4	2	0	0	0	0	0	0
sp|O95983|MBD3_HUMAN	O95983	MBD3_HUMAN	MBD3	291	Homo sapiens	1:Experimental evidence at protein level	Methyl-CpG-binding domain protein 3	0.9987	0.999	2	14	14	14	0	0	0	0	0	0	2	2	1	1	1	2	1	2	1	1	0	0	0	0	0	0	2	2	1	1	1	2	1	2	1	1	0	0	0	0
sp|O95985|TOP3B_HUMAN	O95985	TOP3B_HUMAN	TOP3B	862	Homo sapiens	1:Experimental evidence at protein level	DNA topoisomerase 3-beta-1	1	0.999	8	17	13	17	0	0	0	0	0	0	2	2	0	1	2	1	3	3	1	2	0	0	0	0	0	0	2	1	0	0	2	1	2	3	1	1	0	0	0	0
sp|O95989|NUDT3_HUMAN	O95989	NUDT3_HUMAN	NUDT3	172	Homo sapiens	1:Experimental evidence at protein level	Diphosphoinositol polyphosphate phosphohydrolase 1	0.9999	0.999	3	12	12	13	1	0	0	0	0	0	1	1	2	1	2	1	0	1	1	1	1	0	0	0	0	0	1	1	2	1	2	1	0	1	1	1	1	0	0	0
sp|O95997|PTTG1_HUMAN	O95997	PTTG1_HUMAN	PTTG1	202	Homo sapiens	1:Experimental evidence at protein level	Securin	0.921	0.9967	1	2	0	2	0	0	0	0	0	0	0	0	0	0	1	1	0	0	0	0	0	0	0	0	0	0	0	0	0	0	0	0	0	0	0	0	0	0	0	0
sp|O96000|NDUBA_HUMAN	O96000	NDUBA_HUMAN	NDUFB10	172	Homo sapiens	1:Experimental evidence at protein level	NADH dehydrogenase [ubiquinone] 1 beta subcomplex subunit 10	0.9994	0.999	2	8	8	8	0	0	0	0	0	0	1	2	1	0	0	1	1	0	0	2	0	0	0	0	0	0	1	2	1	0	0	1	1	0	0	2	0	0	0	0
sp|O96005|CLPT1_HUMAN	O96005	CLPT1_HUMAN	CLPTM1	669	Homo sapiens	1:Experimental evidence at protein level	Putative lipid scramblase CLPTM1	1	0.999	7	18	18	18	1	0	0	0	0	0	1	3	1	1	1	0	4	0	0	6	1	0	0	0	0	0	1	3	1	1	1	0	4	0	0	6	1	0	0	0
sp|O96006|ZBED1_HUMAN	O96006	ZBED1_HUMAN	ZBED1	694	Homo sapiens	1:Experimental evidence at protein level	E3 SUMO-protein ligase ZBED1	0.8635	0.9939	1	1	1	1	0	0	0	0	0	0	0	0	0	0	0	0	0	1	0	0	0	0	0	0	0	0	0	0	0	0	0	0	0	1	0	0	0	0	0	0
sp|O96007|MOC2B_HUMAN	O96007	MOC2B_HUMAN	MOCS2	188	Homo sapiens	1:Experimental evidence at protein level	Molybdopterin synthase catalytic subunit	0.9976	0.999	2	5	5	5	0	0	0	0	0	0	2	1	0	0	0	0	0	2	0	0	0	0	0	0	0	0	2	1	0	0	0	0	0	2	0	0	0	0	0	0
sp|O96008|TOM40_HUMAN	O96008	TOM40_HUMAN	TOMM40	361	Homo sapiens	1:Experimental evidence at protein level	Mitochondrial import receptor subunit TOM40 homolog	1	0.999	12	98	98	98	2	0	0	0	0	1	8	14	8	7	9	6	11	5	5	22	2	0	0	0	0	1	8	14	8	7	9	6	11	5	5	22	2	0	0	0
sp|O96011|PX11B_HUMAN	O96011	PX11B_HUMAN	PEX11B	259	Homo sapiens	1:Experimental evidence at protein level	Peroxisomal membrane protein 11B	1	0.999	3	10	10	10	1	0	0	0	0	0	1	3	1	1	0	1	0	0	0	2	1	0	0	0	0	0	1	3	1	1	0	1	0	0	0	2	1	0	0	0
sp|O96013|PAK4_HUMAN	O96013	PAK4_HUMAN	PAK4	591	Homo sapiens	1:Experimental evidence at protein level	Serine/threonine-protein kinase PAK 4	1	0.999	10	25	22	25	0	0	0	0	0	0	3	2	2	0	2	4	5	4	1	2	0	0	0	0	0	0	2	2	2	0	1	4	5	3	1	2	0	0	0	0
sp|O96017|CHK2_HUMAN	O96017	CHK2_HUMAN	CHEK2	543	Homo sapiens	1:Experimental evidence at protein level	Serine/threonine-protein kinase Chk2	1	0.999	8	32	32	32	1	0	0	0	0	0	4	6	4	2	1	2	1	4	3	4	1	0	0	0	0	0	4	6	4	2	1	2	1	4	3	4	1	0	0	0
sp|O96019|ACL6A_HUMAN	O96019	ACL6A_HUMAN	ACTL6A	429	Homo sapiens	1:Experimental evidence at protein level	Actin-like protein 6A	1	0.999	11	93	65	93	5	0	1	1	0	1	6	13	10	8	7	5	6	5	10	15	3	0	0	0	0	0	4	10	8	5	4	3	4	4	7	13	5	0	1	1
sp|O96028|NSD2_HUMAN	O96028	NSD2_HUMAN	NSD2	1365	Homo sapiens	1:Experimental evidence at protein level	Histone-lysine N-methyltransferase NSD2	0.9749	0.999	1	1	1	1	0	0	0	0	0	0	0	0	0	0	0	0	0	0	0	1	0	0	0	0	0	0	0	0	0	0	0	0	0	0	0	1	0	0	0	0
sp|P00156|CYB_HUMAN	P00156	CYB_HUMAN	MT-CYB	380	Homo sapiens	1:Experimental evidence at protein level	Cytochrome b	0.9233	0.9968	1	2	2	2	0	0	0	0	0	0	1	0	0	0	0	0	0	1	0	0	0	0	0	0	0	0	1	0	0	0	0	0	0	1	0	0	0	0	0	0
sp|P00167|CYB5_HUMAN	P00167	CYB5_HUMAN	CYB5A	134	Homo sapiens	1:Experimental evidence at protein level	Cytochrome b5	1	0.999	4	13	13	13	0	0	0	0	0	0	2	3	3	3	0	0	0	0	1	1	0	0	0	0	0	0	2	3	3	3	0	0	0	0	1	1	0	0	0	0
sp|P00338|LDHA_HUMAN	P00338	LDHA_HUMAN	LDHA	332	Homo sapiens	1:Experimental evidence at protein level	L-lactate dehydrogenase A chain	1	0.999	18	549	485	549	25	13	14	17	15	27	35	41	40	39	36	32	31	33	104	47	23	12	14	16	14	25	30	37	38	36	34	30	29	31	71	45	25	13	14	17
sp|P00352|AL1A1_HUMAN	P00352	AL1A1_HUMAN	ALDH1A1	501	Homo sapiens	1:Experimental evidence at protein level	Aldehyde dehydrogenase 1A1	0.9963	0.9989	4	2	2	29	0	0	0	0	0	0	0	1	0	0	0	0	1	0	0	0	0	0	0	0	0	0	0	1	0	0	0	0	1	0	0	0	2	1	1	1
sp|P00367|DHE3_HUMAN	P00367	DHE3_HUMAN	GLUD1	558	Homo sapiens	1:Experimental evidence at protein level	Glutamate dehydrogenase 1, mitochondrial	1	0.999	19	175	65	175	9	1	3	3	1	11	10	18	19	14	12	14	13	13	13	21	3	0	0	1	0	3	4	8	8	6	4	5	4	5	5	9	9	1	3	3
sp|P00374|DYR_HUMAN	P00374	DYR_HUMAN	DHFR	187	Homo sapiens	1:Experimental evidence at protein level	Dihydrofolate reductase	1	0.999	7	33	25	33	1	0	0	0	0	1	2	4	3	3	3	2	2	3	3	6	1	0	0	0	0	1	1	3	2	3	2	2	2	2	2	4	1	0	0	0
sp|P00387|NB5R3_HUMAN	P00387	NB5R3_HUMAN	CYB5R3	301	Homo sapiens	1:Experimental evidence at protein level	NADH-cytochrome b5 reductase 3	1	0.999	15	201	201	201	12	1	3	1	0	8	15	20	18	16	17	14	18	18	15	25	12	1	3	1	0	8	15	20	18	16	17	14	18	18	15	25	12	1	3	1
sp|P00390|GSHR_HUMAN	P00390	GSHR_HUMAN	GSR	522	Homo sapiens	1:Experimental evidence at protein level	Glutathione reductase, mitochondrial	1	0.999	10	50	50	50	6	0	1	0	0	2	4	9	3	4	4	4	3	2	1	7	6	0	1	0	0	2	4	9	3	4	4	4	3	2	1	7	6	0	1	0
sp|P00395|COX1_HUMAN	P00395	COX1_HUMAN	MT-CO1	513	Homo sapiens	1:Experimental evidence at protein level	Cytochrome c oxidase subunit 1	0.9994	0.999	1	4	4	4	0	0	0	0	0	0	0	0	0	0	0	0	0	0	0	4	0	0	0	0	0	0	0	0	0	0	0	0	0	0	0	4	0	0	0	0
sp|P00403|COX2_HUMAN	P00403	COX2_HUMAN	MT-CO2	227	Homo sapiens	1:Experimental evidence at protein level	Cytochrome c oxidase subunit 2	1	0.999	8	151	151	151	4	6	3	3	4	12	7	12	13	12	10	12	10	10	18	15	4	6	3	3	4	12	7	12	13	12	10	12	10	10	18	15	4	6	3	3
sp|P00414|COX3_HUMAN	P00414	COX3_HUMAN	MT-CO3	261	Homo sapiens	1:Experimental evidence at protein level	Cytochrome c oxidase subunit 3	0.9994	0.999	1	18	18	18	0	0	0	0	0	1	2	1	2	1	2	3	1	2	0	3	0	0	0	0	0	1	2	1	2	1	2	3	1	2	0	3	0	0	0	0
sp|P00441|SODC_HUMAN	P00441	SODC_HUMAN	SOD1	154	Homo sapiens	1:Experimental evidence at protein level	Superoxide dismutase [Cu-Zn]	0.975	0.999	1	2	2	2	1	0	0	0	0	1	0	0	0	0	0	0	0	0	0	0	1	0	0	0	0	1	0	0	0	0	0	0	0	0	0	0	1	0	0	0
sp|P00491|PNPH_HUMAN	P00491	PNPH_HUMAN	PNP	289	Homo sapiens	1:Experimental evidence at protein level	Purine nucleoside phosphorylase	1	0.999	13	207	207	207	15	1	2	2	1	11	16	19	18	17	17	17	20	16	16	19	15	1	2	2	1	11	16	19	18	17	17	17	20	16	16	19	15	1	2	2
sp|P00492|HPRT_HUMAN	P00492	HPRT_HUMAN	HPRT1	218	Homo sapiens	1:Experimental evidence at protein level	Hypoxanthine-guanine phosphoribosyltransferase	1	0.999	12	228	228	228	16	2	2	4	2	14	18	20	18	18	18	20	17	17	20	22	16	2	2	4	2	14	18	20	18	18	18	20	17	17	20	22	16	2	2	4
sp|P00505|AATM_HUMAN	P00505	AATM_HUMAN	GOT2	430	Homo sapiens	1:Experimental evidence at protein level	Aspartate aminotransferase, mitochondrial	1	0.999	24	378	378	378	24	3	7	10	3	20	31	41	33	26	28	26	31	27	27	41	24	3	7	10	3	20	31	41	33	26	28	26	31	27	27	41	24	3	7	10
sp|P00533|EGFR_HUMAN	P00533	EGFR_HUMAN	EGFR	1210	Homo sapiens	1:Experimental evidence at protein level	Epidermal growth factor receptor	1	0.999	5	7	5	7	0	0	0	0	0	0	0	2	0	1	0	0	0	0	0	4	0	0	0	0	0	0	0	1	0	1	0	0	0	0	0	3	0	0	0	0
sp|P00558|PGK1_HUMAN	P00558	PGK1_HUMAN	PGK1	417	Homo sapiens	1:Experimental evidence at protein level	Phosphoglycerate kinase 1	1	0.999	23	290	240	290	19	2	5	10	4	23	25	22	27	23	18	19	17	18	20	38	16	2	4	7	4	21	19	18	21	20	15	16	14	15	17	31	19	2	5	10
sp|P00568|KAD1_HUMAN	P00568	KAD1_HUMAN	AK1	194	Homo sapiens	1:Experimental evidence at protein level	Adenylate kinase isoenzyme 1	1	0.999	4	20	20	20	2	0	0	0	0	0	5	2	2	0	0	1	1	2	2	3	2	0	0	0	0	0	5	2	2	0	0	1	1	2	2	3	2	0	0	0
sp|P00846|ATP6_HUMAN	P00846	ATP6_HUMAN	MT-ATP6	226	Homo sapiens	1:Experimental evidence at protein level	ATP synthase subunit a	0.975	0.999	1	16	16	16	1	0	0	0	0	1	2	1	1	1	2	1	1	2	1	2	1	0	0	0	0	1	2	1	1	1	2	1	1	2	1	2	1	0	0	0
sp|P00918|CAH2_HUMAN	P00918	CAH2_HUMAN	CA2	260	Homo sapiens	1:Experimental evidence at protein level	Carbonic anhydrase 2	1	0.999	13	199	199	199	9	0	1	3	1	10	16	19	19	16	10	11	18	15	20	31	9	0	1	3	1	10	16	19	19	16	10	11	18	15	20	31	9	0	1	3
sp|P00966|ASSY_HUMAN	P00966	ASSY_HUMAN	ASS1	412	Homo sapiens	1:Experimental evidence at protein level	Argininosuccinate synthase	1	0.999	12	67	67	67	6	0	0	1	0	0	9	10	5	6	1	5	4	3	7	10	6	0	0	1	0	0	9	10	5	6	1	5	4	3	7	10	6	0	0	1
sp|P01023|A2MG_HUMAN	P01023	A2MG_HUMAN	A2M	1474	Homo sapiens	1:Experimental evidence at protein level	Alpha-2-macroglobulin	1	0.999	4	13	9	13	3	0	0	0	0	0	0	0	0	0	2	2	2	2	0	2	2	0	0	0	0	0	0	0	0	0	1	1	1	2	0	2	3	0	0	0
sp|P01040|CYTA_HUMAN	P01040	CYTA_HUMAN	CSTA	98	Homo sapiens	1:Experimental evidence at protein level	Cystatin-A	1	0.999	6	53	53	53	7	2	2	3	2	5	4	0	7	5	3	0	6	2	1	4	7	2	2	3	2	5	4	0	7	5	3	0	6	2	1	4	7	2	2	3
sp|P01111|RASN_HUMAN	P01111	RASN_HUMAN	NRAS	189	Homo sapiens	1:Experimental evidence at protein level	GTPase NRas	1	0.999	7	46	14	46	3	0	0	1	0	1	4	5	6	3	3	3	4	3	3	7	1	0	0	0	0	0	2	1	2	1	1	1	2	1	1	1	3	0	0	1
sp|P01112|RASH_HUMAN	P01112	RASH_HUMAN	HRAS	189	Homo sapiens	1:Experimental evidence at protein level	GTPase HRas	0.9378	0.9848	6	1	1	28	0	0	0	0	0	0	0	0	0	0	0	0	0	1	0	0	0	0	0	0	0	0	0	0	0	0	0	0	0	1	0	0	1	0	0	1
sp|P01116|RASK_HUMAN	P01116	RASK_HUMAN	KRAS	189	Homo sapiens	1:Experimental evidence at protein level	GTPase KRas	0.9979	0.999	5	9	5	36	1	0	0	0	0	0	0	2	1	1	0	0	2	0	1	1	1	0	0	0	0	0	0	1	0	1	0	0	1	0	0	1	3	0	0	1
sp|P01130|LDLR_HUMAN	P01130	LDLR_HUMAN	LDLR	860	Homo sapiens	1:Experimental evidence at protein level	Low-density lipoprotein receptor	0.9446	0.9977	1	1	1	1	0	0	0	0	0	0	0	0	0	1	0	0	0	0	0	0	0	0	0	0	0	0	0	0	0	1	0	0	0	0	0	0	0	0	0	0
sp|P01308|INS_HUMAN	P01308	INS_HUMAN	INS	110	Homo sapiens	1:Experimental evidence at protein level	Insulin	0.9988	0.9986	1	4	4	4	2	0	0	1	0	1	0	0	0	0	0	0	0	0	0	0	2	0	0	1	0	1	0	0	0	0	0	0	0	0	0	0	2	0	0	1
sp|P01857|IGHG1_HUMAN	P01857	IGHG1_HUMAN	IGHG1	399	Homo sapiens	1:Experimental evidence at protein level	Immunoglobulin heavy constant gamma 1	0.9261	0.9924	2	2	0	2	2	0	0	0	0	0	0	0	0	0	0	0	0	0	0	0	0	0	0	0	0	0	0	0	0	0	0	0	0	0	0	0	2	0	0	0
sp|P01889|HLAB_HUMAN	P01889	HLAB_HUMAN	HLA-B	362	Homo sapiens	1:Experimental evidence at protein level	HLA class I histocompatibility antigen, B alpha chain	1	0.999	9	35	6	35	0	2	0	0	0	1	2	5	4	5	2	1	2	1	3	7	0	0	0	0	0	0	0	2	2	0	0	0	0	0	0	2	0	2	0	0
sp|P02533|K1C14_HUMAN	P02533	K1C14_HUMAN	KRT14	472	Homo sapiens	1:Experimental evidence at protein level	Keratin, type I cytoskeletal 14	1	0.999	34	529	186	774	52	23	25	22	16	54	44	24	39	40	34	35	30	36	30	25	19	7	7	6	3	21	15	9	14	15	14	13	12	11	13	7	72	40	33	35
sp|P02538|K2C6A_HUMAN	P02538	K2C6A_HUMAN	KRT6A	564	Homo sapiens	1:Experimental evidence at protein level	Keratin, type II cytoskeletal 6A	1	0.999	47	252	32	719	36	12	9	13	9	26	17	14	22	16	15	14	19	16	4	10	4	1	1	1	1	3	2	1	4	2	2	2	3	3	0	2	78	29	27	31
sp|P02545|LMNA_HUMAN	P02545	LMNA_HUMAN	LMNA	664	Homo sapiens	1:Experimental evidence at protein level	Prelamin-A/C	1	0.999	10	18	18	32	4	0	0	0	0	0	5	1	1	0	2	1	1	2	1	0	4	0	0	0	0	0	5	1	1	0	2	1	1	2	1	0	5	0	1	0
sp|P02768|ALBU_HUMAN	P02768	ALBU_HUMAN	ALB	609	Homo sapiens	1:Experimental evidence at protein level	Albumin	1	0.999	11	40	40	40	2	2	3	0	1	4	8	2	2	4	2	3	3	1	0	3	2	2	3	0	1	4	8	2	2	4	2	3	3	1	0	3	2	2	3	0
sp|P02786|TFR1_HUMAN	P02786	TFR1_HUMAN	TFRC	760	Homo sapiens	1:Experimental evidence at protein level	Transferrin receptor protein 1	1	0.999	30	277	277	277	16	1	3	0	0	8	25	34	25	22	23	22	26	18	18	36	16	1	3	0	0	8	25	34	25	22	23	22	26	18	18	36	16	1	3	0
sp|P02787|TRFE_HUMAN	P02787	TRFE_HUMAN	TF	698	Homo sapiens	1:Experimental evidence at protein level	Serotransferrin	0.9958	0.999	1	41	41	41	8	0	1	1	1	2	4	2	3	5	3	3	3	2	3	0	8	0	1	1	1	2	4	2	3	5	3	3	3	2	3	0	8	0	1	1
sp|P02794|FRIH_HUMAN	P02794	FRIH_HUMAN	FTH1	183	Homo sapiens	1:Experimental evidence at protein level	Ferritin heavy chain	0.8701	0.9892	2	3	3	3	0	0	0	0	0	0	0	0	0	1	0	0	1	0	1	0	0	0	0	0	0	0	0	0	0	1	0	0	1	0	1	0	0	0	0	0
sp|P02808|STAT_HUMAN	P02808	STAT_HUMAN	STATH	62	Homo sapiens	1:Experimental evidence at protein level	Statherin	0.9722	0.9989	1	2	2	2	0	0	0	0	0	0	0	0	0	0	0	0	2	0	0	0	0	0	0	0	0	0	0	0	0	0	0	0	2	0	0	0	0	0	0	0
sp|P02810|PRPC_HUMAN	P02810	PRPC_HUMAN	PRH2	166	Homo sapiens	1:Experimental evidence at protein level	Salivary acidic proline-rich phosphoprotein 1/2	0.975	0.999	1	7	7	7	0	0	0	0	0	0	0	0	0	0	4	1	2	0	0	0	0	0	0	0	0	0	0	0	0	0	4	1	2	0	0	0	0	0	0	0
sp|P03886|NU1M_HUMAN	P03886	NU1M_HUMAN	MT-ND1	318	Homo sapiens	1:Experimental evidence at protein level	NADH-ubiquinone oxidoreductase chain 1	1	0.999	2	14	14	14	0	0	0	0	0	0	1	1	2	1	0	1	2	2	1	3	0	0	0	0	0	0	1	1	2	1	0	1	2	2	1	3	0	0	0	0
sp|P03891|NU2M_HUMAN	P03891	NU2M_HUMAN	MT-ND2	347	Homo sapiens	1:Experimental evidence at protein level	NADH-ubiquinone oxidoreductase chain 2	0.975	0.999	1	4	4	4	0	0	0	0	0	0	0	1	0	1	1	0	0	0	0	1	0	0	0	0	0	0	0	1	0	1	1	0	0	0	0	1	0	0	0	0
sp|P03897|NU3M_HUMAN	P03897	NU3M_HUMAN	MT-ND3	115	Homo sapiens	1:Experimental evidence at protein level	NADH-ubiquinone oxidoreductase chain 3	0.975	0.999	1	2	2	2	0	0	0	0	0	0	0	0	0	0	0	0	0	0	0	2	0	0	0	0	0	0	0	0	0	0	0	0	0	0	0	2	0	0	0	0
sp|P03905|NU4M_HUMAN	P03905	NU4M_HUMAN	MT-ND4	459	Homo sapiens	1:Experimental evidence at protein level	NADH-ubiquinone oxidoreductase chain 4	1	0.999	3	15	15	15	1	0	0	0	0	0	1	2	2	0	1	1	1	1	1	4	1	0	0	0	0	0	1	2	2	0	1	1	1	1	1	4	1	0	0	0
sp|P03915|NU5M_HUMAN	P03915	NU5M_HUMAN	MT-ND5	603	Homo sapiens	1:Experimental evidence at protein level	NADH-ubiquinone oxidoreductase chain 5	1	0.999	4	34	34	34	2	0	1	0	0	1	3	4	3	2	2	4	3	2	4	3	2	0	1	0	0	1	3	4	3	2	2	4	3	2	4	3	2	0	1	0
sp|P03923|NU6M_HUMAN	P03923	NU6M_HUMAN	MT-ND6	174	Homo sapiens	1:Experimental evidence at protein level	NADH-ubiquinone oxidoreductase chain 6	0.975	0.999	1	4	4	4	0	0	0	0	0	0	1	1	1	0	1	0	0	0	0	0	0	0	0	0	0	0	1	1	1	0	1	0	0	0	0	0	0	0	0	0
sp|P03928|ATP8_HUMAN	P03928	ATP8_HUMAN	MT-ATP8	68	Homo sapiens	1:Experimental evidence at protein level	ATP synthase protein 8	0.975	0.999	1	1	1	1	0	0	0	0	0	0	0	0	0	0	0	0	0	0	0	1	0	0	0	0	0	0	0	0	0	0	0	0	0	0	0	1	0	0	0	0
sp|P04004|VTNC_HUMAN	P04004	VTNC_HUMAN	VTN	478	Homo sapiens	1:Experimental evidence at protein level	Vitronectin	0.9994	0.999	2	17	17	17	1	0	0	0	0	0	2	2	2	2	1	1	2	1	1	2	1	0	0	0	0	0	2	2	2	2	1	1	2	1	1	2	1	0	0	0
sp|P04035|HMDH_HUMAN	P04035	HMDH_HUMAN	HMGCR	888	Homo sapiens	1:Experimental evidence at protein level	3-hydroxy-3-methylglutaryl-coenzyme A reductase	1	0.999	4	7	7	7	0	0	0	0	0	0	0	3	0	0	1	0	2	0	0	1	0	0	0	0	0	0	0	3	0	0	1	0	2	0	0	1	0	0	0	0
sp|P04040|CATA_HUMAN	P04040	CATA_HUMAN	CAT	527	Homo sapiens	1:Experimental evidence at protein level	Catalase	1	0.999	18	135	135	135	14	1	4	1	2	12	14	12	12	11	7	8	8	7	8	14	14	1	4	1	2	12	14	12	12	11	7	8	8	7	8	14	14	1	4	1
sp|P04049|RAF1_HUMAN	P04049	RAF1_HUMAN	RAF1	648	Homo sapiens	1:Experimental evidence at protein level	RAF proto-oncogene serine/threonine-protein kinase	1	0.999	6	9	2	15	0	0	0	0	0	0	0	2	0	1	1	1	1	1	0	2	0	0	0	0	0	0	0	1	0	0	0	0	0	0	0	1	0	0	0	0
sp|P04062|GBA1_HUMAN	P04062	GBA1_HUMAN	GBA1	536	Homo sapiens	1:Experimental evidence at protein level	Lysosomal acid glucosylceramidase	1	0.999	7	25	25	25	1	0	0	0	0	0	2	4	3	2	2	2	2	0	2	5	1	0	0	0	0	0	2	4	3	2	2	2	2	0	2	5	1	0	0	0
sp|P04066|FUCO_HUMAN	P04066	FUCO_HUMAN	FUCA1	466	Homo sapiens	1:Experimental evidence at protein level	Tissue alpha-L-fucosidase	1	0.999	6	46	46	46	3	0	0	0	0	1	5	5	5	5	5	2	5	3	2	5	3	0	0	0	0	1	5	5	5	5	5	2	5	3	2	5	3	0	0	0
sp|P04075|ALDOA_HUMAN	P04075	ALDOA_HUMAN	ALDOA	364	Homo sapiens	1:Experimental evidence at protein level	Fructose-bisphosphate aldolase A	1	0.999	24	549	500	549	37	10	15	21	10	33	44	44	41	43	34	36	37	35	58	51	34	10	15	21	9	29	41	40	37	39	30	32	34	31	55	43	37	10	15	21
sp|P04080|CYTB_HUMAN	P04080	CYTB_HUMAN	CSTB	98	Homo sapiens	1:Experimental evidence at protein level	Cystatin-B	0.9991	0.9988	2	9	9	9	1	0	0	0	0	0	3	1	1	1	1	0	0	1	0	0	1	0	0	0	0	0	3	1	1	1	1	0	0	1	0	0	1	0	0	0
sp|P04083|ANXA1_HUMAN	P04083	ANXA1_HUMAN	ANXA1	346	Homo sapiens	1:Experimental evidence at protein level	Annexin A1	1	0.999	7	13	13	13	1	0	0	0	0	0	1	1	0	2	0	4	1	1	2	0	1	0	0	0	0	0	1	1	0	2	0	4	1	1	2	0	1	0	0	0
sp|P04150|GCR_HUMAN	P04150	GCR_HUMAN	NR3C1	777	Homo sapiens	1:Experimental evidence at protein level	Glucocorticoid receptor	1	0.999	12	32	28	32	0	0	0	0	0	0	2	5	1	2	7	8	2	4	0	1	0	0	0	0	0	0	2	4	1	2	6	7	1	4	0	1	0	0	0	0
sp|P04179|SODM_HUMAN	P04179	SODM_HUMAN	SOD2	222	Homo sapiens	1:Experimental evidence at protein level	Superoxide dismutase [Mn], mitochondrial	1	0.999	6	34	34	34	1	0	0	0	0	0	3	5	5	5	2	2	3	1	2	5	1	0	0	0	0	0	3	5	5	5	2	2	3	1	2	5	1	0	0	0
sp|P04181|OAT_HUMAN	P04181	OAT_HUMAN	OAT	439	Homo sapiens	1:Experimental evidence at protein level	Ornithine aminotransferase, mitochondrial	1	0.999	16	201	201	201	14	0	6	6	2	15	13	18	19	19	13	14	15	15	12	20	14	0	6	6	2	15	13	18	19	19	13	14	15	15	12	20	14	0	6	6
sp|P04183|KITH_HUMAN	P04183	KITH_HUMAN	TK1	234	Homo sapiens	1:Experimental evidence at protein level	Thymidine kinase, cytosolic	1	0.999	6	22	22	22	0	0	0	0	0	0	0	3	3	1	0	1	2	5	3	4	0	0	0	0	0	0	0	3	3	1	0	1	2	5	3	4	0	0	0	0
sp|P04259|K2C6B_HUMAN	P04259	K2C6B_HUMAN	KRT6B	564	Homo sapiens	1:Experimental evidence at protein level	Keratin, type II cytoskeletal 6B	1	0.999	45	19	19	809	2	1	1	0	1	3	1	1	3	1	1	2	1	1	0	0	2	1	1	0	1	3	1	1	3	1	1	2	1	1	0	0	89	29	34	33
sp|P04264|K2C1_HUMAN	P04264	K2C1_HUMAN	KRT1	644	Homo sapiens	1:Experimental evidence at protein level	Keratin, type II cytoskeletal 1	1	0.999	64	2366	1918	2366	219	95	93	102	68	251	221	95	182	173	138	151	127	146	212	93	179	79	63	79	60	204	175	76	150	146	112	122	107	115	182	69	219	95	93	102
sp|P04350|TBB4A_HUMAN	P04350	TBB4A_HUMAN	TUBB4A	444	Homo sapiens	1:Experimental evidence at protein level	Tubulin beta-4A chain	1	0.999	28	85	22	1351	6	1	0	1	0	8	7	9	8	5	4	6	6	6	6	12	1	0	0	0	0	1	2	3	3	1	1	2	2	2	1	3	82	13	22	32
sp|P04406|G3P_HUMAN	P04406	G3P_HUMAN	GAPDH	335	Homo sapiens	1:Experimental evidence at protein level	Glyceraldehyde-3-phosphate dehydrogenase	1	0.999	17	514	494	514	22	5	5	14	5	36	33	45	37	35	45	34	42	50	63	43	22	5	5	14	4	35	32	44	36	34	44	33	41	48	55	42	22	5	5	14
sp|P04424|ARLY_HUMAN	P04424	ARLY_HUMAN	ASL	464	Homo sapiens	1:Experimental evidence at protein level	Argininosuccinate lyase	0.8736	0.9944	1	1	1	1	0	0	0	0	0	0	0	0	0	1	0	0	0	0	0	0	0	0	0	0	0	0	0	0	0	1	0	0	0	0	0	0	0	0	0	0
sp|P04439|HLAA_HUMAN	P04439	HLAA_HUMAN	HLA-A	365	Homo sapiens	1:Experimental evidence at protein level	HLA class I histocompatibility antigen, A alpha chain	1	0.999	6	28	13	35	2	0	0	0	0	1	4	1	3	3	3	2	1	2	3	3	0	0	0	0	0	1	2	0	2	2	1	1	0	1	1	2	2	0	0	0
sp|P04632|CPNS1_HUMAN	P04632	CPNS1_HUMAN	CAPNS1	268	Homo sapiens	1:Experimental evidence at protein level	Calpain small subunit 1	1	0.999	7	60	40	60	3	1	1	2	1	3	5	7	5	8	3	2	4	6	2	7	2	1	1	2	1	2	3	5	3	6	1	1	2	4	1	5	3	1	1	2
sp|P04637|P53_HUMAN	P04637	P53_HUMAN	TP53	393	Homo sapiens	1:Experimental evidence at protein level	Cellular tumor antigen p53	1	0.999	9	58	58	58	3	0	0	0	0	1	6	6	4	10	3	6	5	4	2	8	3	0	0	0	0	1	6	6	4	10	3	6	5	4	2	8	3	0	0	0
sp|P04792|HSPB1_HUMAN	P04792	HSPB1_HUMAN	HSPB1	205	Homo sapiens	1:Experimental evidence at protein level	Heat shock protein beta-1	1	0.999	6	27	27	27	6	0	0	0	0	3	2	2	3	2	1	2	1	0	1	4	6	0	0	0	0	3	2	2	3	2	1	2	1	0	1	4	6	0	0	0
sp|P04818|TYSY_HUMAN	P04818	TYSY_HUMAN	TYMS	313	Homo sapiens	1:Experimental evidence at protein level	Thymidylate synthase	1	0.999	11	72	72	72	3	0	0	0	0	1	5	10	7	6	5	6	7	6	6	10	3	0	0	0	0	1	5	10	7	6	5	6	7	6	6	10	3	0	0	0
sp|P04843|RPN1_HUMAN	P04843	RPN1_HUMAN	RPN1	607	Homo sapiens	1:Experimental evidence at protein level	Dolichyl-diphosphooligosaccharide--protein glycosyltransferase subunit 1	1	0.999	32	506	506	506	23	6	3	7	7	31	43	43	43	38	43	44	39	41	46	49	23	6	3	7	7	31	43	43	43	38	43	44	39	41	46	49	23	6	3	7
sp|P04844|RPN2_HUMAN	P04844	RPN2_HUMAN	RPN2	631	Homo sapiens	1:Experimental evidence at protein level	Dolichyl-diphosphooligosaccharide--protein glycosyltransferase subunit 2	1	0.999	20	350	350	350	16	1	3	2	5	18	28	30	32	28	29	30	32	28	33	35	16	1	3	2	5	18	28	30	32	28	29	30	32	28	33	35	16	1	3	2
sp|P04899|GNAI2_HUMAN	P04899	GNAI2_HUMAN	GNAI2	355	Homo sapiens	1:Experimental evidence at protein level	Guanine nucleotide-binding protein G(i) subunit alpha-2	1	0.999	14	80	80	182	3	0	1	0	0	1	4	8	9	8	7	8	7	7	8	9	3	0	1	0	0	1	4	8	9	8	7	8	7	7	8	9	9	1	2	1
sp|P04908|H2A1B_HUMAN	P04908	H2A1B_HUMAN	H2AC8	130	Homo sapiens	1:Experimental evidence at protein level	Histone H2A type 1-B/E	1	0.999	3	72	0	72	5	1	3	3	2	8	5	5	5	5	7	5	4	5	4	5	0	0	0	0	0	0	0	0	0	0	0	0	0	0	0	0	5	1	3	3
sp|P04920|B3A2_HUMAN	P04920	B3A2_HUMAN	SLC4A2	1241	Homo sapiens	1:Experimental evidence at protein level	Anion exchange protein 2	1	0.999	6	10	9	10	0	0	0	0	0	0	1	1	1	0	0	0	1	0	0	6	0	0	0	0	0	0	1	1	1	0	0	0	1	0	0	5	0	0	0	0
sp|P05023|AT1A1_HUMAN	P05023	AT1A1_HUMAN	ATP1A1	1023	Homo sapiens	1:Experimental evidence at protein level	Sodium/potassium-transporting ATPase subunit alpha-1	1	0.999	37	612	336	612	33	7	13	12	7	30	48	58	47	37	46	49	51	50	61	63	18	4	7	7	3	17	28	33	26	21	26	28	29	28	28	33	33	7	13	12
sp|P05026|AT1B1_HUMAN	P05026	AT1B1_HUMAN	ATP1B1	303	Homo sapiens	1:Experimental evidence at protein level	Sodium/potassium-transporting ATPase subunit beta-1	1	0.999	7	46	46	46	2	0	0	0	0	0	3	6	5	5	1	4	5	3	4	8	2	0	0	0	0	0	3	6	5	5	1	4	5	3	4	8	2	0	0	0
sp|P05089|ARGI1_HUMAN	P05089	ARGI1_HUMAN	ARG1	322	Homo sapiens	1:Experimental evidence at protein level	Arginase-1	1	0.999	9	48	48	48	7	1	2	0	1	12	7	0	6	3	1	2	1	3	0	2	7	1	2	0	1	12	7	0	6	3	1	2	1	3	0	2	7	1	2	0
sp|P05091|ALDH2_HUMAN	P05091	ALDH2_HUMAN	ALDH2	517	Homo sapiens	1:Experimental evidence at protein level	Aldehyde dehydrogenase, mitochondrial	1	0.999	23	291	261	291	18	6	7	5	5	21	24	26	29	26	16	18	24	19	19	28	16	5	6	4	3	19	22	23	26	24	14	16	22	17	19	25	18	6	7	5
sp|P05109|S10A8_HUMAN	P05109	S10A8_HUMAN	S100A8	93	Homo sapiens	1:Experimental evidence at protein level	Protein S100-A8	1	0.999	4	17	17	17	3	0	1	1	0	2	1	0	2	2	0	1	4	0	0	0	3	0	1	1	0	2	1	0	2	2	0	1	4	0	0	0	3	0	1	1
sp|P05120|PAI2_HUMAN	P05120	PAI2_HUMAN	SERPINB2	415	Homo sapiens	1:Experimental evidence at protein level	Plasminogen activator inhibitor 2	0.8595	0.9937	1	1	1	1	1	0	0	0	0	0	0	0	0	0	0	0	0	0	0	0	1	0	0	0	0	0	0	0	0	0	0	0	0	0	0	0	1	0	0	0
sp|P05141|ADT2_HUMAN	P05141	ADT2_HUMAN	SLC25A5	298	Homo sapiens	1:Experimental evidence at protein level	ADP/ATP translocase 2	1	0.999	18	528	209	528	26	13	10	13	11	31	34	50	38	30	32	34	35	41	76	54	11	3	1	5	2	13	13	24	16	15	12	13	13	16	24	28	26	13	10	13
sp|P05165|PCCA_HUMAN	P05165	PCCA_HUMAN	PCCA	728	Homo sapiens	1:Experimental evidence at protein level	Propionyl-CoA carboxylase alpha chain, mitochondrial	1	0.999	39	702	702	702	61	25	27	47	30	102	30	29	55	42	31	50	39	53	60	21	61	25	27	47	30	102	30	29	55	42	31	50	39	53	60	21	61	25	27	47
sp|P05166|PCCB_HUMAN	P05166	PCCB_HUMAN	PCCB	539	Homo sapiens	1:Experimental evidence at protein level	Propionyl-CoA carboxylase beta chain, mitochondrial	1	0.999	7	10	10	10	1	0	0	0	0	0	0	1	3	1	0	0	0	0	0	4	1	0	0	0	0	0	0	1	3	1	0	0	0	0	0	4	1	0	0	0
sp|P05198|IF2A_HUMAN	P05198	IF2A_HUMAN	EIF2S1	315	Homo sapiens	1:Experimental evidence at protein level	Eukaryotic translation initiation factor 2 subunit 1	1	0.999	19	169	169	169	16	1	4	2	0	9	12	14	15	11	13	13	14	13	10	22	16	1	4	2	0	9	12	14	15	11	13	13	14	13	10	22	16	1	4	2
sp|P05386|RLA1_HUMAN	P05386	RLA1_HUMAN	RPLP1	114	Homo sapiens	1:Experimental evidence at protein level	Large ribosomal subunit protein P1	1	0.999	3	41	41	41	4	0	0	0	0	2	3	3	4	3	3	3	4	3	5	4	4	0	0	0	0	2	3	3	4	3	3	3	4	3	5	4	4	0	0	0
sp|P05387|RLA2_HUMAN	P05387	RLA2_HUMAN	RPLP2	115	Homo sapiens	1:Experimental evidence at protein level	Large ribosomal subunit protein P2	1	0.999	5	38	38	38	5	0	1	0	0	4	4	3	2	2	3	2	3	3	5	1	5	0	1	0	0	4	4	3	2	2	3	2	3	3	5	1	5	0	1	0
sp|P05388|RLA0_HUMAN	P05388	RLA0_HUMAN	RPLP0	317	Homo sapiens	1:Experimental evidence at protein level	Large ribosomal subunit protein uL10	1	0.999	13	263	92	263	15	5	6	8	5	15	18	20	21	18	19	20	19	16	28	30	3	1	1	1	1	5	6	7	8	7	7	9	7	4	12	13	15	5	6	8
sp|P05412|JUN_HUMAN	P05412	JUN_HUMAN	JUN	331	Homo sapiens	1:Experimental evidence at protein level	Transcription factor Jun	1	0.999	2	10	10	10	0	0	0	0	0	0	0	0	0	1	2	3	2	2	0	0	0	0	0	0	0	0	0	0	0	1	2	3	2	2	0	0	0	0	0	0
sp|P05423|RPC4_HUMAN	P05423	RPC4_HUMAN	POLR3D	398	Homo sapiens	1:Experimental evidence at protein level	DNA-directed RNA polymerase III subunit RPC4	0.9579	0.9983	1	5	5	5	0	0	0	0	0	0	0	0	0	1	1	1	1	1	0	0	0	0	0	0	0	0	0	0	0	1	1	1	1	1	0	0	0	0	0	0
sp|P05455|LA_HUMAN	P05455	LA_HUMAN	SSB	408	Homo sapiens	1:Experimental evidence at protein level	Lupus La protein	1	0.999	16	85	85	85	5	0	0	0	1	2	12	10	3	4	5	6	6	11	5	15	5	0	0	0	1	2	12	10	3	4	5	6	6	11	5	15	5	0	0	0
sp|P05556|ITB1_HUMAN	P05556	ITB1_HUMAN	ITGB1	798	Homo sapiens	1:Experimental evidence at protein level	Integrin beta-1	1	0.999	5	35	30	35	3	0	0	0	0	0	6	5	4	4	0	2	1	0	4	6	2	0	0	0	0	0	6	4	4	4	0	2	1	0	3	4	3	0	0	0
sp|P05787|K2C8_HUMAN	P05787	K2C8_HUMAN	KRT8	483	Homo sapiens	1:Experimental evidence at protein level	Keratin, type II cytoskeletal 8	0.9999	0.999	16	7	7	217	0	0	0	0	0	0	0	0	1	1	0	0	1	2	2	0	0	0	0	0	0	0	0	0	1	1	0	0	1	2	2	0	22	9	11	9
sp|P06132|DCUP_HUMAN	P06132	DCUP_HUMAN	UROD	367	Homo sapiens	1:Experimental evidence at protein level	Uroporphyrinogen decarboxylase	1	0.999	7	45	45	45	6	0	0	0	0	0	2	7	4	3	3	4	3	2	4	7	6	0	0	0	0	0	2	7	4	3	3	4	3	2	4	7	6	0	0	0
sp|P06213|INSR_HUMAN	P06213	INSR_HUMAN	INSR	1382	Homo sapiens	1:Experimental evidence at protein level	Insulin receptor	0.9439	0.997	2	6	6	6	0	0	0	0	0	0	0	0	1	2	0	0	1	0	0	2	0	0	0	0	0	0	0	0	1	2	0	0	1	0	0	2	0	0	0	0
sp|P06241|FYN_HUMAN	P06241	FYN_HUMAN	FYN	537	Homo sapiens	1:Experimental evidence at protein level	Tyrosine-protein kinase Fyn	0.9986	0.999	6	3	3	48	0	0	0	0	0	0	0	1	0	0	0	0	0	0	1	1	0	0	0	0	0	0	0	1	0	0	0	0	0	0	1	1	5	0	1	1
sp|P06280|AGAL_HUMAN	P06280	AGAL_HUMAN	GLA	429	Homo sapiens	1:Experimental evidence at protein level	Alpha-galactosidase A	1	0.999	7	33	33	33	3	0	0	0	0	0	3	5	5	3	1	2	1	1	3	6	3	0	0	0	0	0	3	5	5	3	1	2	1	1	3	6	3	0	0	0
sp|P06400|RB_HUMAN	P06400	RB_HUMAN	RB1	928	Homo sapiens	1:Experimental evidence at protein level	Retinoblastoma-associated protein	1	0.999	13	21	21	21	0	0	0	0	0	0	0	1	1	2	1	0	4	5	0	7	0	0	0	0	0	0	0	1	1	2	1	0	4	5	0	7	0	0	0	0
sp|P06454|PTMA_HUMAN	P06454	PTMA_HUMAN	PTMA	111	Homo sapiens	1:Experimental evidence at protein level	Prothymosin alpha	0.975	0.999	1	7	7	7	2	0	2	1	0	2	0	0	0	0	0	0	0	0	0	0	2	0	2	1	0	2	0	0	0	0	0	0	0	0	0	0	2	0	2	1
sp|P06493|CDK1_HUMAN	P06493	CDK1_HUMAN	CDK1	297	Homo sapiens	1:Experimental evidence at protein level	Cyclin-dependent kinase 1	1	0.999	18	221	173	221	11	1	3	4	2	9	15	20	21	18	15	17	20	15	20	30	7	1	2	2	1	7	11	16	17	15	11	13	16	12	16	26	11	1	3	4
sp|P06576|ATPB_HUMAN	P06576	ATPB_HUMAN	ATP5F1B	529	Homo sapiens	1:Experimental evidence at protein level	ATP synthase subunit beta, mitochondrial	1	0.999	16	121	121	121	11	0	0	1	0	7	16	10	13	14	6	4	6	4	12	17	11	0	0	1	0	7	16	10	13	14	6	4	6	4	12	17	11	0	0	1
sp|P06702|S10A9_HUMAN	P06702	S10A9_HUMAN	S100A9	114	Homo sapiens	1:Experimental evidence at protein level	Protein S100-A9	1	0.999	4	34	34	34	3	1	0	1	0	5	4	0	4	3	2	4	7	0	0	0	3	1	0	1	0	5	4	0	4	3	2	4	7	0	0	0	3	1	0	1
sp|P06730|IF4E_HUMAN	P06730	IF4E_HUMAN	EIF4E	217	Homo sapiens	1:Experimental evidence at protein level	Eukaryotic translation initiation factor 4E	1	0.999	8	59	56	59	2	2	0	1	1	1	4	6	7	5	5	4	3	5	4	9	2	2	0	1	1	1	4	5	7	5	5	4	3	4	4	8	2	2	0	1
sp|P06732|KCRM_HUMAN	P06732	KCRM_HUMAN	CKM	381	Homo sapiens	1:Experimental evidence at protein level	Creatine kinase M-type	1	0.999	2	15	15	53	2	0	0	0	0	0	3	2	1	3	0	1	2	0	1	0	2	0	0	0	0	0	3	2	1	3	0	1	2	0	1	0	5	0	0	1
sp|P06733|ENOA_HUMAN	P06733	ENOA_HUMAN	ENO1	434	Homo sapiens	1:Experimental evidence at protein level	Alpha-enolase	1	0.999	20	719	611	719	44	9	5	16	17	48	57	65	61	49	50	41	50	49	79	79	33	5	3	12	13	38	49	57	53	41	44	35	44	44	70	70	44	9	5	16
sp|P06737|PYGL_HUMAN	P06737	PYGL_HUMAN	PYGL	847	Homo sapiens	1:Experimental evidence at protein level	Glycogen phosphorylase, liver form	1	0.999	40	573	471	573	27	5	1	6	3	30	43	53	60	58	33	29	52	51	57	65	20	4	1	4	2	22	34	44	51	48	26	23	44	43	49	56	27	5	1	6
sp|P06744|G6PI_HUMAN	P06744	G6PI_HUMAN	GPI	558	Homo sapiens	1:Experimental evidence at protein level	Glucose-6-phosphate isomerase	1	0.999	27	604	588	604	30	6	8	10	8	25	35	55	52	46	38	46	43	50	90	62	29	5	7	9	7	24	34	54	50	46	37	44	43	49	90	60	30	6	8	10
sp|P06748|NPM_HUMAN	P06748	NPM_HUMAN	NPM1	294	Homo sapiens	1:Experimental evidence at protein level	Nucleophosmin	1	0.999	7	225	225	225	10	1	2	6	5	13	23	23	17	15	14	16	18	19	20	23	10	1	2	6	5	13	23	23	17	15	14	16	18	19	20	23	10	1	2	6
sp|P06753|TPM3_HUMAN	P06753	TPM3_HUMAN	TPM3	285	Homo sapiens	1:Experimental evidence at protein level	Tropomyosin alpha-3 chain	1	0.999	5	22	9	22	2	0	0	0	0	1	2	3	1	1	2	3	3	3	0	1	1	0	0	0	0	0	1	1	0	1	1	1	2	1	0	0	2	0	0	0
sp|P06865|HEXA_HUMAN	P06865	HEXA_HUMAN	HEXA	529	Homo sapiens	1:Experimental evidence at protein level	Beta-hexosaminidase subunit alpha	1	0.999	5	8	8	8	0	0	0	0	0	0	0	2	0	2	0	0	0	0	1	3	0	0	0	0	0	0	0	2	0	2	0	0	0	0	1	3	0	0	0	0
sp|P06899|H2B1J_HUMAN	P06899	H2B1J_HUMAN	H2BC11	126	Homo sapiens	1:Experimental evidence at protein level	Histone H2B type 1-J	0.9999	0.999	5	115	0	115	7	0	3	4	2	13	8	5	9	8	10	10	9	9	8	10	0	0	0	0	0	0	0	0	0	0	0	0	0	0	0	0	7	0	3	4
sp|P07099|HYEP_HUMAN	P07099	HYEP_HUMAN	EPHX1	455	Homo sapiens	1:Experimental evidence at protein level	Epoxide hydrolase 1	1	0.999	20	196	196	196	11	0	0	1	0	4	17	23	19	16	13	15	18	15	13	31	11	0	0	1	0	4	17	23	19	16	13	15	18	15	13	31	11	0	0	1
sp|P07195|LDHB_HUMAN	P07195	LDHB_HUMAN	LDHB	334	Homo sapiens	1:Experimental evidence at protein level	L-lactate dehydrogenase B chain	1	0.999	18	627	627	689	41	19	17	18	15	35	43	45	50	38	38	38	40	42	79	69	41	19	17	18	15	35	43	45	50	38	38	38	40	42	79	69	43	20	17	19
sp|P07196|NFL_HUMAN	P07196	NFL_HUMAN	NEFL	543	Homo sapiens	1:Experimental evidence at protein level	Neurofilament light polypeptide	1	0.999	16	46	46	73	4	0	0	0	0	0	12	10	1	1	8	10	0	0	0	0	4	0	0	0	0	0	12	10	1	1	8	10	0	0	0	0	5	0	1	0
sp|P07197|NFM_HUMAN	P07197	NFM_HUMAN	NEFM	916	Homo sapiens	1:Experimental evidence at protein level	Neurofilament medium polypeptide	1	0.999	31	173	156	191	2	0	0	0	0	0	30	25	9	9	30	38	13	13	4	0	2	0	0	0	0	0	28	23	8	7	27	36	11	11	3	0	3	0	1	0
sp|P07203|GPX1_HUMAN	P07203	GPX1_HUMAN	GPX1	203	Homo sapiens	1:Experimental evidence at protein level	Glutathione peroxidase 1	1	0.999	3	7	7	7	0	0	0	0	0	0	0	1	1	0	0	1	0	1	0	3	0	0	0	0	0	0	0	1	1	0	0	1	0	1	0	3	0	0	0	0
sp|P07205|PGK2_HUMAN	P07205	PGK2_HUMAN	PGK2	417	Homo sapiens	1:Experimental evidence at protein level	Phosphoglycerate kinase 2	0.9874	0.997	6	3	3	53	0	0	0	0	0	0	1	0	0	0	0	0	0	0	1	1	0	0	0	0	0	0	1	0	0	0	0	0	0	0	1	1	3	0	1	3
sp|P07237|PDIA1_HUMAN	P07237	PDIA1_HUMAN	P4HB	508	Homo sapiens	1:Experimental evidence at protein level	Protein disulfide-isomerase	1	0.999	19	215	215	215	11	2	1	2	2	11	19	20	19	19	15	19	20	21	11	23	11	2	1	2	2	11	19	20	19	19	15	19	20	21	11	23	11	2	1	2
sp|P07339|CATD_HUMAN	P07339	CATD_HUMAN	CTSD	412	Homo sapiens	1:Experimental evidence at protein level	Cathepsin D	1	0.999	12	75	75	75	4	1	2	3	1	3	3	6	7	5	7	7	12	6	2	6	4	1	2	3	1	3	3	6	7	5	7	7	12	6	2	6	4	1	2	3
sp|P07355|ANXA2_HUMAN	P07355	ANXA2_HUMAN	ANXA2	339	Homo sapiens	1:Experimental evidence at protein level	Annexin A2	1	0.999	19	281	96	281	19	3	5	6	4	21	24	22	23	19	20	18	23	21	25	28	7	1	3	1	1	8	8	7	9	7	6	7	8	7	8	8	19	3	5	6
sp|P07384|CAN1_HUMAN	P07384	CAN1_HUMAN	CAPN1	714	Homo sapiens	1:Experimental evidence at protein level	Calpain-1 catalytic subunit	1	0.999	25	200	200	200	11	0	1	2	0	8	17	22	18	17	15	19	16	15	18	21	11	0	1	2	0	8	17	22	18	17	15	19	16	15	18	21	11	0	1	2
sp|P07437|TBB5_HUMAN	P07437	TBB5_HUMAN	TUBB	444	Homo sapiens	1:Experimental evidence at protein level	Tubulin beta chain	1	0.999	33	1659	290	1659	93	20	28	41	18	90	121	139	134	116	108	118	128	127	185	193	11	4	3	5	4	16	23	27	23	18	16	15	18	20	35	52	93	20	28	41
sp|P07602|SAP_HUMAN	P07602	SAP_HUMAN	PSAP	524	Homo sapiens	1:Experimental evidence at protein level	Prosaposin	0.9435	0.9977	1	1	1	1	0	0	0	0	0	0	1	0	0	0	0	0	0	0	0	0	0	0	0	0	0	0	1	0	0	0	0	0	0	0	0	0	0	0	0	0
sp|P07686|HEXB_HUMAN	P07686	HEXB_HUMAN	HEXB	556	Homo sapiens	1:Experimental evidence at protein level	Beta-hexosaminidase subunit beta	1	0.9989	3	5	5	5	0	0	0	0	0	0	1	0	1	2	0	0	0	0	0	1	0	0	0	0	0	0	1	0	1	2	0	0	0	0	0	1	0	0	0	0
sp|P07737|PROF1_HUMAN	P07737	PROF1_HUMAN	PFN1	140	Homo sapiens	1:Experimental evidence at protein level	Profilin-1	1	0.999	9	191	191	191	13	2	3	9	3	14	15	12	15	10	13	14	13	15	18	22	13	2	3	9	3	14	15	12	15	10	13	14	13	15	18	22	13	2	3	9
sp|P07738|PMGE_HUMAN	P07738	PMGE_HUMAN	BPGM	259	Homo sapiens	1:Experimental evidence at protein level	Bisphosphoglycerate mutase	0.9988	0.999	2	3	3	3	0	0	0	0	0	0	0	0	0	1	0	0	0	0	1	1	0	0	0	0	0	0	0	0	0	1	0	0	0	0	1	1	0	0	0	0
sp|P07741|APT_HUMAN	P07741	APT_HUMAN	APRT	180	Homo sapiens	1:Experimental evidence at protein level	Adenine phosphoribosyltransferase	1	0.999	7	68	68	68	7	0	0	3	0	4	6	7	8	4	5	5	3	3	6	7	7	0	0	3	0	4	6	7	8	4	5	5	3	3	6	7	7	0	0	3
sp|P07814|SYEP_HUMAN	P07814	SYEP_HUMAN	EPRS1	1512	Homo sapiens	1:Experimental evidence at protein level	Bifunctional glutamate/proline--tRNA ligase	1	0.999	81	1113	1103	1113	72	12	17	22	12	55	87	112	97	86	71	75	78	87	105	125	71	12	16	22	12	54	86	111	96	86	70	74	78	86	105	124	72	12	17	22
sp|P07858|CATB_HUMAN	P07858	CATB_HUMAN	CTSB	339	Homo sapiens	1:Experimental evidence at protein level	Cathepsin B	1	0.999	3	6	6	6	1	0	0	0	0	1	1	1	0	0	0	0	1	0	0	1	1	0	0	0	0	1	1	1	0	0	0	0	1	0	0	1	1	0	0	0
sp|P07900|HS90A_HUMAN	P07900	HS90A_HUMAN	HSP90AA1	732	Homo sapiens	1:Experimental evidence at protein level	Heat shock protein HSP 90-alpha	1	0.999	40	1299	531	1299	56	12	14	31	11	52	101	119	106	83	74	89	90	102	192	167	19	4	8	7	3	20	47	50	48	39	30	42	40	44	64	66	56	12	14	31
sp|P07902|GALT_HUMAN	P07902	GALT_HUMAN	GALT	379	Homo sapiens	1:Experimental evidence at protein level	Galactose-1-phosphate uridylyltransferase	0.9801	0.999	2	5	5	5	0	0	0	0	0	0	1	1	0	2	0	0	0	0	0	1	0	0	0	0	0	0	1	1	0	2	0	0	0	0	0	1	0	0	0	0
sp|P07910|HNRPC_HUMAN	P07910	HNRPC_HUMAN	HNRNPC	306	Homo sapiens	1:Experimental evidence at protein level	Heterogeneous nuclear ribonucleoproteins C1/C2	1	0.999	13	128	83	128	10	0	4	3	1	9	9	12	10	9	11	10	11	12	7	10	7	0	4	1	1	5	5	7	7	6	7	7	7	8	3	8	10	0	4	3
sp|P07919|QCR6_HUMAN	P07919	QCR6_HUMAN	UQCRH	91	Homo sapiens	1:Experimental evidence at protein level	Cytochrome b-c1 complex subunit 6, mitochondrial	0.9962	0.999	2	6	6	6	0	0	0	0	0	0	3	1	0	0	2	0	0	0	0	0	0	0	0	0	0	0	3	1	0	0	2	0	0	0	0	0	0	0	0	0
sp|P07947|YES_HUMAN	P07947	YES_HUMAN	YES1	543	Homo sapiens	1:Experimental evidence at protein level	Tyrosine-protein kinase Yes	1	0.999	11	11	8	66	1	0	0	0	0	0	1	2	2	1	0	1	0	1	0	2	0	0	0	0	0	0	1	1	2	0	0	1	0	1	0	2	5	0	1	1
sp|P07948|LYN_HUMAN	P07948	LYN_HUMAN	LYN	512	Homo sapiens	1:Experimental evidence at protein level	Tyrosine-protein kinase Lyn	1	0.999	15	56	26	79	2	0	0	0	0	0	3	10	5	5	4	6	5	4	1	11	0	0	0	0	0	0	0	7	2	2	1	3	2	1	0	8	4	0	0	1
sp|P07954|FUMH_HUMAN	P07954	FUMH_HUMAN	FH	510	Homo sapiens	1:Experimental evidence at protein level	Fumarate hydratase, mitochondrial	1	0.999	9	30	30	30	8	0	0	0	0	0	2	4	4	3	1	0	0	0	4	4	8	0	0	0	0	0	2	4	4	3	1	0	0	0	4	4	8	0	0	0
sp|P07992|ERCC1_HUMAN	P07992	ERCC1_HUMAN	ERCC1	297	Homo sapiens	1:Experimental evidence at protein level	DNA excision repair protein ERCC-1	0.975	0.999	1	1	1	1	0	0	0	0	0	0	0	0	0	0	0	0	0	0	0	1	0	0	0	0	0	0	0	0	0	0	0	0	0	0	0	1	0	0	0	0
sp|P08069|IGF1R_HUMAN	P08069	IGF1R_HUMAN	IGF1R	1367	Homo sapiens	1:Experimental evidence at protein level	Insulin-like growth factor 1 receptor	1	0.999	5	7	7	7	0	0	0	0	0	0	0	2	0	0	0	0	0	0	1	4	0	0	0	0	0	0	0	2	0	0	0	0	0	0	1	4	0	0	0	0
sp|P08123|CO1A2_HUMAN	P08123	CO1A2_HUMAN	COL1A2	1366	Homo sapiens	1:Experimental evidence at protein level	Collagen alpha-2(I) chain	0.9535	0.9981	1	1	1	1	0	0	0	0	0	0	0	0	0	0	0	0	1	0	0	0	0	0	0	0	0	0	0	0	0	0	0	0	1	0	0	0	0	0	0	0
sp|P08133|ANXA6_HUMAN	P08133	ANXA6_HUMAN	ANXA6	673	Homo sapiens	1:Experimental evidence at protein level	Annexin A6	1	0.999	33	344	344	344	20	0	3	3	0	16	35	40	33	23	25	28	23	19	32	44	20	0	3	3	0	16	35	40	33	23	25	28	23	19	32	44	20	0	3	3
sp|P08183|MDR1_HUMAN	P08183	MDR1_HUMAN	ABCB1	1280	Homo sapiens	1:Experimental evidence at protein level	ATP-dependent translocase ABCB1	0.9995	0.999	3	3	2	3	0	0	0	0	0	0	0	1	0	0	1	0	0	1	0	0	0	0	0	0	0	0	0	1	0	0	0	0	0	1	0	0	0	0	0	0
sp|P08195|4F2_HUMAN	P08195	4F2_HUMAN	SLC3A2	630	Homo sapiens	1:Experimental evidence at protein level	Amino acid transporter heavy chain SLC3A2	1	0.999	21	247	247	247	20	2	2	2	1	13	18	24	20	16	17	17	24	15	30	26	20	2	2	2	1	13	18	24	20	16	17	17	24	15	30	26	20	2	2	2
sp|P08237|PFKAM_HUMAN	P08237	PFKAM_HUMAN	PFKM	780	Homo sapiens	1:Experimental evidence at protein level	ATP-dependent 6-phosphofructokinase, muscle type	1	0.999	22	143	143	177	10	0	1	0	1	2	11	20	16	11	11	12	11	10	11	16	10	0	1	0	1	2	11	20	16	11	11	12	11	10	11	16	14	0	1	0
sp|P08238|HS90B_HUMAN	P08238	HS90B_HUMAN	HSP90AB1	724	Homo sapiens	1:Experimental evidence at protein level	Heat shock protein HSP 90-beta	1	0.999	42	758	383	1332	34	7	6	21	9	35	55	63	56	50	53	58	64	70	106	71	18	3	3	11	6	21	32	32	30	27	28	31	30	34	39	38	60	12	9	39
sp|P08240|SRPRA_HUMAN	P08240	SRPRA_HUMAN	SRPRA	638	Homo sapiens	1:Experimental evidence at protein level	Signal recognition particle receptor subunit alpha	1	0.999	22	145	135	145	6	0	0	0	0	2	10	20	13	7	15	15	12	13	8	24	5	0	0	0	0	2	9	19	12	7	13	14	11	12	8	23	6	0	0	0
sp|P08243|ASNS_HUMAN	P08243	ASNS_HUMAN	ASNS	561	Homo sapiens	1:Experimental evidence at protein level	Asparagine synthetase [glutamine-hydrolyzing]	1	0.999	27	427	427	427	28	0	6	13	0	21	31	44	45	37	24	24	35	31	39	49	28	0	6	13	0	21	31	44	45	37	24	24	35	31	39	49	28	0	6	13
sp|P08397|HEM3_HUMAN	P08397	HEM3_HUMAN	HMBS	361	Homo sapiens	1:Experimental evidence at protein level	Porphobilinogen deaminase	1	0.999	5	11	11	11	0	0	0	0	0	0	2	4	0	0	0	2	2	0	1	0	0	0	0	0	0	0	2	4	0	0	0	2	2	0	1	0	0	0	0	0
sp|P08559|ODPA_HUMAN	P08559	ODPA_HUMAN	PDHA1	390	Homo sapiens	1:Experimental evidence at protein level	Pyruvate dehydrogenase E1 component subunit alpha, somatic form, mitochondrial	1	0.999	20	185	161	185	14	0	1	1	0	12	13	18	23	15	10	14	13	11	18	22	12	0	1	1	0	10	11	16	20	13	9	13	11	9	16	19	14	0	1	1
sp|P08574|CY1_HUMAN	P08574	CY1_HUMAN	CYC1	325	Homo sapiens	1:Experimental evidence at protein level	Cytochrome c1, heme protein, mitochondrial	1	0.999	9	123	123	123	8	1	2	1	0	2	12	13	12	7	10	12	7	10	9	17	8	1	2	1	0	2	12	13	12	7	10	12	7	10	9	17	8	1	2	1
sp|P08582|TRFM_HUMAN	P08582	TRFM_HUMAN	MELTF	738	Homo sapiens	1:Experimental evidence at protein level	Melanotransferrin	0.9748	0.999	1	1	1	1	0	0	0	0	0	0	0	1	0	0	0	0	0	0	0	0	0	0	0	0	0	0	0	1	0	0	0	0	0	0	0	0	0	0	0	0
sp|P08621|RU17_HUMAN	P08621	RU17_HUMAN	SNRNP70	437	Homo sapiens	1:Experimental evidence at protein level	U1 small nuclear ribonucleoprotein 70 kDa	1	0.999	6	30	30	30	5	0	0	1	0	0	3	5	3	2	3	2	0	3	2	1	5	0	0	1	0	0	3	5	3	2	3	2	0	3	2	1	5	0	0	1
sp|P08648|ITA5_HUMAN	P08648	ITA5_HUMAN	ITGA5	1049	Homo sapiens	1:Experimental evidence at protein level	Integrin alpha-5	0.9745	0.999	1	1	1	1	0	0	0	0	0	0	0	0	0	0	0	0	0	0	0	1	0	0	0	0	0	0	0	0	0	0	0	0	0	0	0	1	0	0	0	0
sp|P08651|NFIC_HUMAN	P08651	NFIC_HUMAN	NFIC	508	Homo sapiens	1:Experimental evidence at protein level	Nuclear factor 1 C-type	0.9985	0.9985	2	4	1	4	0	0	0	0	0	0	0	2	0	0	0	1	0	0	0	1	0	0	0	0	0	0	0	1	0	0	0	0	0	0	0	0	0	0	0	0
sp|P08670|VIME_HUMAN	P08670	VIME_HUMAN	VIM	466	Homo sapiens	1:Experimental evidence at protein level	Vimentin	1	0.999	44	951	818	951	42	14	17	15	12	37	73	62	74	67	77	79	69	89	171	53	36	11	14	13	8	33	62	52	63	57	65	70	59	76	156	43	42	14	17	15
sp|P08708|RS17_HUMAN	P08708	RS17_HUMAN	RPS17	135	Homo sapiens	1:Experimental evidence at protein level	Small ribosomal subunit protein eS17	1	0.999	5	21	21	21	4	0	0	0	0	0	4	2	2	1	1	0	0	2	2	3	4	0	0	0	0	0	4	2	2	1	1	0	0	2	2	3	4	0	0	0
sp|P08727|K1C19_HUMAN	P08727	K1C19_HUMAN	KRT19	400	Homo sapiens	1:Experimental evidence at protein level	Keratin, type I cytoskeletal 19	0.997	0.9951	13	4	0	277	1	0	1	0	0	0	1	0	0	0	0	0	0	1	0	0	0	0	0	0	0	0	0	0	0	0	0	0	0	0	0	0	25	18	11	11
sp|P08754|GNAI3_HUMAN	P08754	GNAI3_HUMAN	GNAI3	354	Homo sapiens	1:Experimental evidence at protein level	Guanine nucleotide-binding protein G(i) subunit alpha-3	1	0.999	13	161	86	188	11	3	3	2	2	7	10	14	15	13	11	13	13	12	13	19	7	2	2	2	2	4	6	7	7	8	6	5	6	6	6	10	13	3	3	3
sp|P08758|ANXA5_HUMAN	P08758	ANXA5_HUMAN	ANXA5	320	Homo sapiens	1:Experimental evidence at protein level	Annexin A5	1	0.999	14	108	96	108	8	0	1	0	0	7	12	12	11	8	6	5	7	3	8	20	6	0	1	0	0	6	11	11	10	7	5	4	6	3	7	19	8	0	1	0
sp|P08779|K1C16_HUMAN	P08779	K1C16_HUMAN	KRT16	473	Homo sapiens	1:Experimental evidence at protein level	Keratin, type I cytoskeletal 16	1	0.999	34	197	174	644	27	8	8	4	15	21	13	8	23	13	10	16	8	13	5	5	24	8	8	4	15	18	10	7	20	12	10	11	7	11	4	5	65	37	25	29
sp|P08865|RSSA_HUMAN	P08865	RSSA_HUMAN	RPSA	295	Homo sapiens	1:Experimental evidence at protein level	Small ribosomal subunit protein uS2	1	0.999	12	156	32	156	12	4	2	5	2	12	10	12	13	12	9	11	11	10	14	17	2	0	0	1	1	3	2	3	3	4	1	2	3	2	2	3	12	4	2	5
sp|P09001|RM03_HUMAN	P09001	RM03_HUMAN	MRPL3	348	Homo sapiens	1:Experimental evidence at protein level	Large ribosomal subunit protein uL3m	1	0.999	8	36	36	36	2	0	0	0	0	2	1	4	4	4	2	4	4	4	1	4	2	0	0	0	0	2	1	4	4	4	2	4	4	4	1	4	2	0	0	0
sp|P09012|SNRPA_HUMAN	P09012	SNRPA_HUMAN	SNRPA	282	Homo sapiens	1:Experimental evidence at protein level	U1 small nuclear ribonucleoprotein A	0.9993	0.999	2	4	4	4	2	0	0	0	0	0	0	1	0	0	0	0	0	0	0	1	2	0	0	0	0	0	0	1	0	0	0	0	0	0	0	1	2	0	0	0
sp|P09086|PO2F2_HUMAN	P09086	PO2F2_HUMAN	POU2F2	479	Homo sapiens	1:Experimental evidence at protein level	POU domain, class 2, transcription factor 2	0.9735	0.9989	1	2	0	2	0	0	0	0	0	0	1	0	0	0	1	0	0	0	0	0	0	0	0	0	0	0	0	0	0	0	0	0	0	0	0	0	0	0	0	0
sp|P09104|ENOG_HUMAN	P09104	ENOG_HUMAN	ENO2	434	Homo sapiens	1:Experimental evidence at protein level	Gamma-enolase	1	0.999	6	6	6	73	0	0	0	0	0	0	1	1	0	0	0	1	1	0	1	1	0	0	0	0	0	0	1	1	0	0	0	1	1	0	1	1	10	3	2	3
sp|P09110|THIK_HUMAN	P09110	THIK_HUMAN	ACAA1	424	Homo sapiens	1:Experimental evidence at protein level	3-ketoacyl-CoA thiolase, peroxisomal	1	0.9989	3	6	6	6	0	0	0	0	0	0	2	0	0	1	0	0	2	0	1	0	0	0	0	0	0	0	2	0	0	1	0	0	2	0	1	0	0	0	0	0
sp|P09132|SRP19_HUMAN	P09132	SRP19_HUMAN	SRP19	144	Homo sapiens	1:Experimental evidence at protein level	Signal recognition particle 19 kDa protein	0.9732	0.9989	1	1	1	1	1	0	0	0	0	0	0	0	0	0	0	0	0	0	0	0	1	0	0	0	0	0	0	0	0	0	0	0	0	0	0	0	1	0	0	0
sp|P09211|GSTP1_HUMAN	P09211	GSTP1_HUMAN	GSTP1	210	Homo sapiens	1:Experimental evidence at protein level	Glutathione S-transferase P	1	0.999	11	225	225	225	10	3	2	4	2	15	23	24	21	15	12	12	19	16	19	28	10	3	2	4	2	15	23	24	21	15	12	12	19	16	19	28	10	3	2	4
sp|P09234|RU1C_HUMAN	P09234	RU1C_HUMAN	SNRPC	159	Homo sapiens	1:Experimental evidence at protein level	U1 small nuclear ribonucleoprotein C	0.975	0.999	1	7	7	7	0	0	0	0	0	0	1	1	0	0	1	0	1	1	2	0	0	0	0	0	0	0	1	1	0	0	1	0	1	1	2	0	0	0	0	0
sp|P09417|DHPR_HUMAN	P09417	DHPR_HUMAN	QDPR	244	Homo sapiens	1:Experimental evidence at protein level	Dihydropteridine reductase	1	0.999	7	27	27	27	2	0	0	0	0	0	1	3	2	3	1	3	3	0	2	7	2	0	0	0	0	0	1	3	2	3	1	3	3	0	2	7	2	0	0	0
sp|P09429|HMGB1_HUMAN	P09429	HMGB1_HUMAN	HMGB1	215	Homo sapiens	1:Experimental evidence at protein level	High mobility group protein B1	1	0.999	6	64	41	64	6	0	2	0	2	6	4	5	4	5	3	5	4	4	9	5	4	0	1	0	2	4	4	2	2	3	3	3	3	3	5	2	6	0	2	0
sp|P09455|RET1_HUMAN	P09455	RET1_HUMAN	RBP1	135	Homo sapiens	1:Experimental evidence at protein level	Retinol-binding protein 1	0.9994	0.999	2	2	2	2	0	0	0	0	0	0	0	0	0	0	0	0	0	0	0	2	0	0	0	0	0	0	0	0	0	0	0	0	0	0	0	2	0	0	0	0
sp|P09496|CLCA_HUMAN	P09496	CLCA_HUMAN	CLTA	248	Homo sapiens	1:Experimental evidence at protein level	Clathrin light chain A	0.9722	0.9989	1	1	1	1	0	0	0	0	0	0	0	0	0	0	0	0	0	1	0	0	0	0	0	0	0	0	0	0	0	0	0	0	0	1	0	0	0	0	0	0
sp|P09525|ANXA4_HUMAN	P09525	ANXA4_HUMAN	ANXA4	319	Homo sapiens	1:Experimental evidence at protein level	Annexin A4	1	0.999	6	15	15	27	0	0	0	0	0	0	5	3	1	2	0	0	0	0	0	4	0	0	0	0	0	0	5	3	1	2	0	0	0	0	0	4	2	0	0	0
sp|P09543|CN37_HUMAN	P09543	CN37_HUMAN	CNP	421	Homo sapiens	1:Experimental evidence at protein level	2',3'-cyclic-nucleotide 3'-phosphodiesterase	1	0.999	17	200	200	200	11	1	7	3	5	5	13	16	23	14	15	17	17	20	13	20	11	1	7	3	5	5	13	16	23	14	15	17	17	20	13	20	11	1	7	3
sp|P09601|HMOX1_HUMAN	P09601	HMOX1_HUMAN	HMOX1	288	Homo sapiens	1:Experimental evidence at protein level	Heme oxygenase 1	1	0.999	6	22	22	22	0	0	0	0	0	0	2	4	0	1	4	3	5	3	0	0	0	0	0	0	0	0	2	4	0	1	4	3	5	3	0	0	0	0	0	0
sp|P09622|DLDH_HUMAN	P09622	DLDH_HUMAN	DLD	509	Homo sapiens	1:Experimental evidence at protein level	Dihydrolipoyl dehydrogenase, mitochondrial	1	0.999	11	70	70	70	4	0	1	1	0	4	5	7	7	7	5	4	6	6	3	10	4	0	1	1	0	4	5	7	7	7	5	4	6	6	3	10	4	0	1	1
sp|P09651|ROA1_HUMAN	P09651	ROA1_HUMAN	HNRNPA1	372	Homo sapiens	1:Experimental evidence at protein level	Heterogeneous nuclear ribonucleoprotein A1	1	0.999	16	277	0	277	24	4	3	12	3	20	26	19	20	16	23	20	20	22	19	26	0	0	0	0	0	0	0	0	0	0	0	0	0	0	0	0	24	4	3	12
sp|P09661|RU2A_HUMAN	P09661	RU2A_HUMAN	SNRPA1	255	Homo sapiens	1:Experimental evidence at protein level	U2 small nuclear ribonucleoprotein A'	1	0.999	10	83	83	83	7	0	1	0	0	3	7	6	7	8	7	8	7	7	7	8	7	0	1	0	0	3	7	6	7	8	7	8	7	7	7	8	7	0	1	0
sp|P09669|COX6C_HUMAN	P09669	COX6C_HUMAN	COX6C	75	Homo sapiens	1:Experimental evidence at protein level	Cytochrome c oxidase subunit 6C	0.9985	0.9985	2	32	32	32	2	1	2	1	0	2	2	2	2	2	2	2	2	2	6	2	2	1	2	1	0	2	2	2	2	2	2	2	2	2	6	2	2	1	2	1
sp|P09874|PARP1_HUMAN	P09874	PARP1_HUMAN	PARP1	1014	Homo sapiens	1:Experimental evidence at protein level	Poly [ADP-ribose] polymerase 1	1	0.999	54	1283	1283	1283	66	19	19	32	16	64	94	92	102	90	88	83	99	97	186	136	66	19	19	32	16	64	94	92	102	90	88	83	99	97	186	136	66	19	19	32
sp|P09884|DPOLA_HUMAN	P09884	DPOLA_HUMAN	POLA1	1462	Homo sapiens	1:Experimental evidence at protein level	DNA polymerase alpha catalytic subunit	1	0.999	28	152	152	152	11	0	0	0	0	3	6	14	15	15	10	11	16	20	11	20	11	0	0	0	0	3	6	14	15	15	10	11	16	20	11	20	11	0	0	0
sp|P09936|UCHL1_HUMAN	P09936	UCHL1_HUMAN	UCHL1	223	Homo sapiens	1:Experimental evidence at protein level	Ubiquitin carboxyl-terminal hydrolase isozyme L1	1	0.999	9	106	106	106	6	0	3	2	0	8	10	8	9	7	9	9	8	7	9	11	6	0	3	2	0	8	10	8	9	7	9	9	8	7	9	11	6	0	3	2
sp|P09960|LKHA4_HUMAN	P09960	LKHA4_HUMAN	LTA4H	611	Homo sapiens	1:Experimental evidence at protein level	Leukotriene A-4 hydrolase	1	0.999	31	430	430	430	25	5	5	6	3	16	36	41	40	32	34	41	32	36	35	43	25	5	5	6	3	16	36	41	40	32	34	41	32	36	35	43	25	5	5	6
sp|P09972|ALDOC_HUMAN	P09972	ALDOC_HUMAN	ALDOC	364	Homo sapiens	1:Experimental evidence at protein level	Fructose-bisphosphate aldolase C	1	0.999	5	40	40	89	4	0	0	0	0	1	7	5	2	3	3	3	3	2	4	3	4	0	0	0	0	1	7	5	2	3	3	3	3	2	4	3	7	0	0	0
sp|P0C0S5|H2AZ_HUMAN	P0C0S5	H2AZ_HUMAN	H2AZ1	128	Homo sapiens	1:Experimental evidence at protein level	Histone H2A.Z	0.9749	0.999	3	13	0	46	1	0	0	1	0	1	1	1	1	1	1	1	1	1	1	1	0	0	0	0	0	0	0	0	0	0	0	0	0	0	0	0	3	1	3	4
sp|P0CAP2|GRL1A_HUMAN	P0CAP2	GRL1A_HUMAN	POLR2M	368	Homo sapiens	1:Experimental evidence at protein level	DNA-directed RNA polymerase II subunit GRINL1A	1	0.999	7	22	22	22	0	0	0	0	0	0	1	0	1	0	8	7	3	2	0	0	0	0	0	0	0	0	1	0	1	0	8	7	3	2	0	0	0	0	0	0
sp|P0CG38|POTEI_HUMAN	P0CG38	POTEI_HUMAN	POTEI	1075	Homo sapiens	3:Protein inferred from homology	POTE ankyrin domain family member I	1	0.999	11	50	21	413	2	3	5	4	2	4	1	0	7	2	0	2	7	1	6	4	0	3	5	4	2	1	1	0	2	1	0	0	0	0	0	2	19	9	10	12
sp|P0CG39|POTEJ_HUMAN	P0CG39	POTEJ_HUMAN	POTEJ	1038	Homo sapiens	3:Protein inferred from homology	POTE ankyrin domain family member J	0.9844	0.9948	8	7	7	305	1	0	0	0	0	0	1	0	0	0	2	0	2	0	0	1	1	0	0	0	0	0	1	0	0	0	2	0	2	0	0	1	15	6	2	5
sp|P0DJ07|PT100_HUMAN	P0DJ07	PT100_HUMAN	PET100	73	Homo sapiens	1:Experimental evidence at protein level	Protein PET100 homolog, mitochondrial	0.8915	0.9953	1	2	2	2	0	0	0	0	0	0	0	0	0	0	1	0	0	0	1	0	0	0	0	0	0	0	0	0	0	0	1	0	0	0	1	0	0	0	0	0
sp|P0DMV8|HS71A_HUMAN	P0DMV8	HS71A_HUMAN	HSPA1A	641	Homo sapiens	1:Experimental evidence at protein level	Heat shock 70 kDa protein 1A	1	0.999	28	723	0	723	46	8	10	21	10	36	67	62	47	53	60	57	49	61	77	59	0	0	0	0	0	0	0	0	0	0	0	0	0	0	0	0	46	8	10	21
sp|P0DP23|CALM1_HUMAN	P0DP23	CALM1_HUMAN	CALM1	149	Homo sapiens	1:Experimental evidence at protein level	Calmodulin-1	1	0.999	5	52	0	52	7	0	0	0	1	4	3	5	4	4	5	4	3	4	5	3	0	0	0	0	0	0	0	0	0	0	0	0	0	0	0	0	7	0	0	0
sp|P10114|RAP2A_HUMAN	P10114	RAP2A_HUMAN	RAP2A	183	Homo sapiens	1:Experimental evidence at protein level	Ras-related protein Rap-2a	0.975	0.999	4	1	1	24	0	0	0	0	0	0	0	0	0	0	0	0	0	0	0	1	0	0	0	0	0	0	0	0	0	0	0	0	0	0	0	1	2	0	0	0
sp|P10155|RO60_HUMAN	P10155	RO60_HUMAN	RO60	538	Homo sapiens	1:Experimental evidence at protein level	RNA-binding protein RO60	1	0.999	17	163	163	163	9	1	2	1	0	6	10	17	17	14	11	15	15	11	17	17	9	1	2	1	0	6	10	17	17	14	11	15	15	11	17	17	9	1	2	1
sp|P10244|MYBB_HUMAN	P10244	MYBB_HUMAN	MYBL2	700	Homo sapiens	1:Experimental evidence at protein level	Myb-related protein B	1	0.999	7	16	16	16	0	0	0	0	0	0	1	0	3	0	4	2	1	4	1	0	0	0	0	0	0	0	1	0	3	0	4	2	1	4	1	0	0	0	0	0
sp|P10253|LYAG_HUMAN	P10253	LYAG_HUMAN	GAA	952	Homo sapiens	1:Experimental evidence at protein level	Lysosomal alpha-glucosidase	1	0.999	4	28	28	28	3	0	0	0	0	1	3	5	3	3	2	1	2	0	3	2	3	0	0	0	0	1	3	5	3	3	2	1	2	0	3	2	3	0	0	0
sp|P10321|HLAC_HUMAN	P10321	HLAC_HUMAN	HLA-C	366	Homo sapiens	1:Experimental evidence at protein level	HLA class I histocompatibility antigen, C alpha chain	1	0.999	10	6	6	49	0	0	0	0	0	0	0	2	0	0	0	0	0	0	0	4	0	0	0	0	0	0	0	2	0	0	0	0	0	0	0	4	2	2	0	0
sp|P10398|ARAF_HUMAN	P10398	ARAF_HUMAN	ARAF	606	Homo sapiens	1:Experimental evidence at protein level	Serine/threonine-protein kinase A-Raf	1	0.999	9	33	22	33	0	0	0	0	0	0	2	5	5	2	2	3	3	3	3	5	0	0	0	0	0	0	2	4	2	1	2	1	2	2	2	4	0	0	0	0
sp|P10412|H14_HUMAN	P10412	H14_HUMAN	H1-4	219	Homo sapiens	1:Experimental evidence at protein level	Histone H1.4	1	0.999	3	17	0	17	2	0	0	1	0	1	1	2	3	2	1	2	1	1	0	0	0	0	0	0	0	0	0	0	0	0	0	0	0	0	0	0	2	0	0	1
sp|P10515|ODP2_HUMAN	P10515	ODP2_HUMAN	DLAT	647	Homo sapiens	1:Experimental evidence at protein level	Dihydrolipoyllysine-residue acetyltransferase component of pyruvate dehydrogenase complex, mitochondrial	1	0.999	16	123	123	123	8	1	2	4	1	10	12	11	8	8	6	8	11	7	8	18	8	1	2	4	1	10	12	11	8	8	6	8	11	7	8	18	8	1	2	4
sp|P10586|PTPRF_HUMAN	P10586	PTPRF_HUMAN	PTPRF	1907	Homo sapiens	1:Experimental evidence at protein level	Receptor-type tyrosine-protein phosphatase F	1	0.999	10	48	24	48	0	0	0	0	0	0	2	5	7	2	3	3	6	5	4	11	0	0	0	0	0	0	1	2	3	2	2	2	3	2	3	4	0	0	0	0
sp|P10589|COT1_HUMAN	P10589	COT1_HUMAN	NR2F1	423	Homo sapiens	1:Experimental evidence at protein level	COUP transcription factor 1	0.9999	0.999	6	30	3	30	1	0	0	0	0	1	0	6	4	3	2	1	4	1	3	4	0	0	0	0	0	1	0	2	0	0	0	0	0	0	0	0	1	0	0	0
sp|P10599|THIO_HUMAN	P10599	THIO_HUMAN	TXN	105	Homo sapiens	1:Experimental evidence at protein level	Thioredoxin	1	0.999	7	73	73	73	4	1	1	1	0	2	5	5	7	7	6	6	8	9	6	5	4	1	1	1	0	2	5	5	7	7	6	6	8	9	6	5	4	1	1	1
sp|P10606|COX5B_HUMAN	P10606	COX5B_HUMAN	COX5B	129	Homo sapiens	1:Experimental evidence at protein level	Cytochrome c oxidase subunit 5B, mitochondrial	0.9652	0.9986	1	1	1	1	0	0	0	0	0	0	0	1	0	0	0	0	0	0	0	0	0	0	0	0	0	0	0	1	0	0	0	0	0	0	0	0	0	0	0	0
sp|P10619|PPGB_HUMAN	P10619	PPGB_HUMAN	CTSA	480	Homo sapiens	1:Experimental evidence at protein level	Lysosomal protective protein	1	0.999	3	25	25	25	2	0	1	0	0	1	2	2	2	2	2	3	2	3	2	1	2	0	1	0	0	1	2	2	2	2	2	3	2	3	2	1	2	0	1	0
sp|P10620|MGST1_HUMAN	P10620	MGST1_HUMAN	MGST1	155	Homo sapiens	1:Experimental evidence at protein level	Microsomal glutathione S-transferase 1	0.9994	0.999	2	17	17	17	1	0	0	0	0	0	1	3	1	2	3	2	1	1	1	1	1	0	0	0	0	0	1	3	1	2	3	2	1	1	1	1	1	0	0	0
sp|P10636|TAU_HUMAN	P10636	TAU_HUMAN	MAPT	758	Homo sapiens	1:Experimental evidence at protein level	Microtubule-associated protein tau	1	0.999	8	360	360	360	0	0	0	0	0	0	23	15	21	19	46	44	32	50	100	10	0	0	0	0	0	0	23	15	21	19	46	44	32	50	100	10	0	0	0	0
sp|P10644|KAP0_HUMAN	P10644	KAP0_HUMAN	PRKAR1A	381	Homo sapiens	1:Experimental evidence at protein level	cAMP-dependent protein kinase type I-alpha regulatory subunit	1	0.999	6	17	17	17	0	0	0	0	0	0	3	1	1	2	1	1	1	1	3	3	0	0	0	0	0	0	3	1	1	2	1	1	1	1	3	3	0	0	0	0
sp|P10768|ESTD_HUMAN	P10768	ESTD_HUMAN	ESD	282	Homo sapiens	1:Experimental evidence at protein level	S-formylglutathione hydrolase	1	0.999	14	238	238	238	12	2	3	1	0	8	20	24	23	15	17	20	18	21	28	26	12	2	3	1	0	8	20	24	23	15	17	20	18	21	28	26	12	2	3	1
sp|P10809|CH60_HUMAN	P10809	CH60_HUMAN	HSPD1	573	Homo sapiens	1:Experimental evidence at protein level	60 kDa heat shock protein, mitochondrial	1	0.999	26	253	253	253	34	2	5	6	5	23	26	18	14	17	19	20	15	18	14	17	34	2	5	6	5	23	26	18	14	17	19	20	15	18	14	17	34	2	5	6
sp|P11021|BIP_HUMAN	P11021	BIP_HUMAN	HSPA5	654	Homo sapiens	1:Experimental evidence at protein level	Endoplasmic reticulum chaperone BiP	1	0.999	20	154	142	221	14	0	4	1	2	11	13	15	12	11	12	13	11	15	6	14	13	0	3	1	2	10	12	14	11	10	11	12	10	14	6	13	17	1	7	4
sp|P11117|PPAL_HUMAN	P11117	PPAL_HUMAN	ACP2	423	Homo sapiens	1:Experimental evidence at protein level	Lysosomal acid phosphatase	0.975	0.999	1	2	2	2	0	0	0	0	0	0	0	1	0	0	0	0	0	0	0	1	0	0	0	0	0	0	0	1	0	0	0	0	0	0	0	1	0	0	0	0
sp|P11142|HSP7C_HUMAN	P11142	HSP7C_HUMAN	HSPA8	646	Homo sapiens	1:Experimental evidence at protein level	Heat shock cognate 71 kDa protein	1	0.999	30	636	513	708	26	6	11	19	10	28	40	45	44	44	69	59	56	81	46	52	20	5	6	14	7	23	32	37	36	35	60	50	47	67	32	42	29	9	13	22
sp|P11166|GTR1_HUMAN	P11166	GTR1_HUMAN	SLC2A1	492	Homo sapiens	1:Experimental evidence at protein level	Solute carrier family 2, facilitated glucose transporter member 1	1	0.999	4	24	24	24	0	0	0	0	0	0	0	2	2	3	2	3	3	2	2	5	0	0	0	0	0	0	0	2	2	3	2	3	3	2	2	5	0	0	0	0
sp|P11171|EPB41_HUMAN	P11171	EPB41_HUMAN	EPB41	864	Homo sapiens	1:Experimental evidence at protein level	Protein 4.1	1	0.999	17	79	78	89	2	0	0	0	0	0	4	6	9	9	8	8	8	11	4	10	2	0	0	0	0	0	4	6	9	9	8	8	8	11	3	10	2	0	0	0
sp|P11172|UMPS_HUMAN	P11172	UMPS_HUMAN	UMPS	480	Homo sapiens	1:Experimental evidence at protein level	Uridine 5'-monophosphate synthase	1	0.999	15	122	122	122	6	0	1	1	0	2	9	16	12	11	7	10	10	9	10	18	6	0	1	1	0	2	9	16	12	11	7	10	10	9	10	18	6	0	1	1
sp|P11177|ODPB_HUMAN	P11177	ODPB_HUMAN	PDHB	359	Homo sapiens	1:Experimental evidence at protein level	Pyruvate dehydrogenase E1 component subunit beta, mitochondrial	1	0.999	12	108	108	108	6	1	3	4	0	10	8	8	10	9	6	6	8	7	7	15	6	1	3	4	0	10	8	8	10	9	6	6	8	7	7	15	6	1	3	4
sp|P11182|ODB2_HUMAN	P11182	ODB2_HUMAN	DBT	482	Homo sapiens	1:Experimental evidence at protein level	Lipoamide acyltransferase component of branched-chain alpha-keto acid dehydrogenase complex, mitochondrial	1	0.999	3	4	4	4	0	0	0	0	0	0	0	1	0	1	0	0	0	0	0	2	0	0	0	0	0	0	0	1	0	1	0	0	0	0	0	2	0	0	0	0
sp|P11216|PYGB_HUMAN	P11216	PYGB_HUMAN	PYGB	843	Homo sapiens	1:Experimental evidence at protein level	Glycogen phosphorylase, brain form	1	0.999	30	173	162	248	13	0	1	0	0	3	14	22	19	12	10	11	17	10	13	28	12	0	1	0	0	3	14	21	16	12	9	11	16	10	11	26	18	1	1	2
sp|P11217|PYGM_HUMAN	P11217	PYGM_HUMAN	PYGM	842	Homo sapiens	1:Experimental evidence at protein level	Glycogen phosphorylase, muscle form	0.9849	0.9964	11	1	1	114	0	0	0	0	0	0	0	0	0	0	1	0	0	0	0	0	0	0	0	0	0	0	0	0	0	0	1	0	0	0	0	0	8	1	0	2
sp|P11233|RALA_HUMAN	P11233	RALA_HUMAN	RALA	206	Homo sapiens	1:Experimental evidence at protein level	Ras-related protein Ral-A	1	0.999	5	40	31	40	2	0	0	0	0	1	1	5	4	3	2	5	4	4	4	5	2	0	0	0	0	1	1	4	3	3	2	4	3	3	3	2	2	0	0	0
sp|P11234|RALB_HUMAN	P11234	RALB_HUMAN	RALB	206	Homo sapiens	1:Experimental evidence at protein level	Ras-related protein Ral-B	1	0.999	4	9	9	18	0	0	0	0	0	0	1	2	0	0	1	2	0	0	1	2	0	0	0	0	0	0	1	2	0	0	1	2	0	0	1	2	0	0	0	0
sp|P11274|BCR_HUMAN	P11274	BCR_HUMAN	BCR	1271	Homo sapiens	1:Experimental evidence at protein level	Breakpoint cluster region protein	1	0.999	18	79	68	79	2	0	0	0	0	0	8	10	5	5	10	14	6	10	5	4	1	0	0	0	0	0	6	10	4	4	9	13	5	9	4	3	2	0	0	0
sp|P11279|LAMP1_HUMAN	P11279	LAMP1_HUMAN	LAMP1	417	Homo sapiens	1:Experimental evidence at protein level	Lysosome-associated membrane glycoprotein 1	1	0.999	4	27	27	27	1	0	0	0	1	1	1	4	4	4	0	0	3	2	3	3	1	0	0	0	1	1	1	4	4	4	0	0	3	2	3	3	1	0	0	0
sp|P11310|ACADM_HUMAN	P11310	ACADM_HUMAN	ACADM	421	Homo sapiens	1:Experimental evidence at protein level	Medium-chain specific acyl-CoA dehydrogenase, mitochondrial	1	0.999	11	61	61	61	4	0	0	0	0	3	4	7	7	7	0	3	6	5	5	10	4	0	0	0	0	3	4	7	7	7	0	3	6	5	5	10	4	0	0	0
sp|P11387|TOP1_HUMAN	P11387	TOP1_HUMAN	TOP1	765	Homo sapiens	1:Experimental evidence at protein level	DNA topoisomerase 1	1	0.999	26	155	121	155	17	1	4	1	0	8	13	17	15	12	13	7	11	7	7	22	13	1	4	1	0	6	10	13	11	9	10	5	8	6	6	18	17	1	4	1
sp|P11388|TOP2A_HUMAN	P11388	TOP2A_HUMAN	TOP2A	1531	Homo sapiens	1:Experimental evidence at protein level	DNA topoisomerase 2-alpha	1	0.999	62	704	506	704	55	2	13	9	1	19	53	74	66	65	56	53	49	57	60	72	42	0	7	5	1	11	38	57	47	50	41	39	33	40	40	55	55	2	13	9
sp|P11413|G6PD_HUMAN	P11413	G6PD_HUMAN	G6PD	515	Homo sapiens	1:Experimental evidence at protein level	Glucose-6-phosphate 1-dehydrogenase	1	0.999	24	268	268	268	16	4	4	0	2	13	22	24	29	23	20	22	22	21	17	29	16	4	4	0	2	13	22	24	29	23	20	22	22	21	17	29	16	4	4	0
sp|P11498|PYC_HUMAN	P11498	PYC_HUMAN	PC	1178	Homo sapiens	1:Experimental evidence at protein level	Pyruvate carboxylase, mitochondrial	1	0.999	57	1346	1346	1346	104	37	51	95	43	154	83	71	86	79	99	108	83	107	103	43	104	37	51	95	43	154	83	71	86	79	99	108	83	107	103	43	104	37	51	95
sp|P11586|C1TC_HUMAN	P11586	C1TC_HUMAN	MTHFD1	935	Homo sapiens	1:Experimental evidence at protein level	C-1-tetrahydrofolate synthase, cytoplasmic	1	0.999	45	446	445	446	26	6	9	15	6	23	34	44	42	35	26	24	29	29	44	54	26	6	9	15	6	23	34	44	41	35	26	24	29	29	44	54	26	6	9	15
sp|P11717|MPRI_HUMAN	P11717	MPRI_HUMAN	IGF2R	2491	Homo sapiens	1:Experimental evidence at protein level	Cation-independent mannose-6-phosphate receptor	1	0.999	54	325	325	325	28	0	1	0	0	3	26	51	34	23	21	26	27	17	16	52	28	0	1	0	0	3	26	51	34	23	21	26	27	17	16	52	28	0	1	0
sp|P11766|ADHX_HUMAN	P11766	ADHX_HUMAN	ADH5	374	Homo sapiens	1:Experimental evidence at protein level	Alcohol dehydrogenase class-3	1	0.999	14	177	177	177	12	4	3	5	0	13	13	14	18	15	13	10	15	14	11	17	12	4	3	5	0	13	13	14	18	15	13	10	15	14	11	17	12	4	3	5
sp|P11802|CDK4_HUMAN	P11802	CDK4_HUMAN	CDK4	303	Homo sapiens	1:Experimental evidence at protein level	Cyclin-dependent kinase 4	1	0.999	15	137	137	160	6	0	0	0	0	3	12	17	15	9	12	11	15	13	10	14	6	0	0	0	0	3	12	17	15	9	12	11	15	13	10	14	8	0	0	1
sp|P11908|PRPS2_HUMAN	P11908	PRPS2_HUMAN	PRPS2	318	Homo sapiens	1:Experimental evidence at protein level	Ribose-phosphate pyrophosphokinase 2	1	0.999	13	50	47	174	2	0	1	0	0	1	7	7	5	4	4	5	3	1	6	4	2	0	1	0	0	1	7	6	4	4	4	5	2	1	6	4	8	2	3	3
sp|P11940|PABP1_HUMAN	P11940	PABP1_HUMAN	PABPC1	636	Homo sapiens	1:Experimental evidence at protein level	Polyadenylate-binding protein 1	1	0.999	20	207	28	207	12	0	0	0	0	9	16	19	19	15	19	19	22	18	13	26	3	0	0	0	0	2	2	3	2	2	3	2	2	2	2	3	12	0	0	0
sp|P12004|PCNA_HUMAN	P12004	PCNA_HUMAN	PCNA	261	Homo sapiens	1:Experimental evidence at protein level	Proliferating cell nuclear antigen	1	0.999	15	231	231	231	10	2	3	7	3	15	11	15	23	10	14	14	17	20	41	26	10	2	3	7	3	15	11	15	23	10	14	14	17	20	41	26	10	2	3	7
sp|P12035|K2C3_HUMAN	P12035	K2C3_HUMAN	KRT3	628	Homo sapiens	1:Experimental evidence at protein level	Keratin, type II cytoskeletal 3	1	0.9989	27	16	14	274	0	0	1	0	0	7	1	0	3	1	2	0	0	1	0	0	0	0	1	0	0	6	1	0	2	1	2	0	0	1	0	0	31	13	17	11
sp|P12074|CX6A1_HUMAN	P12074	CX6A1_HUMAN	COX6A1	109	Homo sapiens	1:Experimental evidence at protein level	Cytochrome c oxidase subunit 6A1, mitochondrial	1	0.999	3	10	10	10	0	0	0	0	0	0	1	2	1	1	0	0	1	0	0	4	0	0	0	0	0	0	1	2	1	1	0	0	1	0	0	4	0	0	0	0
sp|P12081|HARS1_HUMAN	P12081	HARS1_HUMAN	HARS1	509	Homo sapiens	1:Experimental evidence at protein level	Histidine--tRNA ligase, cytoplasmic	1	0.999	18	156	120	156	15	0	1	3	0	7	14	14	16	12	10	12	10	11	15	16	11	0	1	2	0	6	11	11	13	9	7	9	8	9	12	11	15	0	1	3
sp|P12109|CO6A1_HUMAN	P12109	CO6A1_HUMAN	COL6A1	1028	Homo sapiens	1:Experimental evidence at protein level	Collagen alpha-1(VI) chain	0.8034	0.9905	1	1	1	1	0	0	0	0	0	0	0	0	0	0	0	0	0	0	1	0	0	0	0	0	0	0	0	0	0	0	0	0	0	0	1	0	0	0	0	0
sp|P12235|ADT1_HUMAN	P12235	ADT1_HUMAN	SLC25A4	298	Homo sapiens	1:Experimental evidence at protein level	ADP/ATP translocase 1	1	0.999	17	145	75	401	10	1	1	4	1	6	13	13	15	11	13	11	12	12	7	15	5	1	1	3	1	2	6	7	7	7	6	6	7	6	3	7	21	9	8	10
sp|P12236|ADT3_HUMAN	P12236	ADT3_HUMAN	SLC25A6	298	Homo sapiens	1:Experimental evidence at protein level	ADP/ATP translocase 3	1	0.999	17	61	61	438	3	1	0	4	0	4	4	7	4	5	4	3	5	4	4	9	3	1	0	4	0	4	4	7	4	5	4	3	5	4	4	9	22	11	9	13
sp|P12268|IMDH2_HUMAN	P12268	IMDH2_HUMAN	IMPDH2	514	Homo sapiens	1:Experimental evidence at protein level	Inosine-5'-monophosphate dehydrogenase 2	1	0.999	21	230	228	230	15	1	3	3	4	13	17	21	18	19	19	16	18	21	15	27	15	1	3	2	3	13	17	21	18	19	19	16	18	21	15	27	15	1	3	3
sp|P12270|TPR_HUMAN	P12270	TPR_HUMAN	TPR	2363	Homo sapiens	1:Experimental evidence at protein level	Nucleoprotein TPR	1	0.999	25	72	70	72	18	0	0	0	0	0	2	3	2	11	3	5	8	11	8	1	18	0	0	0	0	0	2	3	2	10	3	5	8	10	8	1	18	0	0	0
sp|P12273|PIP_HUMAN	P12273	PIP_HUMAN	PIP	146	Homo sapiens	1:Experimental evidence at protein level	Prolactin-inducible protein	0.9295	0.997	1	6	6	6	1	0	0	0	0	1	1	0	1	1	0	0	1	0	0	0	1	0	0	0	0	1	1	0	1	1	0	0	1	0	0	0	1	0	0	0
sp|P12277|KCRB_HUMAN	P12277	KCRB_HUMAN	CKB	381	Homo sapiens	1:Experimental evidence at protein level	Creatine kinase B-type	1	0.999	17	299	261	299	17	3	2	7	5	23	26	31	25	21	18	21	19	20	22	39	14	3	2	6	5	20	23	28	22	18	15	18	16	17	19	35	17	3	2	7
sp|P12532|KCRU_HUMAN	P12532	KCRU_HUMAN	CKMT1B	417	Homo sapiens	1:Experimental evidence at protein level	Creatine kinase U-type, mitochondrial	1	0.999	13	85	78	85	2	0	0	0	0	4	8	10	12	10	3	2	6	4	9	15	2	0	0	0	0	4	8	9	11	9	2	2	6	4	8	13	2	0	0	0
sp|P12694|ODBA_HUMAN	P12694	ODBA_HUMAN	BCKDHA	445	Homo sapiens	1:Experimental evidence at protein level	2-oxoisovalerate dehydrogenase subunit alpha, mitochondrial	1	0.999	4	11	11	11	0	0	0	0	0	0	0	2	1	1	0	0	1	1	3	2	0	0	0	0	0	0	0	2	1	1	0	0	1	1	3	2	0	0	0	0
sp|P12814|ACTN1_HUMAN	P12814	ACTN1_HUMAN	ACTN1	892	Homo sapiens	1:Experimental evidence at protein level	Alpha-actinin-1	1	0.999	43	260	240	555	13	0	1	2	1	6	25	30	32	20	25	20	21	16	18	30	12	0	1	1	1	5	24	28	30	18	23	19	19	15	16	28	36	0	2	5
sp|P12931|SRC_HUMAN	P12931	SRC_HUMAN	SRC	536	Homo sapiens	1:Experimental evidence at protein level	Proto-oncogene tyrosine-protein kinase Src	1	0.999	11	38	20	58	2	0	1	0	0	1	0	4	4	4	2	1	4	4	3	8	0	0	0	0	0	0	0	2	2	3	2	0	3	2	1	5	3	0	1	0
sp|P12955|PEPD_HUMAN	P12955	PEPD_HUMAN	PEPD	493	Homo sapiens	1:Experimental evidence at protein level	Xaa-Pro dipeptidase	1	0.999	9	32	32	32	2	0	0	0	0	0	0	7	4	5	2	3	2	0	3	4	2	0	0	0	0	0	0	7	4	5	2	3	2	0	3	4	2	0	0	0
sp|P12956|XRCC6_HUMAN	P12956	XRCC6_HUMAN	XRCC6	609	Homo sapiens	1:Experimental evidence at protein level	X-ray repair cross-complementing protein 6	1	0.999	29	500	500	500	32	0	2	8	2	32	38	39	40	38	40	45	45	38	49	52	32	0	2	8	2	32	38	39	40	38	40	45	45	38	49	52	32	0	2	8
sp|P13010|XRCC5_HUMAN	P13010	XRCC5_HUMAN	XRCC5	732	Homo sapiens	1:Experimental evidence at protein level	X-ray repair cross-complementing protein 5	1	0.999	29	556	556	556	26	3	6	11	4	27	42	55	47	46	38	40	43	47	58	63	26	3	6	11	4	27	42	55	47	46	38	40	43	47	58	63	26	3	6	11
sp|P13051|UNG_HUMAN	P13051	UNG_HUMAN	UNG	313	Homo sapiens	1:Experimental evidence at protein level	Uracil-DNA glycosylase	1	0.999	6	12	12	12	1	0	0	0	0	0	0	1	2	3	0	0	1	0	1	3	1	0	0	0	0	0	0	1	2	3	0	0	1	0	1	3	1	0	0	0
sp|P13073|COX41_HUMAN	P13073	COX41_HUMAN	COX4I1	169	Homo sapiens	1:Experimental evidence at protein level	Cytochrome c oxidase subunit 4 isoform 1, mitochondrial	1	0.999	6	100	100	100	6	2	0	0	1	3	11	10	10	9	4	5	8	6	14	11	6	2	0	0	1	3	11	10	10	9	4	5	8	6	14	11	6	2	0	0
sp|P13473|LAMP2_HUMAN	P13473	LAMP2_HUMAN	LAMP2	410	Homo sapiens	1:Experimental evidence at protein level	Lysosome-associated membrane glycoprotein 2	1	0.999	3	9	9	9	0	0	0	0	0	0	3	1	1	1	0	0	0	0	1	2	0	0	0	0	0	0	3	1	1	1	0	0	0	0	1	2	0	0	0	0
sp|P13489|RINI_HUMAN	P13489	RINI_HUMAN	RNH1	461	Homo sapiens	1:Experimental evidence at protein level	Ribonuclease inhibitor	1	0.999	15	139	139	139	10	0	4	0	0	8	10	16	13	10	7	11	10	11	14	15	10	0	4	0	0	8	10	16	13	10	7	11	10	11	14	15	10	0	4	0
sp|P13591|NCAM1_HUMAN	P13591	NCAM1_HUMAN	NCAM1	858	Homo sapiens	1:Experimental evidence at protein level	Neural cell adhesion molecule 1	1	0.999	4	10	10	10	0	0	0	0	0	0	2	2	2	1	1	0	0	0	2	0	0	0	0	0	0	0	2	2	2	1	1	0	0	0	2	0	0	0	0	0
sp|P13639|EF2_HUMAN	P13639	EF2_HUMAN	EEF2	858	Homo sapiens	1:Experimental evidence at protein level	Elongation factor 2	1	0.999	56	1581	1540	1581	74	22	30	33	21	61	100	132	131	116	111	112	133	123	210	172	72	21	29	32	20	59	98	130	129	114	109	110	131	121	195	170	74	22	30	33
sp|P13645|K1C10_HUMAN	P13645	K1C10_HUMAN	KRT10	584	Homo sapiens	1:Experimental evidence at protein level	Keratin, type I cytoskeletal 10	1	0.999	45	1803	1440	1803	140	67	63	68	67	197	178	60	134	117	116	96	83	105	231	81	111	45	50	51	47	159	147	51	112	96	95	79	70	86	174	67	140	67	63	68
sp|P13646|K1C13_HUMAN	P13646	K1C13_HUMAN	KRT13	458	Homo sapiens	1:Experimental evidence at protein level	Keratin, type I cytoskeletal 13	1	0.999	20	48	27	294	1	8	5	0	0	15	5	0	0	0	0	9	0	0	5	0	0	5	3	0	0	11	3	0	0	0	0	5	0	0	0	0	19	26	17	12
sp|P13647|K2C5_HUMAN	P13647	K2C5_HUMAN	KRT5	590	Homo sapiens	1:Experimental evidence at protein level	Keratin, type II cytoskeletal 5	1	0.999	43	498	378	800	47	16	17	23	19	47	41	21	40	39	32	35	36	31	29	25	35	14	14	18	14	38	30	15	29	28	26	26	25	23	24	19	73	29	32	33
sp|P13667|PDIA4_HUMAN	P13667	PDIA4_HUMAN	PDIA4	645	Homo sapiens	1:Experimental evidence at protein level	Protein disulfide-isomerase A4	1	0.999	31	322	322	322	17	1	1	3	3	18	35	28	35	28	23	16	22	22	29	41	17	1	1	3	3	18	35	28	35	28	23	16	22	22	29	41	17	1	1	3
sp|P13674|P4HA1_HUMAN	P13674	P4HA1_HUMAN	P4HA1	534	Homo sapiens	1:Experimental evidence at protein level	Prolyl 4-hydroxylase subunit alpha-1	1	0.999	6	21	21	21	0	0	0	0	0	0	0	3	2	3	0	1	0	1	5	6	0	0	0	0	0	0	0	3	2	3	0	1	0	1	5	6	0	0	0	0
sp|P13693|TCTP_HUMAN	P13693	TCTP_HUMAN	TPT1	172	Homo sapiens	1:Experimental evidence at protein level	Translationally-controlled tumor protein	1	0.999	5	19	10	19	3	0	0	0	0	1	1	1	3	2	0	0	1	2	0	5	2	0	0	0	0	1	0	0	2	1	0	0	0	1	0	3	3	0	0	0
sp|P13716|HEM2_HUMAN	P13716	HEM2_HUMAN	ALAD	330	Homo sapiens	1:Experimental evidence at protein level	Delta-aminolevulinic acid dehydratase	0.9994	0.999	2	6	6	6	1	0	0	0	0	0	1	1	1	0	0	0	1	0	0	1	1	0	0	0	0	0	1	1	1	0	0	0	1	0	0	1	1	0	0	0
sp|P13796|PLSL_HUMAN	P13796	PLSL_HUMAN	LCP1	627	Homo sapiens	1:Experimental evidence at protein level	Plastin-2	1	0.999	20	29	29	149	3	0	0	0	0	0	6	13	0	0	4	3	0	0	0	0	3	0	0	0	0	0	6	13	0	0	4	3	0	0	0	0	13	0	5	3
sp|P13797|PLST_HUMAN	P13797	PLST_HUMAN	PLS3	630	Homo sapiens	1:Experimental evidence at protein level	Plastin-3	1	0.999	38	540	368	540	34	3	13	11	4	27	48	56	44	41	41	44	43	38	35	58	20	3	6	7	3	18	34	39	30	28	27	28	32	24	24	45	34	3	13	11
sp|P13798|ACPH_HUMAN	P13798	ACPH_HUMAN	APEH	732	Homo sapiens	1:Experimental evidence at protein level	Acylamino-acid-releasing enzyme	1	0.999	14	119	119	119	6	1	1	1	0	5	12	14	14	9	7	5	9	8	13	14	6	1	1	1	0	5	12	14	14	9	7	5	9	8	13	14	6	1	1	1
sp|P13804|ETFA_HUMAN	P13804	ETFA_HUMAN	ETFA	333	Homo sapiens	1:Experimental evidence at protein level	Electron transfer flavoprotein subunit alpha, mitochondrial	1	0.999	5	22	22	22	1	0	0	0	0	1	2	2	3	1	4	1	2	1	3	1	1	0	0	0	0	1	2	2	3	1	4	1	2	1	3	1	1	0	0	0
sp|P13807|GYS1_HUMAN	P13807	GYS1_HUMAN	GYS1	737	Homo sapiens	1:Experimental evidence at protein level	Glycogen [starch] synthase, muscle	1	0.999	18	118	108	118	6	0	1	0	0	1	8	18	11	11	5	14	10	8	10	15	5	0	1	0	0	0	7	17	10	10	4	13	9	7	10	15	6	0	1	0
sp|P13861|KAP2_HUMAN	P13861	KAP2_HUMAN	PRKAR2A	404	Homo sapiens	1:Experimental evidence at protein level	cAMP-dependent protein kinase type II-alpha regulatory subunit	1	0.999	13	101	83	101	6	0	1	0	0	1	9	13	10	7	7	7	9	8	7	16	5	0	1	0	0	1	7	11	8	6	6	6	7	6	6	13	6	0	1	0
sp|P13984|T2FB_HUMAN	P13984	T2FB_HUMAN	GTF2F2	249	Homo sapiens	1:Experimental evidence at protein level	General transcription factor IIF subunit 2	1	0.999	6	24	24	24	1	0	0	0	0	0	1	2	1	2	3	4	3	5	1	1	1	0	0	0	0	0	1	2	1	2	3	4	3	5	1	1	1	0	0	0
sp|P13987|CD59_HUMAN	P13987	CD59_HUMAN	CD59	128	Homo sapiens	1:Experimental evidence at protein level	CD59 glycoprotein	1	0.999	3	11	11	11	2	0	0	0	0	0	2	2	3	1	0	0	0	0	0	1	2	0	0	0	0	0	2	2	3	1	0	0	0	0	0	1	2	0	0	0
sp|P14174|MIF_HUMAN	P14174	MIF_HUMAN	MIF	115	Homo sapiens	1:Experimental evidence at protein level	Macrophage migration inhibitory factor	1	0.999	3	104	104	104	8	0	0	4	0	8	11	8	9	10	6	7	7	8	10	8	8	0	0	4	0	8	11	8	9	10	6	7	7	8	10	8	8	0	0	4
sp|P14314|GLU2B_HUMAN	P14314	GLU2B_HUMAN	PRKCSH	528	Homo sapiens	1:Experimental evidence at protein level	Glucosidase 2 subunit beta	1	0.999	5	7	7	7	0	0	0	0	0	0	3	0	2	0	0	0	0	0	0	2	0	0	0	0	0	0	3	0	2	0	0	0	0	0	0	2	0	0	0	0
sp|P14324|FPPS_HUMAN	P14324	FPPS_HUMAN	FDPS	419	Homo sapiens	1:Experimental evidence at protein level	Farnesyl pyrophosphate synthase	1	0.999	8	109	109	109	6	3	4	4	1	4	9	10	10	9	8	6	7	11	9	8	6	3	4	4	1	4	9	10	10	9	8	6	7	11	9	8	6	3	4	4
sp|P14373|TRI27_HUMAN	P14373	TRI27_HUMAN	TRIM27	513	Homo sapiens	1:Experimental evidence at protein level	Zinc finger protein RFP	0.9743	0.999	1	2	2	2	0	0	0	0	0	0	0	0	1	0	0	0	1	0	0	0	0	0	0	0	0	0	0	0	1	0	0	0	1	0	0	0	0	0	0	0
sp|P14406|CX7A2_HUMAN	P14406	CX7A2_HUMAN	COX7A2	83	Homo sapiens	1:Experimental evidence at protein level	Cytochrome c oxidase subunit 7A2, mitochondrial	0.9994	0.999	2	25	25	25	2	0	0	1	0	2	2	2	2	2	2	2	2	2	2	2	2	0	0	1	0	2	2	2	2	2	2	2	2	2	2	2	2	0	0	1
sp|P14550|AK1A1_HUMAN	P14550	AK1A1_HUMAN	AKR1A1	325	Homo sapiens	1:Experimental evidence at protein level	Aldo-keto reductase family 1 member A1	1	0.999	13	36	35	57	5	0	0	0	0	1	3	9	4	3	0	0	0	1	3	7	5	0	0	0	0	1	3	8	4	3	0	0	0	1	3	7	5	0	0	0
sp|P14618|KPYM_HUMAN	P14618	KPYM_HUMAN	PKM	531	Homo sapiens	1:Experimental evidence at protein level	Pyruvate kinase PKM	1	0.999	34	844	826	844	49	15	10	33	25	55	57	64	68	53	57	54	63	61	84	96	48	15	10	31	24	54	56	63	66	52	56	53	62	60	81	95	49	15	10	33
sp|P14625|ENPL_HUMAN	P14625	ENPL_HUMAN	HSP90B1	803	Homo sapiens	1:Experimental evidence at protein level	Endoplasmin	1	0.999	31	344	298	380	19	3	2	6	0	16	29	34	28	29	29	24	30	28	28	39	17	3	2	6	0	15	24	30	25	25	24	21	26	23	23	34	20	4	3	7
sp|P14635|CCNB1_HUMAN	P14635	CCNB1_HUMAN	CCNB1	433	Homo sapiens	1:Experimental evidence at protein level	G2/mitotic-specific cyclin-B1	1	0.999	10	86	85	86	3	0	0	0	0	0	6	8	7	9	8	13	7	10	7	8	3	0	0	0	0	0	6	8	7	9	7	13	7	10	7	8	3	0	0	0
sp|P14678|RSMB_HUMAN	P14678	RSMB_HUMAN	SNRPB	240	Homo sapiens	1:Experimental evidence at protein level	Small nuclear ribonucleoprotein-associated proteins B and B'	1	0.999	8	73	0	73	3	0	0	1	0	2	4	6	9	5	7	8	8	7	7	6	0	0	0	0	0	0	0	0	0	0	0	0	0	0	0	0	3	0	0	1
sp|P14735|IDE_HUMAN	P14735	IDE_HUMAN	IDE	1019	Homo sapiens	1:Experimental evidence at protein level	Insulin-degrading enzyme	1	0.999	37	276	276	276	9	1	3	0	0	5	19	35	30	24	18	21	22	25	25	39	9	1	3	0	0	5	19	35	30	24	18	21	22	25	25	39	9	1	3	0
sp|P14866|HNRPL_HUMAN	P14866	HNRPL_HUMAN	HNRNPL	589	Homo sapiens	1:Experimental evidence at protein level	Heterogeneous nuclear ribonucleoprotein L	1	0.999	22	312	298	312	20	6	8	5	6	18	23	26	30	22	20	21	27	25	20	35	19	5	8	4	5	17	22	25	29	21	20	20	26	24	20	33	20	6	8	5
sp|P14868|SYDC_HUMAN	P14868	SYDC_HUMAN	DARS1	501	Homo sapiens	1:Experimental evidence at protein level	Aspartate--tRNA ligase, cytoplasmic	1	0.999	31	400	400	400	23	4	8	13	3	19	24	35	32	30	32	35	38	30	34	40	23	4	8	13	3	19	24	35	32	30	32	35	38	30	34	40	23	4	8	13
sp|P14923|PLAK_HUMAN	P14923	PLAK_HUMAN	JUP	745	Homo sapiens	1:Experimental evidence at protein level	Junction plakoglobin	1	0.999	34	340	275	340	26	6	14	5	4	33	30	22	37	21	28	27	24	21	14	28	22	6	13	3	4	28	23	17	31	17	21	22	19	16	11	22	26	6	14	5
sp|P15056|BRAF_HUMAN	P15056	BRAF_HUMAN	BRAF	766	Homo sapiens	1:Experimental evidence at protein level	Serine/threonine-protein kinase B-raf	0.9742	0.9939	5	2	2	17	0	0	0	0	0	0	0	0	0	0	0	1	0	1	0	0	0	0	0	0	0	0	0	0	0	0	0	1	0	1	0	0	0	0	0	0
sp|P15104|GLNA_HUMAN	P15104	GLNA_HUMAN	GLUL	373	Homo sapiens	1:Experimental evidence at protein level	Glutamine synthetase	1	0.999	9	70	70	70	6	0	0	1	0	3	6	9	7	6	3	5	5	5	4	10	6	0	0	1	0	3	6	9	7	6	3	5	5	5	4	10	6	0	0	1
sp|P15121|ALDR_HUMAN	P15121	ALDR_HUMAN	AKR1B1	316	Homo sapiens	1:Experimental evidence at protein level	Aldo-keto reductase family 1 member B1	1	0.999	21	313	275	313	13	5	3	6	6	13	22	31	28	27	21	22	25	21	37	33	12	4	3	5	5	9	19	28	25	24	18	19	22	18	35	29	13	5	3	6
sp|P15170|ERF3A_HUMAN	P15170	ERF3A_HUMAN	GSPT1	499	Homo sapiens	1:Experimental evidence at protein level	Eukaryotic peptide chain release factor GTP-binding subunit ERF3A	1	0.999	21	239	121	239	12	0	2	1	0	4	19	21	20	17	29	24	21	29	24	16	7	0	0	1	0	2	10	11	10	8	12	12	13	14	14	7	12	0	2	1
sp|P15311|EZRI_HUMAN	P15311	EZRI_HUMAN	EZR	586	Homo sapiens	1:Experimental evidence at protein level	Ezrin	1	0.999	26	251	139	251	8	2	0	1	2	4	24	22	25	18	24	28	24	26	20	23	2	1	0	1	2	0	14	13	17	8	13	17	13	14	12	12	8	2	0	1
sp|P15374|UCHL3_HUMAN	P15374	UCHL3_HUMAN	UCHL3	230	Homo sapiens	1:Experimental evidence at protein level	Ubiquitin carboxyl-terminal hydrolase isozyme L3	1	0.999	5	26	26	26	2	0	0	0	0	0	1	3	2	3	2	2	3	2	3	3	2	0	0	0	0	0	1	3	2	3	2	2	3	2	3	3	2	0	0	0
sp|P15531|NDKA_HUMAN	P15531	NDKA_HUMAN	NME1	152	Homo sapiens	1:Experimental evidence at protein level	Nucleoside diphosphate kinase A	1	0.999	10	165	81	165	12	2	7	3	1	11	11	15	16	10	10	9	10	12	19	17	6	0	3	1	0	5	6	7	10	5	6	4	4	7	7	10	12	2	7	3
sp|P15586|GNS_HUMAN	P15586	GNS_HUMAN	GNS	552	Homo sapiens	1:Experimental evidence at protein level	N-acetylglucosamine-6-sulfatase	0.8755	0.9945	1	1	1	1	0	0	0	0	0	0	0	0	0	0	0	1	0	0	0	0	0	0	0	0	0	0	0	0	0	0	0	1	0	0	0	0	0	0	0	0
sp|P15735|PHKG2_HUMAN	P15735	PHKG2_HUMAN	PHKG2	406	Homo sapiens	1:Experimental evidence at protein level	Phosphorylase b kinase gamma catalytic chain, liver/testis isoform	1	0.999	5	21	19	21	1	0	0	0	0	0	3	3	2	3	1	1	2	1	2	2	1	0	0	0	0	0	2	3	2	2	1	1	2	1	2	2	1	0	0	0
sp|P15848|ARSB_HUMAN	P15848	ARSB_HUMAN	ARSB	533	Homo sapiens	1:Experimental evidence at protein level	Arylsulfatase B	0.9541	0.9981	1	1	1	1	0	0	0	0	0	0	0	0	0	0	0	0	0	0	1	0	0	0	0	0	0	0	0	0	0	0	0	0	0	0	1	0	0	0	0	0
sp|P15880|RS2_HUMAN	P15880	RS2_HUMAN	RPS2	293	Homo sapiens	1:Experimental evidence at protein level	Small ribosomal subunit protein uS5	1	0.999	11	240	240	240	13	5	8	5	4	15	18	19	17	18	15	16	20	14	29	24	13	5	8	5	4	15	18	19	17	18	15	16	20	14	29	24	13	5	8	5
sp|P15924|DESP_HUMAN	P15924	DESP_HUMAN	DSP	2871	Homo sapiens	1:Experimental evidence at protein level	Desmoplakin	1	0.999	98	695	695	695	69	26	33	15	20	75	63	36	60	46	59	60	35	41	25	32	69	26	33	15	20	75	63	36	60	46	59	60	35	41	25	32	69	26	33	15
sp|P15927|RFA2_HUMAN	P15927	RFA2_HUMAN	RPA2	270	Homo sapiens	1:Experimental evidence at protein level	Replication protein A 32 kDa subunit	1	0.999	5	46	46	46	2	1	0	1	1	4	3	4	4	4	2	4	4	4	2	6	2	1	0	1	1	4	3	4	4	4	2	4	4	4	2	6	2	1	0	1
sp|P15954|COX7C_HUMAN	P15954	COX7C_HUMAN	COX7C	63	Homo sapiens	1:Experimental evidence at protein level	Cytochrome c oxidase subunit 7C, mitochondrial	0.974	0.999	1	9	9	9	1	0	0	0	0	0	1	1	1	1	0	1	1	0	1	1	1	0	0	0	0	0	1	1	1	1	0	1	1	0	1	1	1	0	0	0
sp|P16083|NQO2_HUMAN	P16083	NQO2_HUMAN	NQO2	231	Homo sapiens	1:Experimental evidence at protein level	Ribosyldihydronicotinamide dehydrogenase [quinone]	1	0.999	8	57	57	57	3	0	0	0	0	3	5	9	6	5	3	6	4	2	5	6	3	0	0	0	0	3	5	9	6	5	3	6	4	2	5	6	3	0	0	0
sp|P16152|CBR1_HUMAN	P16152	CBR1_HUMAN	CBR1	277	Homo sapiens	1:Experimental evidence at protein level	Carbonyl reductase [NADPH] 1	1	0.999	16	153	101	153	11	0	1	0	1	10	16	12	16	11	11	11	12	15	9	17	6	0	0	0	0	8	11	8	11	7	7	7	8	10	6	12	11	0	1	0
sp|P16220|CREB1_HUMAN	P16220	CREB1_HUMAN	CREB1	327	Homo sapiens	1:Experimental evidence at protein level	Cyclic AMP-responsive element-binding protein 1	0.8136	0.9911	1	2	0	2	0	0	0	0	0	0	0	0	0	0	0	1	0	1	0	0	0	0	0	0	0	0	0	0	0	0	0	0	0	0	0	0	0	0	0	0
sp|P16278|BGAL_HUMAN	P16278	BGAL_HUMAN	GLB1	677	Homo sapiens	1:Experimental evidence at protein level	Beta-galactosidase	1	0.999	13	68	67	68	2	0	0	0	0	0	5	6	6	9	3	4	7	5	5	16	2	0	0	0	0	0	5	6	6	9	3	4	6	5	5	16	2	0	0	0
sp|P16298|PP2BB_HUMAN	P16298	PP2BB_HUMAN	PPP3CB	524	Homo sapiens	1:Experimental evidence at protein level	Serine/threonine-protein phosphatase 2B catalytic subunit beta isoform	0.9993	0.9987	6	1	1	48	0	0	0	0	0	0	0	0	0	0	1	0	0	0	0	0	0	0	0	0	0	0	0	0	0	0	1	0	0	0	0	0	3	0	1	0
sp|P16333|NCK1_HUMAN	P16333	NCK1_HUMAN	NCK1	377	Homo sapiens	1:Experimental evidence at protein level	SH2/SH3 adapter protein NCK1	1	0.999	10	31	31	31	0	0	0	0	0	0	2	3	0	1	9	5	5	6	0	0	0	0	0	0	0	0	2	3	0	1	9	5	5	6	0	0	0	0	0	0
sp|P16383|GCFC2_HUMAN	P16383	GCFC2_HUMAN	GCFC2	781	Homo sapiens	1:Experimental evidence at protein level	Intron Large complex component GCFC2	1	0.999	11	43	43	43	2	0	0	0	0	0	3	8	5	8	0	2	2	2	7	4	2	0	0	0	0	0	3	8	5	8	0	2	2	2	7	4	2	0	0	0
sp|P16435|NCPR_HUMAN	P16435	NCPR_HUMAN	POR	677	Homo sapiens	1:Experimental evidence at protein level	NADPH--cytochrome P450 reductase	1	0.999	23	198	198	198	7	0	1	0	0	5	13	25	19	18	16	18	19	12	15	30	7	0	1	0	0	5	13	25	19	18	16	18	19	12	15	30	7	0	1	0
sp|P16591|FER_HUMAN	P16591	FER_HUMAN	FER	822	Homo sapiens	1:Experimental evidence at protein level	Tyrosine-protein kinase Fer	1	0.999	9	34	34	34	0	0	0	0	0	0	8	5	0	0	8	10	0	1	1	1	0	0	0	0	0	0	8	5	0	0	8	10	0	1	1	1	0	0	0	0
sp|P16615|AT2A2_HUMAN	P16615	AT2A2_HUMAN	ATP2A2	1042	Homo sapiens	1:Experimental evidence at protein level	Sarcoplasmic/endoplasmic reticulum calcium ATPase 2	1	0.999	36	482	252	482	25	6	11	10	7	29	34	48	45	31	31	37	41	37	30	60	10	6	5	4	4	18	18	25	27	19	17	19	20	18	12	30	25	6	11	10
sp|P16885|PLCG2_HUMAN	P16885	PLCG2_HUMAN	PLCG2	1265	Homo sapiens	1:Experimental evidence at protein level	1-phosphatidylinositol 4,5-bisphosphate phosphodiesterase gamma-2	0.9745	0.999	2	9	9	9	2	0	0	1	0	1	0	1	0	0	0	0	0	0	3	1	2	0	0	1	0	1	0	1	0	0	0	0	0	0	3	1	2	0	0	1
sp|P16930|FAAA_HUMAN	P16930	FAAA_HUMAN	FAH	419	Homo sapiens	1:Experimental evidence at protein level	Fumarylacetoacetase	1	0.999	10	84	84	84	5	0	1	0	0	1	9	9	9	7	5	7	7	6	8	10	5	0	1	0	0	1	9	9	9	7	5	7	7	6	8	10	5	0	1	0
sp|P16949|STMN1_HUMAN	P16949	STMN1_HUMAN	STMN1	149	Homo sapiens	1:Experimental evidence at protein level	Stathmin	1	0.999	5	35	20	35	0	0	0	0	0	0	5	1	4	4	6	5	5	4	1	0	0	0	0	0	0	0	3	0	2	2	4	3	3	2	1	0	0	0	0	0
sp|P17028|ZNF24_HUMAN	P17028	ZNF24_HUMAN	ZNF24	368	Homo sapiens	1:Experimental evidence at protein level	Zinc finger protein 24	0.9965	0.9989	2	2	2	2	0	0	0	0	0	0	0	0	0	0	0	0	0	2	0	0	0	0	0	0	0	0	0	0	0	0	0	0	0	2	0	0	0	0	0	0
sp|P17031|ZNF26_HUMAN	P17031	ZNF26_HUMAN	ZNF26	533	Homo sapiens	1:Experimental evidence at protein level	Zinc finger protein 26	0.7827	0.9893	1	5	5	5	0	1	1	0	1	1	1	0	0	0	0	0	0	0	0	0	0	1	1	0	1	1	1	0	0	0	0	0	0	0	0	0	0	1	1	0
sp|P17096|HMGA1_HUMAN	P17096	HMGA1_HUMAN	HMGA1	107	Homo sapiens	1:Experimental evidence at protein level	High mobility group protein HMG-I/HMG-Y	0.8307	0.9921	1	1	1	1	1	0	0	0	0	0	0	0	0	0	0	0	0	0	0	0	1	0	0	0	0	0	0	0	0	0	0	0	0	0	0	0	1	0	0	0
sp|P17152|TMM11_HUMAN	P17152	TMM11_HUMAN	TMEM11	192	Homo sapiens	1:Experimental evidence at protein level	Transmembrane protein 11, mitochondrial	1	0.999	4	32	32	32	4	0	0	0	0	0	4	2	4	3	3	3	3	2	2	2	4	0	0	0	0	0	4	2	4	3	3	3	3	2	2	2	4	0	0	0
sp|P17174|AATC_HUMAN	P17174	AATC_HUMAN	GOT1	413	Homo sapiens	1:Experimental evidence at protein level	Aspartate aminotransferase, cytoplasmic	1	0.999	18	224	224	224	14	1	3	3	2	10	16	23	20	16	19	18	23	18	13	25	14	1	3	3	2	10	16	23	20	16	19	18	23	18	13	25	14	1	3	3
sp|P17252|KPCA_HUMAN	P17252	KPCA_HUMAN	PRKCA	672	Homo sapiens	1:Experimental evidence at protein level	Protein kinase C alpha type	1	0.999	6	11	7	11	0	0	0	0	0	0	2	2	1	1	0	0	0	1	0	4	0	0	0	0	0	0	2	1	1	1	0	0	0	1	0	1	0	0	0	0
sp|P17301|ITA2_HUMAN	P17301	ITA2_HUMAN	ITGA2	1181	Homo sapiens	1:Experimental evidence at protein level	Integrin alpha-2	1	0.999	5	7	7	7	1	0	0	0	0	0	0	3	0	0	0	0	0	0	0	3	1	0	0	0	0	0	0	3	0	0	0	0	0	0	0	3	1	0	0	0
sp|P17480|UBF1_HUMAN	P17480	UBF1_HUMAN	UBTF	764	Homo sapiens	1:Experimental evidence at protein level	Nucleolar transcription factor 1	1	0.999	7	30	30	30	5	0	0	0	0	0	0	2	3	4	6	1	3	1	3	2	5	0	0	0	0	0	0	2	3	4	6	1	3	1	3	2	5	0	0	0
sp|P17612|KAPCA_HUMAN	P17612	KAPCA_HUMAN	PRKACA	351	Homo sapiens	1:Experimental evidence at protein level	cAMP-dependent protein kinase catalytic subunit alpha	1	0.999	13	148	39	148	9	0	2	0	2	5	9	13	13	11	15	14	16	14	7	18	3	0	0	0	0	1	2	3	3	3	5	4	4	5	1	5	9	0	2	0
sp|P17655|CAN2_HUMAN	P17655	CAN2_HUMAN	CAPN2	700	Homo sapiens	1:Experimental evidence at protein level	Calpain-2 catalytic subunit	1	0.999	30	211	211	211	12	2	3	1	0	7	16	22	24	16	14	16	17	17	16	28	12	2	3	1	0	7	16	22	24	16	14	16	17	17	16	28	12	2	3	1
sp|P17676|CEBPB_HUMAN	P17676	CEBPB_HUMAN	CEBPB	345	Homo sapiens	1:Experimental evidence at protein level	CCAAT/enhancer-binding protein beta	0.8522	0.9933	1	2	2	2	0	0	0	0	0	0	0	0	0	0	0	1	1	0	0	0	0	0	0	0	0	0	0	0	0	0	0	1	1	0	0	0	0	0	0	0
sp|P17693|HLAG_HUMAN	P17693	HLAG_HUMAN	HLA-G	338	Homo sapiens	1:Experimental evidence at protein level	HLA class I histocompatibility antigen, alpha chain G	0.9398	0.9975	3	1	1	7	0	0	0	0	0	0	0	0	0	0	0	0	0	0	0	1	0	0	0	0	0	0	0	0	0	0	0	0	0	0	0	1	0	0	0	0
sp|P17706|PTN2_HUMAN	P17706	PTN2_HUMAN	PTPN2	415	Homo sapiens	1:Experimental evidence at protein level	Tyrosine-protein phosphatase non-receptor type 2	0.9496	0.9969	2	12	12	12	1	0	0	0	1	2	2	0	1	0	1	1	1	1	0	1	1	0	0	0	1	2	2	0	1	0	1	1	1	1	0	1	1	0	0	0
sp|P17812|PYRG1_HUMAN	P17812	PYRG1_HUMAN	CTPS1	591	Homo sapiens	1:Experimental evidence at protein level	CTP synthase 1	1	0.999	27	301	278	301	17	2	4	5	2	12	20	30	28	26	22	23	28	23	22	37	15	2	4	5	2	11	18	28	26	23	20	21	26	21	21	35	17	2	4	5
sp|P17844|DDX5_HUMAN	P17844	DDX5_HUMAN	DDX5	614	Homo sapiens	1:Experimental evidence at protein level	Probable ATP-dependent RNA helicase DDX5	1	0.999	27	211	211	327	15	0	3	6	0	13	13	16	20	18	14	14	17	17	20	25	15	0	3	6	0	13	13	16	20	18	14	14	17	17	20	25	21	2	3	9
sp|P17858|PFKAL_HUMAN	P17858	PFKAL_HUMAN	PFKL	780	Homo sapiens	1:Experimental evidence at protein level	ATP-dependent 6-phosphofructokinase, liver type	1	0.999	26	264	207	264	14	0	1	2	1	13	20	24	29	23	16	21	20	24	20	36	10	0	0	2	1	10	16	20	23	19	12	16	15	18	15	30	14	0	1	2
sp|P17980|PRS6A_HUMAN	P17980	PRS6A_HUMAN	PSMC3	439	Homo sapiens	1:Experimental evidence at protein level	26S proteasome regulatory subunit 6A	1	0.999	15	111	111	111	2	0	0	0	0	1	7	10	10	6	13	10	15	17	9	11	2	0	0	0	0	1	7	10	10	6	13	10	15	17	9	11	2	0	0	0
sp|P17987|TCPA_HUMAN	P17987	TCPA_HUMAN	TCP1	556	Homo sapiens	1:Experimental evidence at protein level	T-complex protein 1 subunit alpha	1	0.999	30	437	437	437	25	6	13	14	8	28	33	34	30	31	30	32	29	33	53	38	25	6	13	14	8	28	33	34	30	31	30	32	29	33	53	38	25	6	13	14
sp|P18031|PTN1_HUMAN	P18031	PTN1_HUMAN	PTPN1	435	Homo sapiens	1:Experimental evidence at protein level	Tyrosine-protein phosphatase non-receptor type 1	1	0.999	17	84	84	84	1	0	0	0	0	0	2	12	10	5	4	7	12	3	5	23	1	0	0	0	0	0	2	12	10	5	4	7	12	3	5	23	1	0	0	0
sp|P18074|ERCC2_HUMAN	P18074	ERCC2_HUMAN	ERCC2	760	Homo sapiens	1:Experimental evidence at protein level	General transcription and DNA repair factor IIH helicase subunit XPD	1	0.999	12	43	43	43	0	0	0	0	0	0	4	6	4	5	3	4	3	3	3	8	0	0	0	0	0	0	4	6	4	5	3	4	3	3	3	8	0	0	0	0
sp|P18077|RL35A_HUMAN	P18077	RL35A_HUMAN	RPL35A	110	Homo sapiens	1:Experimental evidence at protein level	Large ribosomal subunit protein eL33	1	0.999	5	80	80	80	4	2	2	3	2	4	6	5	6	5	6	6	7	6	10	6	4	2	2	3	2	4	6	5	6	5	6	6	7	6	10	6	4	2	2	3
sp|P18085|ARF4_HUMAN	P18085	ARF4_HUMAN	ARF4	180	Homo sapiens	1:Experimental evidence at protein level	ADP-ribosylation factor 4	1	0.999	9	74	74	301	3	1	0	1	2	2	4	7	5	4	6	6	5	6	14	8	3	1	0	1	2	2	4	7	5	4	6	6	5	6	14	8	13	3	7	6
sp|P18124|RL7_HUMAN	P18124	RL7_HUMAN	RPL7	248	Homo sapiens	1:Experimental evidence at protein level	Large ribosomal subunit protein uL30	1	0.999	12	226	226	226	16	9	7	9	8	18	18	12	18	15	14	15	10	18	22	17	16	9	7	9	8	18	18	12	18	15	14	15	10	18	22	17	16	9	7	9
sp|P18206|VINC_HUMAN	P18206	VINC_HUMAN	VCL	1134	Homo sapiens	1:Experimental evidence at protein level	Vinculin	1	0.999	32	130	130	130	6	0	0	0	0	3	15	17	9	9	9	8	8	10	7	29	6	0	0	0	0	3	15	17	9	9	9	8	8	10	7	29	6	0	0	0
sp|P18433|PTPRA_HUMAN	P18433	PTPRA_HUMAN	PTPRA	802	Homo sapiens	1:Experimental evidence at protein level	Receptor-type tyrosine-protein phosphatase alpha	1	0.999	3	6	6	6	0	0	0	0	0	0	0	3	0	1	0	0	0	0	0	2	0	0	0	0	0	0	0	3	0	1	0	0	0	0	0	2	0	0	0	0
sp|P18440|ARY1_HUMAN	P18440	ARY1_HUMAN	NAT1	290	Homo sapiens	1:Experimental evidence at protein level	Arylamine N-acetyltransferase 1	0.975	0.999	1	9	9	9	0	0	0	0	0	0	0	1	1	0	0	0	2	2	1	2	0	0	0	0	0	0	0	1	1	0	0	0	2	2	1	2	0	0	0	0
sp|P18583|SON_HUMAN	P18583	SON_HUMAN	SON	2426	Homo sapiens	1:Experimental evidence at protein level	Protein SON	1	0.999	28	198	198	198	5	0	0	0	0	0	15	11	21	19	23	30	23	34	16	1	5	0	0	0	0	0	15	11	21	19	23	30	23	34	16	1	5	0	0	0
sp|P18615|NELFE_HUMAN	P18615	NELFE_HUMAN	NELFE	380	Homo sapiens	1:Experimental evidence at protein level	Negative elongation factor E	1	0.999	4	6	6	6	0	0	0	0	0	0	0	0	0	0	3	3	0	0	0	0	0	0	0	0	0	0	0	0	0	0	3	3	0	0	0	0	0	0	0	0
sp|P18621|RL17_HUMAN	P18621	RL17_HUMAN	RPL17	184	Homo sapiens	1:Experimental evidence at protein level	Large ribosomal subunit protein uL22	1	0.999	7	102	102	102	6	2	2	2	2	6	7	9	7	6	8	6	7	6	12	14	6	2	2	2	2	6	7	9	7	6	8	6	7	6	12	14	6	2	2	2
sp|P18669|PGAM1_HUMAN	P18669	PGAM1_HUMAN	PGAM1	254	Homo sapiens	1:Experimental evidence at protein level	Phosphoglycerate mutase 1	1	0.999	12	274	99	274	22	5	6	5	4	16	22	21	28	19	17	18	18	16	28	29	10	3	3	1	2	3	9	8	11	8	6	6	7	5	8	9	22	5	6	5
sp|P18754|RCC1_HUMAN	P18754	RCC1_HUMAN	RCC1	421	Homo sapiens	1:Experimental evidence at protein level	Regulator of chromosome condensation	1	0.999	17	224	224	224	12	1	1	4	4	16	17	15	19	15	15	12	20	17	25	31	12	1	1	4	4	16	17	15	19	15	15	12	20	17	25	31	12	1	1	4
sp|P18858|DNLI1_HUMAN	P18858	DNLI1_HUMAN	LIG1	919	Homo sapiens	1:Experimental evidence at protein level	DNA ligase 1	1	0.999	13	34	34	34	0	0	0	0	0	0	0	1	6	6	0	0	7	2	3	9	0	0	0	0	0	0	0	1	6	6	0	0	7	2	3	9	0	0	0	0
sp|P18887|XRCC1_HUMAN	P18887	XRCC1_HUMAN	XRCC1	633	Homo sapiens	1:Experimental evidence at protein level	DNA repair protein XRCC1	1	0.999	6	22	22	22	4	0	0	0	0	0	2	3	1	4	2	2	1	1	2	0	4	0	0	0	0	0	2	3	1	4	2	2	1	1	2	0	4	0	0	0
sp|P19013|K2C4_HUMAN	P19013	K2C4_HUMAN	KRT4	520	Homo sapiens	1:Experimental evidence at protein level	Keratin, type II cytoskeletal 4	1	0.999	13	22	15	170	1	0	0	0	0	7	4	1	1	1	1	4	1	1	0	0	1	0	0	0	0	5	3	0	1	1	1	2	0	1	0	0	14	4	4	9
sp|P19022|CADH2_HUMAN	P19022	CADH2_HUMAN	CDH2	906	Homo sapiens	1:Experimental evidence at protein level	Cadherin-2	1	0.999	7	23	23	23	1	0	0	0	0	0	2	1	2	3	1	1	1	2	5	4	1	0	0	0	0	0	2	1	2	3	1	1	1	2	5	4	1	0	0	0
sp|P19086|GNAZ_HUMAN	P19086	GNAZ_HUMAN	GNAZ	355	Homo sapiens	1:Experimental evidence at protein level	Guanine nucleotide-binding protein G(z) subunit alpha	1	0.9988	3	5	5	5	0	0	0	0	0	0	0	2	0	0	0	0	0	0	0	3	0	0	0	0	0	0	0	2	0	0	0	0	0	0	0	3	0	0	0	0
sp|P19174|PLCG1_HUMAN	P19174	PLCG1_HUMAN	PLCG1	1290	Homo sapiens	1:Experimental evidence at protein level	1-phosphatidylinositol 4,5-bisphosphate phosphodiesterase gamma-1	1	0.999	23	124	124	124	7	0	0	0	0	0	11	16	12	12	6	8	13	7	12	20	7	0	0	0	0	0	11	16	12	12	6	8	13	7	12	20	7	0	0	0
sp|P19256|LFA3_HUMAN	P19256	LFA3_HUMAN	CD58	250	Homo sapiens	1:Experimental evidence at protein level	Lymphocyte function-associated antigen 3	0.9416	0.9976	1	2	2	2	0	0	0	0	0	0	1	0	0	0	0	1	0	0	0	0	0	0	0	0	0	0	1	0	0	0	0	1	0	0	0	0	0	0	0	0
sp|P19338|NUCL_HUMAN	P19338	NUCL_HUMAN	NCL	710	Homo sapiens	1:Experimental evidence at protein level	Nucleolin	1	0.999	18	252	252	252	21	5	6	6	6	13	21	16	22	17	19	21	16	18	27	18	21	5	6	6	6	13	21	16	22	17	19	21	16	18	27	18	21	5	6	6
sp|P19367|HXK1_HUMAN	P19367	HXK1_HUMAN	HK1	917	Homo sapiens	1:Experimental evidence at protein level	Hexokinase-1	1	0.999	37	373	303	373	22	3	5	3	0	16	24	41	37	30	31	32	26	32	28	43	18	3	5	3	0	13	21	35	30	23	24	25	21	26	23	33	22	3	5	3
sp|P19388|RPAB1_HUMAN	P19388	RPAB1_HUMAN	POLR2E	210	Homo sapiens	1:Experimental evidence at protein level	DNA-directed RNA polymerases I, II, and III subunit RPABC1	1	0.999	3	17	17	17	0	0	0	0	0	0	2	2	2	2	1	2	1	1	2	2	0	0	0	0	0	0	2	2	2	2	1	2	1	1	2	2	0	0	0	0
sp|P19447|ERCC3_HUMAN	P19447	ERCC3_HUMAN	ERCC3	782	Homo sapiens	1:Experimental evidence at protein level	General transcription and DNA repair factor IIH helicase subunit XPB	1	0.999	8	18	18	18	1	0	0	0	0	0	2	2	1	2	1	1	0	2	3	3	1	0	0	0	0	0	2	2	1	2	1	1	0	2	3	3	1	0	0	0
sp|P19525|E2AK2_HUMAN	P19525	E2AK2_HUMAN	EIF2AK2	551	Homo sapiens	1:Experimental evidence at protein level	Interferon-induced, double-stranded RNA-activated protein kinase	1	0.999	13	78	78	78	1	0	0	0	0	2	5	9	10	8	4	7	9	7	6	10	1	0	0	0	0	2	5	9	10	8	4	7	9	7	6	10	1	0	0	0
sp|P19623|SPEE_HUMAN	P19623	SPEE_HUMAN	SRM	302	Homo sapiens	1:Experimental evidence at protein level	Spermidine synthase	1	0.999	14	139	139	139	5	1	0	1	2	6	7	15	13	8	12	9	16	11	11	22	5	1	0	1	2	6	7	15	13	8	12	9	16	11	11	22	5	1	0	1
sp|P19784|CSK22_HUMAN	P19784	CSK22_HUMAN	CSNK2A2	350	Homo sapiens	1:Experimental evidence at protein level	Casein kinase II subunit alpha'	1	0.999	14	130	130	134	6	0	1	0	0	3	11	17	13	9	10	10	11	14	8	17	6	0	1	0	0	3	11	17	13	9	10	10	11	14	8	17	6	0	1	0
sp|P20020|AT2B1_HUMAN	P20020	AT2B1_HUMAN	ATP2B1	1220	Homo sapiens	1:Experimental evidence at protein level	Plasma membrane calcium-transporting ATPase 1	1	0.999	22	119	40	119	8	0	1	0	0	1	10	19	11	7	9	10	12	7	6	18	3	0	0	0	0	0	4	5	3	3	3	4	4	2	3	6	8	0	1	0
sp|P20042|IF2B_HUMAN	P20042	IF2B_HUMAN	EIF2S2	333	Homo sapiens	1:Experimental evidence at protein level	Eukaryotic translation initiation factor 2 subunit 2	1	0.999	9	62	62	62	3	0	0	0	0	0	8	5	7	4	6	6	5	5	4	9	3	0	0	0	0	0	8	5	7	4	6	6	5	5	4	9	3	0	0	0
sp|P20073|ANXA7_HUMAN	P20073	ANXA7_HUMAN	ANXA7	488	Homo sapiens	1:Experimental evidence at protein level	Annexin A7	1	0.999	13	76	76	76	6	1	1	0	1	1	7	6	6	7	5	5	8	4	4	14	6	1	1	0	1	1	7	6	6	7	5	5	8	4	4	14	6	1	1	0
sp|P20226|TBP_HUMAN	P20226	TBP_HUMAN	TBP	339	Homo sapiens	1:Experimental evidence at protein level	TATA-box-binding protein	1	0.999	5	23	15	23	0	0	0	0	0	0	2	3	3	2	2	2	1	2	2	4	0	0	0	0	0	0	2	1	1	2	2	2	1	2	1	1	0	0	0	0
sp|P20248|CCNA2_HUMAN	P20248	CCNA2_HUMAN	CCNA2	432	Homo sapiens	1:Experimental evidence at protein level	Cyclin-A2	1	0.999	5	28	28	28	0	0	0	0	0	0	3	1	2	4	3	2	3	4	3	3	0	0	0	0	0	0	3	1	2	4	3	2	3	4	3	3	0	0	0	0
sp|P20290|BTF3_HUMAN	P20290	BTF3_HUMAN	BTF3	206	Homo sapiens	1:Experimental evidence at protein level	Transcription factor BTF3	0.9894	0.999	2	4	4	4	3	0	0	0	0	1	0	0	0	0	0	0	0	0	0	0	3	0	0	0	0	1	0	0	0	0	0	0	0	0	0	0	3	0	0	0
sp|P20336|RAB3A_HUMAN	P20336	RAB3A_HUMAN	RAB3A	220	Homo sapiens	1:Experimental evidence at protein level	Ras-related protein Rab-3A	0.9908	0.9978	7	1	1	80	0	0	0	0	0	0	0	0	0	0	0	0	0	0	0	1	0	0	0	0	0	0	0	0	0	0	0	0	0	0	0	1	3	1	2	2
sp|P20337|RAB3B_HUMAN	P20337	RAB3B_HUMAN	RAB3B	219	Homo sapiens	1:Experimental evidence at protein level	Ras-related protein Rab-3B	0.975	0.999	5	3	3	73	0	0	0	0	0	0	0	1	0	0	0	0	0	0	0	2	0	0	0	0	0	0	0	1	0	0	0	0	0	0	0	2	3	1	2	2
sp|P20338|RAB4A_HUMAN	P20338	RAB4A_HUMAN	RAB4A	218	Homo sapiens	1:Experimental evidence at protein level	Ras-related protein Rab-4A	1	0.999	8	36	28	73	1	0	0	0	0	0	1	8	4	6	3	2	2	2	1	6	0	0	0	0	0	0	1	6	3	5	3	1	2	2	0	5	3	0	1	1
sp|P20339|RAB5A_HUMAN	P20339	RAB5A_HUMAN	RAB5A	215	Homo sapiens	1:Experimental evidence at protein level	Ras-related protein Rab-5A	1	0.999	10	50	50	96	2	0	0	0	0	4	2	3	7	5	3	4	5	4	3	8	2	0	0	0	0	4	2	3	7	5	3	4	5	4	3	8	5	0	0	0
sp|P20340|RAB6A_HUMAN	P20340	RAB6A_HUMAN	RAB6A	208	Homo sapiens	1:Experimental evidence at protein level	Ras-related protein Rab-6A	1	0.999	13	85	38	122	6	0	0	0	0	0	9	7	13	4	7	5	3	6	11	14	1	0	0	0	0	0	5	2	8	3	4	1	1	2	5	6	8	0	1	1
sp|P20585|MSH3_HUMAN	P20585	MSH3_HUMAN	MSH3	1137	Homo sapiens	1:Experimental evidence at protein level	DNA mismatch repair protein Msh3	1	0.999	20	76	76	80	1	1	0	0	0	0	0	9	8	8	5	3	10	8	10	13	1	1	0	0	0	0	0	9	8	8	5	3	10	8	10	13	2	1	0	0
sp|P20618|PSB1_HUMAN	P20618	PSB1_HUMAN	PSMB1	241	Homo sapiens	1:Experimental evidence at protein level	Proteasome subunit beta type-1	1	0.999	10	162	162	162	8	1	2	4	1	5	11	16	16	16	13	12	12	15	12	18	8	1	2	4	1	5	11	16	16	16	13	12	12	15	12	18	8	1	2	4
sp|P20645|MPRD_HUMAN	P20645	MPRD_HUMAN	M6PR	277	Homo sapiens	1:Experimental evidence at protein level	Cation-dependent mannose-6-phosphate receptor	1	0.999	5	33	33	33	2	0	0	0	0	1	3	6	4	3	1	2	2	4	0	5	2	0	0	0	0	1	3	6	4	3	1	2	2	4	0	5	2	0	0	0
sp|P20674|COX5A_HUMAN	P20674	COX5A_HUMAN	COX5A	150	Homo sapiens	1:Experimental evidence at protein level	Cytochrome c oxidase subunit 5A, mitochondrial	0.9746	0.999	1	12	12	12	0	0	0	0	0	0	2	1	1	1	1	1	2	2	0	1	0	0	0	0	0	0	2	1	1	1	1	1	2	2	0	1	0	0	0	0
sp|P20700|LMNB1_HUMAN	P20700	LMNB1_HUMAN	LMNB1	586	Homo sapiens	1:Experimental evidence at protein level	Lamin-B1	1	0.999	24	174	159	174	11	1	5	2	6	16	16	13	15	14	13	8	14	12	8	20	10	1	4	2	5	15	15	12	14	12	12	7	13	11	8	18	11	1	5	2
sp|P20810|ICAL_HUMAN	P20810	ICAL_HUMAN	CAST	708	Homo sapiens	1:Experimental evidence at protein level	Calpastatin	0.9998	0.9987	3	5	5	5	0	0	0	0	0	0	0	0	0	0	1	2	0	2	0	0	0	0	0	0	0	0	0	0	0	0	1	2	0	2	0	0	0	0	0	0
sp|P20839|IMDH1_HUMAN	P20839	IMDH1_HUMAN	IMPDH1	514	Homo sapiens	1:Experimental evidence at protein level	Inosine-5'-monophosphate dehydrogenase 1	1	0.999	5	5	5	7	0	0	0	0	0	0	0	1	1	0	0	0	0	0	0	3	0	0	0	0	0	0	0	1	1	0	0	0	0	0	0	3	0	0	0	1
sp|P20930|FILA_HUMAN	P20930	FILA_HUMAN	FLG	4061	Homo sapiens	1:Experimental evidence at protein level	Filaggrin	1	0.999	3	12	12	12	3	0	0	0	1	3	1	0	1	2	1	0	0	0	0	0	3	0	0	0	1	3	1	0	1	2	1	0	0	0	0	0	3	0	0	0
sp|P20936|RASA1_HUMAN	P20936	RASA1_HUMAN	RASA1	1047	Homo sapiens	1:Experimental evidence at protein level	Ras GTPase-activating protein 1	1	0.999	5	16	16	16	1	0	0	0	0	0	1	3	4	2	0	1	1	0	1	2	1	0	0	0	0	0	1	3	4	2	0	1	1	0	1	2	1	0	0	0
sp|P21127|CD11B_HUMAN	P21127	CD11B_HUMAN	CDK11B	795	Homo sapiens	1:Experimental evidence at protein level	Cyclin-dependent kinase 11B	1	0.999	15	77	3	77	10	0	2	0	0	0	1	7	7	8	11	10	8	5	5	3	1	0	0	0	0	0	0	0	0	0	1	0	0	1	0	0	10	0	2	0
sp|P21266|GSTM3_HUMAN	P21266	GSTM3_HUMAN	GSTM3	225	Homo sapiens	1:Experimental evidence at protein level	Glutathione S-transferase Mu 3	1	0.999	12	136	115	136	6	1	1	2	1	6	14	15	13	13	8	9	11	8	13	15	5	0	1	1	0	5	13	13	11	11	7	8	10	7	9	14	6	1	1	2
sp|P21281|VATB2_HUMAN	P21281	VATB2_HUMAN	ATP6V1B2	511	Homo sapiens	1:Experimental evidence at protein level	V-type proton ATPase subunit B, brain isoform	1	0.999	12	60	48	60	1	0	0	1	0	2	5	6	5	4	5	4	9	3	5	10	1	0	0	1	0	2	4	5	4	4	3	3	6	3	4	8	1	0	0	1
sp|P21283|VATC1_HUMAN	P21283	VATC1_HUMAN	ATP6V1C1	382	Homo sapiens	1:Experimental evidence at protein level	V-type proton ATPase subunit C 1	1	0.999	17	126	124	126	7	0	0	0	1	0	13	15	12	10	9	10	16	7	10	16	7	0	0	0	1	0	13	15	12	10	8	10	16	7	10	15	7	0	0	0
sp|P21333|FLNA_HUMAN	P21333	FLNA_HUMAN	FLNA	2647	Homo sapiens	1:Experimental evidence at protein level	Filamin-A	1	0.999	110	1493	1375	1493	72	7	31	17	8	48	127	133	123	126	134	140	130	157	119	121	65	7	30	15	8	45	119	122	112	116	122	130	120	141	113	110	72	7	31	17
sp|P21359|NF1_HUMAN	P21359	NF1_HUMAN	NF1	2839	Homo sapiens	1:Experimental evidence at protein level	Neurofibromin	1	0.999	25	62	62	62	2	0	0	0	0	0	3	14	5	5	7	5	2	4	2	13	2	0	0	0	0	0	3	14	5	5	7	5	2	4	2	13	2	0	0	0
sp|P21399|ACOHC_HUMAN	P21399	ACOHC_HUMAN	ACO1	889	Homo sapiens	1:Experimental evidence at protein level	Cytoplasmic aconitate hydratase	1	0.999	24	120	120	120	7	0	0	0	0	3	9	18	12	14	5	7	7	6	8	24	7	0	0	0	0	3	9	18	12	14	5	7	7	6	8	24	7	0	0	0
sp|P21796|VDAC1_HUMAN	P21796	VDAC1_HUMAN	VDAC1	283	Homo sapiens	1:Experimental evidence at protein level	Voltage-dependent anion-selective channel protein 1	1	0.999	13	182	146	182	15	1	2	8	3	13	15	15	13	12	15	11	15	11	13	20	12	1	2	6	2	11	13	13	10	9	13	8	11	8	11	16	15	1	2	8
sp|P21912|SDHB_HUMAN	P21912	SDHB_HUMAN	SDHB	280	Homo sapiens	1:Experimental evidence at protein level	Succinate dehydrogenase [ubiquinone] iron-sulfur subunit, mitochondrial	1	0.999	9	73	73	73	6	1	3	0	0	4	5	6	8	6	5	6	5	7	3	8	6	1	3	0	0	4	5	6	8	6	5	6	5	7	3	8	6	1	3	0
sp|P21926|CD9_HUMAN	P21926	CD9_HUMAN	CD9	228	Homo sapiens	1:Experimental evidence at protein level	CD9 antigen	0.9916	0.999	2	10	10	10	1	0	0	0	0	0	2	2	1	0	0	0	0	0	2	2	1	0	0	0	0	0	2	2	1	0	0	0	0	0	2	2	1	0	0	0
sp|P21953|ODBB_HUMAN	P21953	ODBB_HUMAN	BCKDHB	392	Homo sapiens	1:Experimental evidence at protein level	2-oxoisovalerate dehydrogenase subunit beta, mitochondrial	1	0.999	6	18	18	18	1	0	0	0	0	0	0	4	2	0	0	0	3	0	3	5	1	0	0	0	0	0	0	4	2	0	0	0	3	0	3	5	1	0	0	0
sp|P21964|COMT_HUMAN	P21964	COMT_HUMAN	COMT	271	Homo sapiens	1:Experimental evidence at protein level	Catechol O-methyltransferase	1	0.999	12	112	112	112	5	0	0	0	2	5	7	18	13	9	5	7	7	8	10	16	5	0	0	0	2	5	7	18	13	9	5	7	7	8	10	16	5	0	0	0
sp|P22033|MUTA_HUMAN	P22033	MUTA_HUMAN	MMUT	750	Homo sapiens	1:Experimental evidence at protein level	Methylmalonyl-CoA mutase, mitochondrial	1	0.999	13	71	71	71	3	0	0	0	0	7	5	10	6	6	2	6	5	5	6	10	3	0	0	0	0	7	5	10	6	6	2	6	5	5	6	10	3	0	0	0
sp|P22059|OSBP1_HUMAN	P22059	OSBP1_HUMAN	OSBP	807	Homo sapiens	1:Experimental evidence at protein level	Oxysterol-binding protein 1	1	0.999	21	155	152	155	12	0	0	0	0	1	12	16	16	13	14	14	15	10	13	19	12	0	0	0	0	1	12	16	16	13	14	14	15	10	13	16	12	0	0	0
sp|P22061|PIMT_HUMAN	P22061	PIMT_HUMAN	PCMT1	227	Homo sapiens	1:Experimental evidence at protein level	Protein-L-isoaspartate(D-aspartate) O-methyltransferase	1	0.999	9	47	47	47	3	0	0	1	0	1	5	8	4	3	4	2	2	3	3	8	3	0	0	1	0	1	5	8	4	3	4	2	2	3	3	8	3	0	0	1
sp|P22087|FBRL_HUMAN	P22087	FBRL_HUMAN	FBL	321	Homo sapiens	1:Experimental evidence at protein level	rRNA 2'-O-methyltransferase fibrillarin	1	0.999	13	165	78	165	10	2	3	1	4	11	13	14	13	13	12	12	13	12	13	19	4	2	1	0	3	5	6	8	6	6	5	5	5	5	6	11	10	2	3	1
sp|P22102|PUR2_HUMAN	P22102	PUR2_HUMAN	GART	1010	Homo sapiens	1:Experimental evidence at protein level	Trifunctional purine biosynthetic protein adenosine-3	1	0.999	40	496	496	496	20	4	6	8	4	26	33	50	41	33	39	37	42	37	43	73	20	4	6	8	4	26	33	50	41	33	39	37	42	37	43	73	20	4	6	8
sp|P22234|PUR6_HUMAN	P22234	PUR6_HUMAN	PAICS	425	Homo sapiens	1:Experimental evidence at protein level	Bifunctional phosphoribosylaminoimidazole carboxylase/phosphoribosylaminoimidazole succinocarboxamide synthetase	1	0.999	19	311	311	311	18	6	2	8	4	15	25	25	25	27	24	24	28	22	25	33	18	6	2	8	4	15	25	25	25	27	24	24	28	22	25	33	18	6	2	8
sp|P22307|SCP2_HUMAN	P22307	SCP2_HUMAN	SCP2	547	Homo sapiens	1:Experimental evidence at protein level	Sterol carrier protein 2	1	0.9989	3	3	3	3	0	0	0	0	0	0	0	1	0	0	0	0	0	0	0	2	0	0	0	0	0	0	0	1	0	0	0	0	0	0	0	2	0	0	0	0
sp|P22314|UBA1_HUMAN	P22314	UBA1_HUMAN	UBA1	1058	Homo sapiens	1:Experimental evidence at protein level	Ubiquitin-like modifier-activating enzyme 1	1	0.999	51	959	959	959	50	15	16	25	16	61	74	93	82	71	65	55	69	65	92	110	50	15	16	25	16	61	74	93	82	71	65	55	69	65	92	110	50	15	16	25
sp|P22392|NDKB_HUMAN	P22392	NDKB_HUMAN	NME2	152	Homo sapiens	1:Experimental evidence at protein level	Nucleoside diphosphate kinase B	1	0.999	10	44	14	128	2	0	0	1	0	4	4	5	3	4	2	3	3	2	2	9	0	0	0	0	0	2	2	2	1	2	0	1	1	0	1	2	8	2	4	3
sp|P22413|ENPP1_HUMAN	P22413	ENPP1_HUMAN	ENPP1	925	Homo sapiens	1:Experimental evidence at protein level	Ectonucleotide pyrophosphatase/phosphodiesterase family member 1	1	0.999	4	10	10	10	1	0	0	0	0	0	2	2	0	0	0	0	0	0	1	4	1	0	0	0	0	0	2	2	0	0	0	0	0	0	1	4	1	0	0	0
sp|P22528|SPR1B_HUMAN	P22528	SPR1B_HUMAN	SPRR1B	89	Homo sapiens	1:Experimental evidence at protein level	Cornifin-B	0.9973	0.9983	2	8	1	8	2	0	1	0	1	1	1	0	0	0	1	1	0	0	0	0	1	0	0	0	0	0	0	0	0	0	0	0	0	0	0	0	2	0	1	0
sp|P22531|SPR2E_HUMAN	P22531	SPR2E_HUMAN	SPRR2E	72	Homo sapiens	2:Experimental evidence at transcript level	Small proline-rich protein 2E	0.9981	0.999	2	14	0	14	3	2	1	0	2	1	2	0	1	0	2	0	0	0	0	0	0	0	0	0	0	0	0	0	0	0	0	0	0	0	0	0	3	2	1	0
sp|P22570|ADRO_HUMAN	P22570	ADRO_HUMAN	FDXR	491	Homo sapiens	1:Experimental evidence at protein level	NADPH:adrenodoxin oxidoreductase, mitochondrial	1	0.999	3	6	6	6	0	0	0	0	0	0	0	1	0	1	0	0	1	0	0	3	0	0	0	0	0	0	0	1	0	1	0	0	1	0	0	3	0	0	0	0
sp|P22626|ROA2_HUMAN	P22626	ROA2_HUMAN	HNRNPA2B1	353	Homo sapiens	1:Experimental evidence at protein level	Heterogeneous nuclear ribonucleoproteins A2/B1	1	0.999	16	180	180	180	17	0	6	5	2	9	18	16	12	13	10	12	12	14	16	18	17	0	6	5	2	9	18	16	12	13	10	12	12	14	16	18	17	0	6	5
sp|P22670|RFX1_HUMAN	P22670	RFX1_HUMAN	RFX1	979	Homo sapiens	1:Experimental evidence at protein level	MHC class II regulatory factor RFX1	1	0.999	9	17	15	17	0	0	0	0	0	0	0	3	1	3	0	0	1	1	0	8	0	0	0	0	0	0	0	2	1	3	0	0	1	1	0	7	0	0	0	0
sp|P22681|CBL_HUMAN	P22681	CBL_HUMAN	CBL	906	Homo sapiens	1:Experimental evidence at protein level	E3 ubiquitin-protein ligase CBL	1	0.999	9	33	28	33	0	0	0	0	0	0	4	7	2	1	2	3	4	1	6	3	0	0	0	0	0	0	4	5	2	1	2	3	4	1	4	2	0	0	0	0
sp|P22694|KAPCB_HUMAN	P22694	KAPCB_HUMAN	PRKACB	351	Homo sapiens	1:Experimental evidence at protein level	cAMP-dependent protein kinase catalytic subunit beta	1	0.999	11	14	14	102	0	0	0	0	0	0	2	3	1	1	1	1	1	1	2	1	0	0	0	0	0	0	2	3	1	1	1	1	1	1	2	1	4	0	2	0
sp|P22695|QCR2_HUMAN	P22695	QCR2_HUMAN	UQCRC2	453	Homo sapiens	1:Experimental evidence at protein level	Cytochrome b-c1 complex subunit 2, mitochondrial	1	0.999	14	168	168	168	8	3	4	3	0	12	14	16	16	16	11	13	14	9	14	15	8	3	4	3	0	12	14	16	16	16	11	13	14	9	14	15	8	3	4	3
sp|P22735|TGM1_HUMAN	P22735	TGM1_HUMAN	TGM1	817	Homo sapiens	1:Experimental evidence at protein level	Protein-glutamine gamma-glutamyltransferase K	1	0.999	13	44	44	44	9	2	2	0	1	9	8	0	3	2	4	2	0	2	0	0	9	2	2	0	1	9	8	0	3	2	4	2	0	2	0	0	9	2	2	0
sp|P22830|HEMH_HUMAN	P22830	HEMH_HUMAN	FECH	423	Homo sapiens	1:Experimental evidence at protein level	Ferrochelatase, mitochondrial	1	0.999	7	21	21	21	3	0	0	0	0	0	0	2	3	4	0	1	2	1	0	5	3	0	0	0	0	0	0	2	3	4	0	1	2	1	0	5	3	0	0	0
sp|P23229|ITA6_HUMAN	P23229	ITA6_HUMAN	ITGA6	1130	Homo sapiens	1:Experimental evidence at protein level	Integrin alpha-6	0.8832	0.9949	1	2	2	2	0	0	0	0	0	0	1	0	0	1	0	0	0	0	0	0	0	0	0	0	0	0	1	0	0	1	0	0	0	0	0	0	0	0	0	0
sp|P23246|SFPQ_HUMAN	P23246	SFPQ_HUMAN	SFPQ	707	Homo sapiens	1:Experimental evidence at protein level	Splicing factor, proline- and glutamine-rich	1	0.999	14	105	105	127	5	0	2	1	2	3	7	7	9	11	12	9	9	11	6	11	5	0	2	1	2	3	7	7	9	11	12	9	9	11	6	11	6	1	3	2
sp|P23258|TBG1_HUMAN	P23258	TBG1_HUMAN	TUBG1	451	Homo sapiens	1:Experimental evidence at protein level	Tubulin gamma-1 chain	1	0.999	14	84	13	84	2	0	0	0	0	1	6	7	11	7	5	7	6	7	8	17	0	0	0	0	0	0	0	2	2	1	0	1	0	1	1	5	2	0	0	0
sp|P23284|PPIB_HUMAN	P23284	PPIB_HUMAN	PPIB	216	Homo sapiens	1:Experimental evidence at protein level	Peptidyl-prolyl cis-trans isomerase B	1	0.999	9	174	174	174	10	1	4	5	3	8	14	14	18	13	15	14	13	13	12	17	10	1	4	5	3	8	14	14	18	13	15	14	13	13	12	17	10	1	4	5
sp|P23368|MAOM_HUMAN	P23368	MAOM_HUMAN	ME2	584	Homo sapiens	1:Experimental evidence at protein level	NAD-dependent malic enzyme, mitochondrial	1	0.999	22	143	141	143	8	2	3	3	0	5	14	13	15	11	9	8	14	7	6	25	8	1	3	2	0	5	14	13	15	11	9	8	14	7	6	25	8	2	3	3
sp|P23378|GCSP_HUMAN	P23378	GCSP_HUMAN	GLDC	1020	Homo sapiens	1:Experimental evidence at protein level	Glycine dehydrogenase (decarboxylating), mitochondrial	1	0.999	17	88	88	88	7	2	0	2	0	5	8	15	6	7	4	5	6	2	9	10	7	2	0	2	0	5	8	15	6	7	4	5	6	2	9	10	7	2	0	2
sp|P23381|SYWC_HUMAN	P23381	SYWC_HUMAN	WARS1	471	Homo sapiens	1:Experimental evidence at protein level	Tryptophan--tRNA ligase, cytoplasmic	1	0.999	20	226	226	226	7	1	0	2	0	6	16	20	21	15	22	24	23	23	17	29	7	1	0	2	0	6	16	20	21	15	22	24	23	23	17	29	7	1	0	2
sp|P23396|RS3_HUMAN	P23396	RS3_HUMAN	RPS3	243	Homo sapiens	1:Experimental evidence at protein level	Small ribosomal subunit protein uS3	1	0.999	20	400	400	400	23	7	7	15	8	19	28	34	30	28	26	29	31	34	40	41	23	7	7	15	8	19	28	34	30	28	26	29	31	34	40	41	23	7	7	15
sp|P23443|KS6B1_HUMAN	P23443	KS6B1_HUMAN	RPS6KB1	525	Homo sapiens	1:Experimental evidence at protein level	Ribosomal protein S6 kinase beta-1	1	0.999	9	44	40	44	2	0	0	0	0	0	3	5	8	5	3	4	3	4	3	4	2	0	0	0	0	0	3	5	6	4	3	4	3	3	3	4	2	0	0	0
sp|P23458|JAK1_HUMAN	P23458	JAK1_HUMAN	JAK1	1154	Homo sapiens	1:Experimental evidence at protein level	Tyrosine-protein kinase JAK1	1	0.999	3	5	5	5	0	0	0	0	0	0	1	0	0	1	0	1	1	0	0	1	0	0	0	0	0	0	1	0	0	1	0	1	1	0	0	1	0	0	0	0
sp|P23470|PTPRG_HUMAN	P23470	PTPRG_HUMAN	PTPRG	1445	Homo sapiens	1:Experimental evidence at protein level	Receptor-type tyrosine-protein phosphatase gamma	1	0.999	3	7	7	7	1	0	0	0	0	0	2	0	2	0	0	0	1	0	1	0	1	0	0	0	0	0	2	0	2	0	0	0	1	0	1	0	1	0	0	0
sp|P23490|LORI_HUMAN	P23490	LORI_HUMAN	LORICRIN	312	Homo sapiens	1:Experimental evidence at protein level	Loricrin	1	0.9989	3	19	19	19	5	3	1	1	2	3	1	0	0	0	1	0	1	1	0	0	5	3	1	1	2	3	1	0	0	0	1	0	1	1	0	0	5	3	1	1
sp|P23526|SAHH_HUMAN	P23526	SAHH_HUMAN	AHCY	432	Homo sapiens	1:Experimental evidence at protein level	Adenosylhomocysteinase	1	0.999	20	364	343	364	15	6	7	9	1	16	19	24	33	25	24	29	28	36	54	38	14	5	6	9	1	15	19	22	33	23	23	26	27	34	50	36	15	6	7	9
sp|P23528|COF1_HUMAN	P23528	COF1_HUMAN	CFL1	166	Homo sapiens	1:Experimental evidence at protein level	Cofilin-1	1	0.999	10	142	112	142	9	4	3	5	2	11	12	13	9	5	8	10	10	10	16	15	8	3	3	4	2	9	9	9	6	5	6	8	8	8	13	11	9	4	3	5
sp|P23588|IF4B_HUMAN	P23588	IF4B_HUMAN	EIF4B	611	Homo sapiens	1:Experimental evidence at protein level	Eukaryotic translation initiation factor 4B	1	0.999	16	225	225	225	0	0	0	0	0	0	17	13	13	20	40	34	30	34	19	5	0	0	0	0	0	0	17	13	13	20	40	34	30	34	19	5	0	0	0	0
sp|P23634|AT2B4_HUMAN	P23634	AT2B4_HUMAN	ATP2B4	1241	Homo sapiens	1:Experimental evidence at protein level	Plasma membrane calcium-transporting ATPase 4	1	0.999	14	13	13	83	1	0	0	0	0	0	3	2	2	0	0	1	1	0	0	3	1	0	0	0	0	0	3	2	2	0	0	1	1	0	0	3	5	0	1	0
sp|P23786|CPT2_HUMAN	P23786	CPT2_HUMAN	CPT2	658	Homo sapiens	1:Experimental evidence at protein level	Carnitine O-palmitoyltransferase 2, mitochondrial	1	0.999	23	170	170	170	10	1	2	1	0	5	14	19	18	17	6	12	15	11	12	27	10	1	2	1	0	5	14	19	18	17	6	12	15	11	12	27	10	1	2	1
sp|P23919|KTHY_HUMAN	P23919	KTHY_HUMAN	DTYMK	212	Homo sapiens	1:Experimental evidence at protein level	Thymidylate kinase	1	0.999	12	58	58	58	3	0	0	0	0	0	7	8	8	6	2	5	3	3	1	12	3	0	0	0	0	0	7	8	8	6	2	5	3	3	1	12	3	0	0	0
sp|P23921|RIR1_HUMAN	P23921	RIR1_HUMAN	RRM1	792	Homo sapiens	1:Experimental evidence at protein level	Ribonucleoside-diphosphate reductase large subunit	1	0.999	30	308	308	308	14	0	5	1	1	10	22	32	30	27	18	25	28	27	25	43	14	0	5	1	1	10	22	32	30	27	18	25	28	27	25	43	14	0	5	1
sp|P24386|RAE1_HUMAN	P24386	RAE1_HUMAN	CHM	653	Homo sapiens	1:Experimental evidence at protein level	Rab proteins geranylgeranyltransferase component A 1	1	0.999	3	4	4	5	0	0	0	0	0	0	0	1	0	0	0	1	0	1	0	1	0	0	0	0	0	0	0	1	0	0	0	1	0	1	0	1	0	0	0	0
sp|P24390|ERD21_HUMAN	P24390	ERD21_HUMAN	KDELR1	212	Homo sapiens	1:Experimental evidence at protein level	ER lumen protein-retaining receptor 1	1	0.999	3	12	8	12	0	0	0	0	0	1	0	3	1	1	1	0	1	0	0	4	0	0	0	0	0	1	0	2	1	0	1	0	0	0	0	3	0	0	0	0
sp|P24468|COT2_HUMAN	P24468	COT2_HUMAN	NR2F2	414	Homo sapiens	1:Experimental evidence at protein level	COUP transcription factor 2	0.9957	0.999	5	4	4	31	0	0	0	0	0	0	0	1	1	1	0	0	1	0	0	0	0	0	0	0	0	0	0	1	1	1	0	0	1	0	0	0	1	0	0	0
sp|P24534|EF1B_HUMAN	P24534	EF1B_HUMAN	EEF1B2	225	Homo sapiens	1:Experimental evidence at protein level	Elongation factor 1-beta	1	0.999	8	55	55	70	4	0	1	1	0	1	5	4	4	5	5	6	6	6	3	4	4	0	1	1	0	1	5	4	4	5	5	6	6	6	3	4	5	0	1	2
sp|P24539|AT5F1_HUMAN	P24539	AT5F1_HUMAN	ATP5PB	256	Homo sapiens	1:Experimental evidence at protein level	ATP synthase F(0) complex subunit B1, mitochondrial	1	0.999	10	88	88	88	6	1	3	2	1	6	8	9	8	7	5	4	7	3	6	12	6	1	3	2	1	6	8	9	8	7	5	4	7	3	6	12	6	1	3	2
sp|P24666|PPAC_HUMAN	P24666	PPAC_HUMAN	ACP1	158	Homo sapiens	1:Experimental evidence at protein level	Low molecular weight phosphotyrosine protein phosphatase	1	0.999	4	50	50	50	2	0	0	0	0	2	5	4	4	6	4	5	4	4	6	4	2	0	0	0	0	2	5	4	4	6	4	5	4	4	6	4	2	0	0	0
sp|P24752|THIL_HUMAN	P24752	THIL_HUMAN	ACAT1	427	Homo sapiens	1:Experimental evidence at protein level	Acetyl-CoA acetyltransferase, mitochondrial	1	0.999	15	106	106	106	7	0	2	1	0	6	7	11	9	10	8	10	7	11	5	12	7	0	2	1	0	6	7	11	9	10	8	10	7	11	5	12	7	0	2	1
sp|P24863|CCNC_HUMAN	P24863	CCNC_HUMAN	CCNC	283	Homo sapiens	1:Experimental evidence at protein level	Cyclin-C	0.9971	0.999	2	2	2	2	0	0	0	0	0	0	0	0	0	0	0	0	1	0	0	1	0	0	0	0	0	0	0	0	0	0	0	0	1	0	0	1	0	0	0	0
sp|P24928|RPB1_HUMAN	P24928	RPB1_HUMAN	POLR2A	1970	Homo sapiens	1:Experimental evidence at protein level	DNA-directed RNA polymerase II subunit RPB1	1	0.999	40	190	190	190	20	0	2	0	0	1	11	16	22	21	8	17	24	8	10	30	20	0	2	0	0	1	11	16	22	21	8	17	24	8	10	30	20	0	2	0
sp|P24941|CDK2_HUMAN	P24941	CDK2_HUMAN	CDK2	298	Homo sapiens	1:Experimental evidence at protein level	Cyclin-dependent kinase 2	1	0.999	19	93	87	141	6	0	2	0	0	4	5	10	9	6	4	5	8	9	11	14	5	0	2	0	0	3	5	8	9	6	4	5	8	8	11	13	10	0	3	2
sp|P25054|APC_HUMAN	P25054	APC_HUMAN	APC	2843	Homo sapiens	1:Experimental evidence at protein level	Adenomatous polyposis coli protein	1	0.9988	7	11	10	11	0	0	0	0	0	0	0	1	0	0	1	4	1	2	1	1	0	0	0	0	0	0	0	1	0	0	1	4	1	2	1	0	0	0	0	0
sp|P25098|ARBK1_HUMAN	P25098	ARBK1_HUMAN	GRK2	689	Homo sapiens	1:Experimental evidence at protein level	Beta-adrenergic receptor kinase 1	1	0.999	5	21	12	21	0	0	0	0	0	0	0	2	3	2	2	2	3	2	3	2	0	0	0	0	0	0	0	1	2	1	1	2	2	1	1	1	0	0	0	0
sp|P25205|MCM3_HUMAN	P25205	MCM3_HUMAN	MCM3	808	Homo sapiens	1:Experimental evidence at protein level	DNA replication licensing factor MCM3	1	0.999	35	372	372	372	32	3	2	6	4	17	27	38	34	25	24	32	25	35	32	36	32	3	2	6	4	17	27	38	34	25	24	32	25	35	32	36	32	3	2	6
sp|P25311|ZA2G_HUMAN	P25311	ZA2G_HUMAN	AZGP1	298	Homo sapiens	1:Experimental evidence at protein level	Zinc-alpha-2-glycoprotein	1	0.999	4	13	13	13	4	2	1	0	1	3	0	0	0	1	0	1	0	0	0	0	4	2	1	0	1	3	0	0	0	1	0	1	0	0	0	0	4	2	1	0
sp|P25325|THTM_HUMAN	P25325	THTM_HUMAN	MPST	297	Homo sapiens	1:Experimental evidence at protein level	3-mercaptopyruvate sulfurtransferase	1	0.999	10	105	105	105	6	0	0	0	0	3	9	11	12	10	10	10	10	7	4	13	6	0	0	0	0	3	9	11	12	10	10	10	10	7	4	13	6	0	0	0
sp|P25398|RS12_HUMAN	P25398	RS12_HUMAN	RPS12	132	Homo sapiens	1:Experimental evidence at protein level	Small ribosomal subunit protein eS12	1	0.999	6	65	65	65	5	1	1	1	0	3	6	6	6	7	5	5	5	5	3	6	5	1	1	1	0	3	6	6	6	7	5	5	5	5	3	6	5	1	1	1
sp|P25440|BRD2_HUMAN	P25440	BRD2_HUMAN	BRD2	801	Homo sapiens	1:Experimental evidence at protein level	Bromodomain-containing protein 2	1	0.999	7	22	22	23	5	0	0	0	0	0	1	2	1	2	4	1	1	0	1	4	5	0	0	0	0	0	1	2	1	2	4	1	1	0	1	4	5	0	0	0
sp|P25685|DNJB1_HUMAN	P25685	DNJB1_HUMAN	DNAJB1	340	Homo sapiens	1:Experimental evidence at protein level	DnaJ homolog subfamily B member 1	1	0.999	12	55	47	55	0	0	0	0	0	0	8	7	3	2	7	7	6	5	3	7	0	0	0	0	0	0	7	6	2	2	6	6	5	4	3	6	0	0	0	0
sp|P25705|ATPA_HUMAN	P25705	ATPA_HUMAN	ATP5F1A	553	Homo sapiens	1:Experimental evidence at protein level	ATP synthase subunit alpha, mitochondrial	1	0.999	24	314	314	314	18	7	11	14	7	19	20	20	23	21	21	21	21	22	29	40	18	7	11	14	7	19	20	20	23	21	21	21	21	22	29	40	18	7	11	14
sp|P25786|PSA1_HUMAN	P25786	PSA1_HUMAN	PSMA1	263	Homo sapiens	1:Experimental evidence at protein level	Proteasome subunit alpha type-1	1	0.999	11	96	96	96	9	1	4	3	0	5	7	9	8	9	7	6	5	5	4	14	9	1	4	3	0	5	7	9	8	9	7	6	5	5	4	14	9	1	4	3
sp|P25787|PSA2_HUMAN	P25787	PSA2_HUMAN	PSMA2	234	Homo sapiens	1:Experimental evidence at protein level	Proteasome subunit alpha type-2	1	0.999	8	110	110	110	6	1	0	1	2	8	7	10	12	8	7	9	9	7	10	13	6	1	0	1	2	8	7	10	12	8	7	9	9	7	10	13	6	1	0	1
sp|P25788|PSA3_HUMAN	P25788	PSA3_HUMAN	PSMA3	255	Homo sapiens	1:Experimental evidence at protein level	Proteasome subunit alpha type-3	1	0.999	8	114	114	114	7	2	2	4	1	5	8	9	13	9	8	8	8	8	15	7	7	2	2	4	1	5	8	9	13	9	8	8	8	8	15	7	7	2	2	4
sp|P25789|PSA4_HUMAN	P25789	PSA4_HUMAN	PSMA4	261	Homo sapiens	1:Experimental evidence at protein level	Proteasome subunit alpha type-4	1	0.999	11	145	145	145	8	1	3	3	0	3	12	13	14	11	13	13	15	10	12	14	8	1	3	3	0	3	12	13	14	11	13	13	15	10	12	14	8	1	3	3
sp|P26038|MOES_HUMAN	P26038	MOES_HUMAN	MSN	577	Homo sapiens	1:Experimental evidence at protein level	Moesin	1	0.999	27	126	125	213	3	0	0	1	1	1	14	15	16	11	8	3	9	9	12	23	3	0	0	1	1	1	14	15	16	11	8	3	9	9	12	22	8	0	0	1
sp|P26196|DDX6_HUMAN	P26196	DDX6_HUMAN	DDX6	483	Homo sapiens	1:Experimental evidence at protein level	Probable ATP-dependent RNA helicase DDX6	1	0.999	23	233	233	233	9	0	0	2	1	8	17	22	21	20	19	18	24	21	21	30	9	0	0	2	1	8	17	22	21	20	19	18	24	21	21	30	9	0	0	2
sp|P26232|CTNA2_HUMAN	P26232	CTNA2_HUMAN	CTNNA2	953	Homo sapiens	1:Experimental evidence at protein level	Catenin alpha-2	1	0.999	11	8	8	46	0	0	0	0	0	0	1	0	1	1	1	2	1	1	0	0	0	0	0	0	0	0	1	0	1	1	1	2	1	1	0	0	0	0	0	0
sp|P26358|DNMT1_HUMAN	P26358	DNMT1_HUMAN	DNMT1	1616	Homo sapiens	1:Experimental evidence at protein level	DNA (cytosine-5)-methyltransferase 1	1	0.999	43	266	266	266	21	0	1	0	0	9	20	26	30	27	18	21	27	16	20	30	21	0	1	0	0	9	20	26	30	27	18	21	27	16	20	30	21	0	1	0
sp|P26368|U2AF2_HUMAN	P26368	U2AF2_HUMAN	U2AF2	475	Homo sapiens	1:Experimental evidence at protein level	Splicing factor U2AF 65 kDa subunit	1	0.999	10	110	110	110	9	0	0	3	0	8	11	10	10	8	8	9	8	7	9	10	9	0	0	3	0	8	11	10	10	8	8	9	8	7	9	10	9	0	0	3
sp|P26373|RL13_HUMAN	P26373	RL13_HUMAN	RPL13	211	Homo sapiens	1:Experimental evidence at protein level	Large ribosomal subunit protein eL13	1	0.999	7	85	85	85	4	2	1	3	3	5	4	9	6	5	5	5	5	8	13	7	4	2	1	3	3	5	4	9	6	5	5	5	5	8	13	7	4	2	1	3
sp|P26374|RAE2_HUMAN	P26374	RAE2_HUMAN	CHML	656	Homo sapiens	1:Experimental evidence at protein level	Rab proteins geranylgeranyltransferase component A 2	1	0.999	5	13	12	13	1	0	0	0	0	0	2	3	1	1	0	1	0	2	1	1	1	0	0	0	0	0	2	2	1	1	0	1	0	2	1	1	1	0	0	0
sp|P26440|IVD_HUMAN	P26440	IVD_HUMAN	IVD	426	Homo sapiens	1:Experimental evidence at protein level	Isovaleryl-CoA dehydrogenase, mitochondrial	1	0.999	6	23	23	23	2	0	0	0	0	1	0	2	1	2	2	2	2	2	2	5	2	0	0	0	0	1	0	2	1	2	2	2	2	2	2	5	2	0	0	0
sp|P26572|MGAT1_HUMAN	P26572	MGAT1_HUMAN	MGAT1	445	Homo sapiens	1:Experimental evidence at protein level	Alpha-1,3-mannosyl-glycoprotein 2-beta-N-acetylglucosaminyltransferase	0.9994	0.999	2	2	2	2	0	0	0	0	0	0	0	0	0	0	0	0	1	0	0	1	0	0	0	0	0	0	0	0	0	0	0	0	1	0	0	1	0	0	0	0
sp|P26583|HMGB2_HUMAN	P26583	HMGB2_HUMAN	HMGB2	209	Homo sapiens	1:Experimental evidence at protein level	High mobility group protein B2	0.9998	0.999	2	3	3	8	0	0	0	0	0	0	0	0	0	2	0	0	0	0	0	1	0	0	0	0	0	0	0	0	0	2	0	0	0	0	0	1	1	0	0	0
sp|P26599|PTBP1_HUMAN	P26599	PTBP1_HUMAN	PTBP1	557	Homo sapiens	1:Experimental evidence at protein level	Polypyrimidine tract-binding protein 1	1	0.999	16	201	176	201	11	0	1	2	0	11	16	15	18	14	17	19	13	16	15	33	11	0	1	2	0	10	14	13	15	12	14	16	11	13	14	30	11	0	1	2
sp|P26639|SYTC_HUMAN	P26639	SYTC_HUMAN	TARS1	723	Homo sapiens	1:Experimental evidence at protein level	Threonine--tRNA ligase 1, cytoplasmic	1	0.999	37	486	455	486	25	4	2	4	4	19	37	44	44	32	41	46	40	38	55	51	23	4	2	3	3	17	35	41	41	30	38	44	38	35	54	47	25	4	2	4
sp|P26640|SYVC_HUMAN	P26640	SYVC_HUMAN	VARS1	1264	Homo sapiens	1:Experimental evidence at protein level	Valine--tRNA ligase	1	0.999	47	521	521	521	42	1	6	6	1	7	48	65	45	41	44	48	39	46	34	48	42	1	6	6	1	7	48	65	45	41	44	48	39	46	34	48	42	1	6	6
sp|P26641|EF1G_HUMAN	P26641	EF1G_HUMAN	EEF1G	437	Homo sapiens	1:Experimental evidence at protein level	Elongation factor 1-gamma	1	0.999	24	645	645	645	46	12	13	13	6	25	61	49	50	47	46	49	44	50	77	57	46	12	13	13	6	25	61	49	50	47	46	49	44	50	77	57	46	12	13	13
sp|P27105|STOM_HUMAN	P27105	STOM_HUMAN	STOM	288	Homo sapiens	1:Experimental evidence at protein level	Stomatin	1	0.999	5	15	10	15	0	0	0	0	0	0	2	5	0	0	1	2	0	0	1	4	0	0	0	0	0	0	1	4	0	0	0	1	0	0	1	3	0	0	0	0
sp|P27144|KAD4_HUMAN	P27144	KAD4_HUMAN	AK4	223	Homo sapiens	1:Experimental evidence at protein level	Adenylate kinase 4, mitochondrial	1	0.999	3	4	0	4	0	0	0	0	0	0	1	1	2	0	0	0	0	0	0	0	0	0	0	0	0	0	0	0	0	0	0	0	0	0	0	0	0	0	0	0
sp|P27348|1433T_HUMAN	P27348	1433T_HUMAN	YWHAQ	245	Homo sapiens	1:Experimental evidence at protein level	14-3-3 protein theta	1	0.999	13	199	186	310	12	4	1	5	3	9	15	14	11	12	14	13	12	12	46	16	11	3	1	4	3	8	14	13	10	11	13	12	11	11	46	15	18	5	3	5
sp|P27361|MK03_HUMAN	P27361	MK03_HUMAN	MAPK3	379	Homo sapiens	1:Experimental evidence at protein level	Mitogen-activated protein kinase 3	1	0.999	22	135	121	213	9	0	0	1	0	2	11	12	15	14	7	9	10	8	22	15	8	0	0	1	0	2	10	9	14	13	6	8	9	7	20	14	14	0	1	1
sp|P27448|MARK3_HUMAN	P27448	MARK3_HUMAN	MARK3	753	Homo sapiens	1:Experimental evidence at protein level	MAP/microtubule affinity-regulating kinase 3	1	0.999	7	7	4	18	0	0	0	0	0	0	2	1	0	0	0	2	1	1	0	0	0	0	0	0	0	0	1	0	0	0	0	1	1	1	0	0	1	0	0	0
sp|P27449|VATL_HUMAN	P27449	VATL_HUMAN	ATP6V0C	155	Homo sapiens	1:Experimental evidence at protein level	V-type proton ATPase 16 kDa proteolipid subunit c	0.975	0.999	1	1	1	1	0	0	0	0	0	0	0	0	0	0	0	0	0	0	0	1	0	0	0	0	0	0	0	0	0	0	0	0	0	0	0	1	0	0	0	0
sp|P27482|CALL3_HUMAN	P27482	CALL3_HUMAN	CALML3	149	Homo sapiens	1:Experimental evidence at protein level	Calmodulin-like protein 3	0.9997	0.9961	3	2	2	13	2	0	0	0	0	0	0	0	0	0	0	0	0	0	0	0	2	0	0	0	0	0	0	0	0	0	0	0	0	0	0	0	3	0	0	0
sp|P27544|CERS1_HUMAN	P27544	CERS1_HUMAN	CERS1	350	Homo sapiens	1:Experimental evidence at protein level	Ceramide synthase 1	1	0.999	4	4	4	4	0	0	0	0	0	0	0	1	0	0	0	0	0	0	0	3	0	0	0	0	0	0	0	1	0	0	0	0	0	0	0	3	0	0	0	0
sp|P27635|RL10_HUMAN	P27635	RL10_HUMAN	RPL10	214	Homo sapiens	1:Experimental evidence at protein level	Large ribosomal subunit protein uL16	1	0.999	9	190	127	190	12	1	1	4	4	14	13	16	16	14	14	14	14	16	17	20	9	1	0	4	4	11	9	10	9	8	10	9	9	10	12	12	12	1	1	4
sp|P27694|RFA1_HUMAN	P27694	RFA1_HUMAN	RPA1	616	Homo sapiens	1:Experimental evidence at protein level	Replication protein A 70 kDa DNA-binding subunit	1	0.999	26	248	248	248	14	1	0	4	4	15	19	23	23	20	16	17	23	20	19	30	14	1	0	4	4	15	19	23	23	20	16	17	23	20	19	30	14	1	0	4
sp|P27695|APEX1_HUMAN	P27695	APEX1_HUMAN	APEX1	318	Homo sapiens	1:Experimental evidence at protein level	DNA-(apurinic or apyrimidinic site) endonuclease	1	0.999	15	215	215	215	14	6	1	7	3	8	13	20	17	15	16	17	13	17	29	19	14	6	1	7	3	8	13	20	17	15	16	17	13	17	29	19	14	6	1	7
sp|P27707|DCK_HUMAN	P27707	DCK_HUMAN	DCK	260	Homo sapiens	1:Experimental evidence at protein level	Deoxycytidine kinase	1	0.9989	3	12	12	12	1	0	0	0	0	0	0	1	1	1	0	1	1	2	1	3	1	0	0	0	0	0	0	1	1	1	0	1	1	2	1	3	1	0	0	0
sp|P27708|PYR1_HUMAN	P27708	PYR1_HUMAN	CAD	2225	Homo sapiens	1:Experimental evidence at protein level	Multifunctional protein CAD	1	0.999	80	799	760	799	37	3	5	4	4	31	55	76	75	71	65	63	77	66	63	104	35	3	5	4	4	30	52	73	71	66	63	61	72	63	59	99	37	3	5	4
sp|P27797|CALR_HUMAN	P27797	CALR_HUMAN	CALR	417	Homo sapiens	1:Experimental evidence at protein level	Calreticulin	1	0.999	10	97	97	97	4	0	0	0	0	1	11	10	11	11	6	7	9	6	4	17	4	0	0	0	0	1	11	10	11	11	6	7	9	6	4	17	4	0	0	0
sp|P27816|MAP4_HUMAN	P27816	MAP4_HUMAN	MAP4	1152	Homo sapiens	1:Experimental evidence at protein level	Microtubule-associated protein 4	1	0.999	52	753	753	753	0	0	0	0	0	0	71	57	70	77	88	100	82	109	78	21	0	0	0	0	0	0	71	57	70	77	88	100	82	109	78	21	0	0	0	0
sp|P27824|CALX_HUMAN	P27824	CALX_HUMAN	CANX	592	Homo sapiens	1:Experimental evidence at protein level	Calnexin	1	0.999	29	471	471	471	23	5	7	5	4	22	32	46	40	37	28	41	37	34	55	55	23	5	7	5	4	22	32	46	40	37	28	41	37	34	55	55	23	5	7	5
sp|P28066|PSA5_HUMAN	P28066	PSA5_HUMAN	PSMA5	241	Homo sapiens	1:Experimental evidence at protein level	Proteasome subunit alpha type-5	1	0.999	9	51	51	51	5	0	1	1	0	2	5	4	5	3	4	4	5	2	4	6	5	0	1	1	0	2	5	4	5	3	4	4	5	2	4	6	5	0	1	1
sp|P28070|PSB4_HUMAN	P28070	PSB4_HUMAN	PSMB4	264	Homo sapiens	1:Experimental evidence at protein level	Proteasome subunit beta type-4	1	0.999	7	82	82	82	4	1	0	0	2	5	5	3	11	7	6	9	9	6	8	6	4	1	0	0	2	5	5	3	11	7	6	9	9	6	8	6	4	1	0	0
sp|P28072|PSB6_HUMAN	P28072	PSB6_HUMAN	PSMB6	239	Homo sapiens	1:Experimental evidence at protein level	Proteasome subunit beta type-6	1	0.999	4	53	53	53	4	1	1	2	2	3	3	4	3	4	3	3	3	2	10	5	4	1	1	2	2	3	3	4	3	4	3	3	3	2	10	5	4	1	1	2
sp|P28074|PSB5_HUMAN	P28074	PSB5_HUMAN	PSMB5	263	Homo sapiens	1:Experimental evidence at protein level	Proteasome subunit beta type-5	1	0.999	12	194	194	194	9	6	8	5	2	10	14	15	17	13	14	14	12	13	24	18	9	6	8	5	2	10	14	15	17	13	14	14	12	13	24	18	9	6	8	5
sp|P28161|GSTM2_HUMAN	P28161	GSTM2_HUMAN	GSTM2	218	Homo sapiens	1:Experimental evidence at protein level	Glutathione S-transferase Mu 2	1	0.999	11	64	46	85	3	0	0	0	0	3	5	6	9	6	2	3	4	3	7	13	2	0	0	0	0	2	3	4	7	5	1	3	3	2	5	9	4	1	0	1
sp|P28288|ABCD3_HUMAN	P28288	ABCD3_HUMAN	ABCD3	659	Homo sapiens	1:Experimental evidence at protein level	ATP-binding cassette sub-family D member 3	1	0.999	23	241	241	241	15	1	4	3	1	8	15	26	22	20	21	19	22	21	14	29	15	1	4	3	1	8	15	26	22	20	21	19	22	21	14	29	15	1	4	3
sp|P28328|PEX2_HUMAN	P28328	PEX2_HUMAN	PEX2	305	Homo sapiens	1:Experimental evidence at protein level	Peroxisome biogenesis factor 2	0.975	0.999	1	1	1	1	0	0	0	0	0	0	0	1	0	0	0	0	0	0	0	0	0	0	0	0	0	0	0	1	0	0	0	0	0	0	0	0	0	0	0	0
sp|P28331|NDUS1_HUMAN	P28331	NDUS1_HUMAN	NDUFS1	727	Homo sapiens	1:Experimental evidence at protein level	NADH-ubiquinone oxidoreductase 75 kDa subunit, mitochondrial	1	0.999	21	80	80	80	10	0	1	0	0	3	9	11	9	5	2	2	4	2	4	18	10	0	1	0	0	3	9	11	9	5	2	2	4	2	4	18	10	0	1	0
sp|P28340|DPOD1_HUMAN	P28340	DPOD1_HUMAN	POLD1	1107	Homo sapiens	1:Experimental evidence at protein level	DNA polymerase delta catalytic subunit	1	0.999	29	161	161	182	13	0	1	0	0	0	10	20	20	17	7	10	14	12	14	23	13	0	1	0	0	0	10	20	20	17	7	10	14	12	14	23	14	1	2	0
sp|P28347|TEAD1_HUMAN	P28347	TEAD1_HUMAN	TEAD1	426	Homo sapiens	1:Experimental evidence at protein level	Transcriptional enhancer factor TEF-1	1	0.999	3	10	2	10	1	0	0	0	0	0	1	1	1	1	1	1	1	1	0	1	0	0	0	0	0	0	0	1	0	0	0	0	0	0	0	1	1	0	0	0
sp|P28370|SMCA1_HUMAN	P28370	SMCA1_HUMAN	SMARCA1	1054	Homo sapiens	1:Experimental evidence at protein level	Probable global transcription activator SNF2L1	1	0.999	37	110	110	248	8	0	0	0	0	3	14	14	12	15	5	2	8	7	6	16	8	0	0	0	0	3	14	14	12	15	5	2	8	7	6	16	15	0	1	2
sp|P28482|MK01_HUMAN	P28482	MK01_HUMAN	MAPK1	360	Homo sapiens	1:Experimental evidence at protein level	Mitogen-activated protein kinase 1	1	0.999	21	217	139	217	13	2	3	0	1	5	16	27	21	13	12	19	18	22	17	28	8	2	2	0	1	1	9	20	14	8	7	12	11	14	11	19	13	2	3	0
sp|P28749|RBL1_HUMAN	P28749	RBL1_HUMAN	RBL1	1068	Homo sapiens	1:Experimental evidence at protein level	Retinoblastoma-like protein 1	1	0.9987	3	4	4	4	0	0	0	0	0	0	0	0	0	0	0	0	1	2	0	1	0	0	0	0	0	0	0	0	0	0	0	0	1	2	0	1	0	0	0	0
sp|P28838|AMPL_HUMAN	P28838	AMPL_HUMAN	LAP3	519	Homo sapiens	1:Experimental evidence at protein level	Cytosol aminopeptidase	1	0.999	21	156	156	156	14	0	0	0	0	3	16	21	14	15	9	12	15	5	9	23	14	0	0	0	0	3	16	21	14	15	9	12	15	5	9	23	14	0	0	0
sp|P29083|T2EA_HUMAN	P29083	T2EA_HUMAN	GTF2E1	439	Homo sapiens	1:Experimental evidence at protein level	General transcription factor IIE subunit 1	1	0.999	3	14	14	14	1	0	0	0	0	0	0	1	1	1	1	3	2	2	2	0	1	0	0	0	0	0	0	1	1	1	1	3	2	2	2	0	1	0	0	0
sp|P29144|TPP2_HUMAN	P29144	TPP2_HUMAN	TPP2	1249	Homo sapiens	1:Experimental evidence at protein level	Tripeptidyl-peptidase 2	1	0.999	28	112	112	112	4	0	0	0	0	0	7	12	18	12	5	4	15	10	7	18	4	0	0	0	0	0	7	12	18	12	5	4	15	10	7	18	4	0	0	0
sp|P29218|IMPA1_HUMAN	P29218	IMPA1_HUMAN	IMPA1	277	Homo sapiens	1:Experimental evidence at protein level	Inositol monophosphatase 1	1	0.999	7	32	32	32	3	0	0	0	0	0	2	4	2	2	1	2	3	3	3	7	3	0	0	0	0	0	2	4	2	2	1	2	3	3	3	7	3	0	0	0
sp|P29323|EPHB2_HUMAN	P29323	EPHB2_HUMAN	EPHB2	1055	Homo sapiens	1:Experimental evidence at protein level	Ephrin type-B receptor 2	0.8886	0.9951	3	1	1	7	0	0	0	0	0	0	0	0	0	0	0	0	0	0	0	1	0	0	0	0	0	0	0	0	0	0	0	0	0	0	0	1	0	0	0	0
sp|P29372|3MG_HUMAN	P29372	3MG_HUMAN	MPG	298	Homo sapiens	1:Experimental evidence at protein level	DNA-3-methyladenine glycosylase	1	0.999	10	47	47	47	2	0	0	0	0	0	4	5	9	3	5	5	3	4	2	5	2	0	0	0	0	0	4	5	9	3	5	5	3	4	2	5	2	0	0	0
sp|P29373|RABP2_HUMAN	P29373	RABP2_HUMAN	CRABP2	138	Homo sapiens	1:Experimental evidence at protein level	Cellular retinoic acid-binding protein 2	1	0.999	3	6	6	6	1	0	0	0	0	0	2	3	0	0	0	0	0	0	0	0	1	0	0	0	0	0	2	3	0	0	0	0	0	0	0	0	1	0	0	0
sp|P29401|TKT_HUMAN	P29401	TKT_HUMAN	TKT	623	Homo sapiens	1:Experimental evidence at protein level	Transketolase	1	0.999	25	462	439	462	26	8	11	13	8	20	38	35	42	32	29	37	34	34	56	39	23	8	11	12	8	18	36	34	41	29	28	36	32	33	53	37	26	8	11	13
sp|P29508|SPB3_HUMAN	P29508	SPB3_HUMAN	SERPINB3	390	Homo sapiens	1:Experimental evidence at protein level	Serpin B3	1	0.9958	3	7	0	7	3	1	1	0	0	2	0	0	0	0	0	0	0	0	0	0	0	0	0	0	0	0	0	0	0	0	0	0	0	0	0	0	3	1	1	0
sp|P29558|RBMS1_HUMAN	P29558	RBMS1_HUMAN	RBMS1	406	Homo sapiens	1:Experimental evidence at protein level	RNA-binding motif, single-stranded-interacting protein 1	0.9956	0.9989	2	6	0	6	0	0	0	0	0	0	1	0	0	0	2	1	0	1	1	0	0	0	0	0	0	0	0	0	0	0	0	0	0	0	0	0	0	0	0	0
sp|P29590|PML_HUMAN	P29590	PML_HUMAN	PML	882	Homo sapiens	1:Experimental evidence at protein level	Protein PML	1	0.999	4	7	7	7	0	0	0	0	0	0	1	1	0	1	1	1	1	0	0	1	0	0	0	0	0	0	1	1	0	1	1	1	1	0	0	1	0	0	0	0
sp|P29597|TYK2_HUMAN	P29597	TYK2_HUMAN	TYK2	1187	Homo sapiens	1:Experimental evidence at protein level	Non-receptor tyrosine-protein kinase TYK2	0.9993	0.999	2	2	2	2	0	0	0	0	0	0	0	1	0	0	0	0	0	0	0	1	0	0	0	0	0	0	0	1	0	0	0	0	0	0	0	1	0	0	0	0
sp|P29692|EF1D_HUMAN	P29692	EF1D_HUMAN	EEF1D	281	Homo sapiens	1:Experimental evidence at protein level	Elongation factor 1-delta	1	0.999	13	97	82	97	4	0	1	2	0	3	10	7	9	9	10	13	7	9	8	5	3	0	1	1	0	2	8	6	8	8	9	11	6	8	7	4	4	0	1	2
sp|P29966|MARCS_HUMAN	P29966	MARCS_HUMAN	MARCKS	332	Homo sapiens	1:Experimental evidence at protein level	Myristoylated alanine-rich C-kinase substrate	0.999	0.999	2	3	3	3	0	0	0	0	0	0	2	0	0	0	0	0	0	0	0	1	0	0	0	0	0	0	2	0	0	0	0	0	0	0	0	1	0	0	0	0
sp|P29992|GNA11_HUMAN	P29992	GNA11_HUMAN	GNA11	359	Homo sapiens	1:Experimental evidence at protein level	Guanine nucleotide-binding protein subunit alpha-11	1	0.999	9	58	27	58	2	0	0	0	0	0	6	7	5	4	6	4	5	4	6	9	1	0	0	0	0	0	3	4	2	1	3	1	2	2	3	5	2	0	0	0
sp|P30038|AL4A1_HUMAN	P30038	AL4A1_HUMAN	ALDH4A1	563	Homo sapiens	1:Experimental evidence at protein level	Delta-1-pyrroline-5-carboxylate dehydrogenase, mitochondrial	1	0.999	3	3	3	3	0	0	0	0	0	0	0	0	0	0	0	0	0	0	0	3	0	0	0	0	0	0	0	0	0	0	0	0	0	0	0	3	0	0	0	0
sp|P30040|ERP29_HUMAN	P30040	ERP29_HUMAN	ERP29	261	Homo sapiens	1:Experimental evidence at protein level	Endoplasmic reticulum resident protein 29	1	0.999	3	7	7	7	0	0	0	0	0	0	2	0	0	0	1	0	1	1	1	1	0	0	0	0	0	0	2	0	0	0	1	0	1	1	1	1	0	0	0	0
sp|P30041|PRDX6_HUMAN	P30041	PRDX6_HUMAN	PRDX6	224	Homo sapiens	1:Experimental evidence at protein level	Peroxiredoxin-6	1	0.999	14	247	247	247	11	1	3	5	4	18	20	21	17	18	20	19	18	20	29	23	11	1	3	5	4	18	20	21	17	18	20	19	18	20	29	23	11	1	3	5
sp|P30043|BLVRB_HUMAN	P30043	BLVRB_HUMAN	BLVRB	206	Homo sapiens	1:Experimental evidence at protein level	Flavin reductase (NADPH)	0.975	0.999	1	3	3	3	0	0	0	0	0	1	1	1	0	0	0	0	0	0	0	0	0	0	0	0	0	1	1	1	0	0	0	0	0	0	0	0	0	0	0	0
sp|P30044|PRDX5_HUMAN	P30044	PRDX5_HUMAN	PRDX5	214	Homo sapiens	1:Experimental evidence at protein level	Peroxiredoxin-5, mitochondrial	1	0.999	7	33	33	33	5	2	0	1	0	1	5	3	2	2	2	1	2	3	2	2	5	2	0	1	0	1	5	3	2	2	2	1	2	3	2	2	5	2	0	1
sp|P30046|DOPD_HUMAN	P30046	DOPD_HUMAN	DDT	118	Homo sapiens	1:Experimental evidence at protein level	D-dopachrome decarboxylase	1	0.999	5	74	12	74	6	0	2	3	2	4	6	8	5	7	5	5	5	6	3	7	1	0	0	0	0	0	1	1	1	2	1	1	1	2	0	1	6	0	2	3
sp|P30048|PRDX3_HUMAN	P30048	PRDX3_HUMAN	PRDX3	256	Homo sapiens	1:Experimental evidence at protein level	Thioredoxin-dependent peroxide reductase, mitochondrial	1	0.999	9	192	192	192	10	2	2	6	4	16	15	16	13	14	14	14	13	13	18	22	10	2	2	6	4	16	15	16	13	14	14	14	13	13	18	22	10	2	2	6
sp|P30050|RL12_HUMAN	P30050	RL12_HUMAN	RPL12	165	Homo sapiens	1:Experimental evidence at protein level	Large ribosomal subunit protein uL11	1	0.999	7	159	159	159	12	3	4	4	0	7	16	14	11	12	12	10	12	12	16	14	12	3	4	4	0	7	16	14	11	12	12	10	12	12	16	14	12	3	4	4
sp|P30084|ECHM_HUMAN	P30084	ECHM_HUMAN	ECHS1	290	Homo sapiens	1:Experimental evidence at protein level	Enoyl-CoA hydratase, mitochondrial	1	0.999	7	50	50	50	4	0	0	0	0	2	5	8	5	3	1	1	2	6	4	9	4	0	0	0	0	2	5	8	5	3	1	1	2	6	4	9	4	0	0	0
sp|P30085|KCY_HUMAN	P30085	KCY_HUMAN	CMPK1	196	Homo sapiens	1:Experimental evidence at protein level	UMP-CMP kinase	1	0.999	8	35	35	35	1	0	0	0	0	0	4	6	3	2	2	2	3	3	2	7	1	0	0	0	0	0	4	6	3	2	2	2	3	3	2	7	1	0	0	0
sp|P30086|PEBP1_HUMAN	P30086	PEBP1_HUMAN	PEBP1	187	Homo sapiens	1:Experimental evidence at protein level	Phosphatidylethanolamine-binding protein 1	1	0.999	13	133	133	133	8	1	0	3	2	4	13	12	14	9	10	10	9	11	9	18	8	1	0	3	2	4	13	12	14	9	10	10	9	11	9	18	8	1	0	3
sp|P30101|PDIA3_HUMAN	P30101	PDIA3_HUMAN	PDIA3	505	Homo sapiens	1:Experimental evidence at protein level	Protein disulfide-isomerase A3	1	0.999	12	62	62	62	3	0	0	0	0	6	8	9	5	4	3	2	3	4	6	9	3	0	0	0	0	6	8	9	5	4	3	2	3	4	6	9	3	0	0	0
sp|P30153|2AAA_HUMAN	P30153	2AAA_HUMAN	PPP2R1A	589	Homo sapiens	1:Experimental evidence at protein level	Serine/threonine-protein phosphatase 2A 65 kDa regulatory subunit A alpha isoform	1	0.999	25	380	299	380	19	3	10	4	3	17	26	34	38	32	33	29	32	31	28	41	15	3	10	4	2	10	20	27	28	25	26	23	26	24	23	33	19	3	10	4
sp|P30154|2AAB_HUMAN	P30154	2AAB_HUMAN	PPP2R1B	601	Homo sapiens	1:Experimental evidence at protein level	Serine/threonine-protein phosphatase 2A 65 kDa regulatory subunit A beta isoform	1	0.999	10	28	28	109	2	0	0	0	0	0	2	5	3	3	1	3	1	1	3	4	2	0	0	0	0	0	2	5	3	3	1	3	1	1	3	4	6	0	0	0
sp|P30260|CDC27_HUMAN	P30260	CDC27_HUMAN	CDC27	824	Homo sapiens	1:Experimental evidence at protein level	Cell division cycle protein 27 homolog	1	0.999	17	96	96	96	3	0	0	0	1	2	4	10	12	9	6	7	10	10	9	13	3	0	0	0	1	2	4	10	12	9	6	7	10	10	9	13	3	0	0	0
sp|P30307|MPIP3_HUMAN	P30307	MPIP3_HUMAN	CDC25C	473	Homo sapiens	1:Experimental evidence at protein level	M-phase inducer phosphatase 3	1	0.999	3	6	6	6	0	0	0	0	0	0	0	0	0	0	1	2	2	0	1	0	0	0	0	0	0	0	0	0	0	0	1	2	2	0	1	0	0	0	0	0
sp|P30414|NKTR_HUMAN	P30414	NKTR_HUMAN	NKTR	1462	Homo sapiens	1:Experimental evidence at protein level	NK-tumor recognition protein	0.981	0.9955	2	3	3	3	0	0	0	0	0	0	0	1	0	1	0	1	0	0	0	0	0	0	0	0	0	0	0	1	0	1	0	1	0	0	0	0	0	0	0	0
sp|P30419|NMT1_HUMAN	P30419	NMT1_HUMAN	NMT1	496	Homo sapiens	1:Experimental evidence at protein level	Glycylpeptide N-tetradecanoyltransferase 1	1	0.999	15	157	112	157	5	0	1	0	0	4	8	17	16	19	14	12	16	16	8	21	5	0	1	0	0	4	7	13	12	14	9	7	11	11	5	13	5	0	1	0
sp|P30519|HMOX2_HUMAN	P30519	HMOX2_HUMAN	HMOX2	316	Homo sapiens	1:Experimental evidence at protein level	Heme oxygenase 2	1	0.999	9	32	32	32	2	0	0	0	0	0	2	4	3	2	1	1	2	1	2	12	2	0	0	0	0	0	2	4	3	2	1	1	2	1	2	12	2	0	0	0
sp|P30520|PURA2_HUMAN	P30520	PURA2_HUMAN	ADSS2	456	Homo sapiens	1:Experimental evidence at protein level	Adenylosuccinate synthetase isozyme 2	1	0.999	18	219	211	219	14	0	1	1	0	8	19	20	18	19	20	21	20	21	14	23	14	0	1	1	0	8	18	19	17	18	19	20	20	20	14	22	14	0	1	1
sp|P30536|TSPO_HUMAN	P30536	TSPO_HUMAN	TSPO	169	Homo sapiens	1:Experimental evidence at protein level	Translocator protein	1	0.999	2	26	26	26	1	0	1	1	0	0	2	6	3	3	1	1	2	1	0	4	1	0	1	1	0	0	2	6	3	3	1	1	2	1	0	4	1	0	1	1
sp|P30566|PUR8_HUMAN	P30566	PUR8_HUMAN	ADSL	484	Homo sapiens	1:Experimental evidence at protein level	Adenylosuccinate lyase	1	0.999	20	203	203	203	9	1	1	3	2	11	14	21	18	17	14	12	15	13	22	30	9	1	1	3	2	11	14	21	18	17	14	12	15	13	22	30	9	1	1	3
sp|P30613|KPYR_HUMAN	P30613	KPYR_HUMAN	PKLR	574	Homo sapiens	1:Experimental evidence at protein level	Pyruvate kinase PKLR	0.8229	0.9917	2	1	1	19	0	0	0	0	0	0	0	0	1	0	0	0	0	0	0	0	0	0	0	0	0	0	0	0	1	0	0	0	0	0	0	0	1	0	0	2
sp|P30622|CLIP1_HUMAN	P30622	CLIP1_HUMAN	CLIP1	1438	Homo sapiens	1:Experimental evidence at protein level	CAP-Gly domain-containing linker protein 1	0.9999	0.9985	4	8	8	8	0	0	0	0	0	0	0	1	1	1	1	1	0	1	2	0	0	0	0	0	0	0	0	1	1	1	1	1	0	1	2	0	0	0	0	0
sp|P30626|SORCN_HUMAN	P30626	SORCN_HUMAN	SRI	198	Homo sapiens	1:Experimental evidence at protein level	Sorcin	1	0.999	7	37	37	37	4	0	0	0	0	1	6	5	2	4	2	2	1	0	2	8	4	0	0	0	0	1	6	5	2	4	2	2	1	0	2	8	4	0	0	0
sp|P30740|ILEU_HUMAN	P30740	ILEU_HUMAN	SERPINB1	379	Homo sapiens	1:Experimental evidence at protein level	Leukocyte elastase inhibitor	1	0.999	9	48	42	48	4	0	0	0	0	1	5	8	5	5	2	4	3	2	5	4	4	0	0	0	0	1	4	7	4	4	1	4	3	2	4	4	4	0	0	0
sp|P30825|CTR1_HUMAN	P30825	CTR1_HUMAN	SLC7A1	629	Homo sapiens	1:Experimental evidence at protein level	High affinity cationic amino acid transporter 1	1	0.999	7	14	11	14	0	0	0	0	0	1	1	3	1	1	0	0	2	1	0	4	0	0	0	0	0	0	1	2	1	1	0	0	2	1	0	3	0	0	0	0
sp|P30837|AL1B1_HUMAN	P30837	AL1B1_HUMAN	ALDH1B1	517	Homo sapiens	1:Experimental evidence at protein level	Aldehyde dehydrogenase X, mitochondrial	1	0.999	16	133	122	160	6	0	2	3	1	8	11	14	11	12	10	11	11	9	9	15	5	0	2	3	1	8	10	12	10	12	9	10	10	8	9	13	8	1	3	4
sp|P30876|RPB2_HUMAN	P30876	RPB2_HUMAN	POLR2B	1174	Homo sapiens	1:Experimental evidence at protein level	DNA-directed RNA polymerase II subunit RPB2	1	0.999	40	326	326	326	16	0	2	0	1	4	27	37	34	25	24	27	29	35	27	38	16	0	2	0	1	4	27	37	34	25	24	27	29	35	27	38	16	0	2	0
sp|P31040|SDHA_HUMAN	P31040	SDHA_HUMAN	SDHA	664	Homo sapiens	1:Experimental evidence at protein level	Succinate dehydrogenase [ubiquinone] flavoprotein subunit, mitochondrial	1	0.999	23	302	302	302	24	8	6	7	6	21	22	33	30	18	21	19	22	16	19	30	24	8	6	7	6	21	22	33	30	18	21	19	22	16	19	30	24	8	6	7
sp|P31150|GDIA_HUMAN	P31150	GDIA_HUMAN	GDI1	447	Homo sapiens	1:Experimental evidence at protein level	Rab GDP dissociation inhibitor alpha	1	0.999	24	165	165	352	8	1	1	1	0	8	10	16	20	17	13	12	12	11	12	23	8	1	1	1	0	8	10	16	20	17	13	12	12	11	12	23	20	4	7	2
sp|P31151|S10A7_HUMAN	P31151	S10A7_HUMAN	S100A7	101	Homo sapiens	1:Experimental evidence at protein level	Protein S100-A7	1	0.999	4	8	3	8	2	0	0	1	0	3	0	0	0	0	0	0	2	0	0	0	0	0	0	1	0	1	0	0	0	0	0	0	1	0	0	0	2	0	0	1
sp|P31153|METK2_HUMAN	P31153	METK2_HUMAN	MAT2A	395	Homo sapiens	1:Experimental evidence at protein level	S-adenosylmethionine synthase isoform type-2	1	0.999	12	135	106	135	7	0	0	4	0	7	11	13	12	12	10	11	11	12	10	15	6	0	0	3	0	6	8	10	9	8	9	9	9	9	9	11	7	0	0	4
sp|P31323|KAP3_HUMAN	P31323	KAP3_HUMAN	PRKAR2B	418	Homo sapiens	1:Experimental evidence at protein level	cAMP-dependent protein kinase type II-beta regulatory subunit	0.9715	0.9989	3	1	1	19	0	0	0	0	0	0	0	0	0	0	0	0	0	0	0	1	0	0	0	0	0	0	0	0	0	0	0	0	0	0	0	1	1	0	0	0
sp|P31327|CPSM_HUMAN	P31327	CPSM_HUMAN	CPS1	1500	Homo sapiens	1:Experimental evidence at protein level	Carbamoyl-phosphate synthase [ammonia], mitochondrial	1	0.999	11	20	20	55	1	0	0	0	0	1	3	2	1	1	0	1	2	1	3	4	1	0	0	0	0	1	3	2	1	1	0	1	2	1	3	4	3	0	0	0
sp|P31350|RIR2_HUMAN	P31350	RIR2_HUMAN	RRM2	389	Homo sapiens	1:Experimental evidence at protein level	Ribonucleoside-diphosphate reductase subunit M2	1	0.999	14	78	77	78	3	0	1	1	0	2	7	8	6	8	6	3	6	6	4	17	3	0	1	1	0	2	7	8	6	8	6	3	6	6	4	16	3	0	1	1
sp|P31689|DNJA1_HUMAN	P31689	DNJA1_HUMAN	DNAJA1	397	Homo sapiens	1:Experimental evidence at protein level	DnaJ homolog subfamily A member 1	1	0.999	12	118	118	118	3	0	4	2	1	3	10	12	11	11	9	10	12	8	10	12	3	0	4	2	1	3	10	12	11	11	9	10	12	8	10	12	3	0	4	2
sp|P31749|AKT1_HUMAN	P31749	AKT1_HUMAN	AKT1	480	Homo sapiens	1:Experimental evidence at protein level	RAC-alpha serine/threonine-protein kinase	1	0.999	8	31	28	35	0	0	0	0	0	0	4	6	3	2	0	3	3	3	3	4	0	0	0	0	0	0	3	5	3	2	0	3	3	3	3	3	0	0	0	0
sp|P31751|AKT2_HUMAN	P31751	AKT2_HUMAN	AKT2	481	Homo sapiens	1:Experimental evidence at protein level	RAC-beta serine/threonine-protein kinase	1	0.999	6	14	14	20	0	0	0	0	0	0	1	1	3	2	0	1	2	1	1	2	0	0	0	0	0	0	1	1	3	2	0	1	2	1	1	2	0	0	0	0
sp|P31930|QCR1_HUMAN	P31930	QCR1_HUMAN	UQCRC1	480	Homo sapiens	1:Experimental evidence at protein level	Cytochrome b-c1 complex subunit 1, mitochondrial	1	0.999	17	315	303	315	20	6	4	13	6	21	25	28	28	22	21	25	22	19	22	33	19	6	4	12	5	20	24	27	28	21	20	24	21	18	22	32	20	6	4	13
sp|P31937|3HIDH_HUMAN	P31937	3HIDH_HUMAN	HIBADH	336	Homo sapiens	1:Experimental evidence at protein level	3-hydroxyisobutyrate dehydrogenase, mitochondrial	1	0.999	7	27	27	27	1	0	0	0	0	1	3	4	1	4	1	1	1	0	4	6	1	0	0	0	0	1	3	4	1	4	1	1	1	0	4	6	1	0	0	0
sp|P31939|PUR9_HUMAN	P31939	PUR9_HUMAN	ATIC	592	Homo sapiens	1:Experimental evidence at protein level	Bifunctional purine biosynthesis protein ATIC	1	0.999	33	445	445	445	25	1	5	4	2	23	37	45	41	33	37	39	39	32	34	48	25	1	5	4	2	23	37	45	41	33	37	39	39	32	34	48	25	1	5	4
sp|P31942|HNRH3_HUMAN	P31942	HNRH3_HUMAN	HNRNPH3	346	Homo sapiens	1:Experimental evidence at protein level	Heterogeneous nuclear ribonucleoprotein H3	1	0.999	4	26	26	36	0	0	0	0	0	0	5	2	1	5	4	2	1	2	2	2	0	0	0	0	0	0	5	2	1	5	4	2	1	2	2	2	1	0	0	0
sp|P31943|HNRH1_HUMAN	P31943	HNRH1_HUMAN	HNRNPH1	449	Homo sapiens	1:Experimental evidence at protein level	Heterogeneous nuclear ribonucleoprotein H	1	0.999	15	181	73	181	12	1	1	3	4	8	12	12	13	12	17	16	17	21	19	13	5	0	1	1	1	2	4	5	5	5	9	7	9	11	4	4	12	1	1	3
sp|P31944|CASPE_HUMAN	P31944	CASPE_HUMAN	CASP14	242	Homo sapiens	1:Experimental evidence at protein level	Caspase-14	1	0.999	10	58	58	58	7	3	2	3	2	11	6	2	7	5	4	2	3	0	0	1	7	3	2	3	2	11	6	2	7	5	4	2	3	0	0	1	7	3	2	3
sp|P31946|1433B_HUMAN	P31946	1433B_HUMAN	YWHAB	246	Homo sapiens	1:Experimental evidence at protein level	14-3-3 protein beta/alpha	1	0.999	11	122	120	246	8	2	1	3	3	6	9	11	6	5	6	7	9	9	28	9	8	2	1	3	3	6	9	11	6	5	6	7	9	8	28	8	15	4	3	4
sp|P31947|1433S_HUMAN	P31947	1433S_HUMAN	SFN	248	Homo sapiens	1:Experimental evidence at protein level	14-3-3 protein sigma	0.9382	0.9974	5	1	1	121	1	0	0	0	0	0	0	0	0	0	0	0	0	0	0	0	1	0	0	0	0	0	0	0	0	0	0	0	0	0	0	0	8	2	2	1
sp|P31948|STIP1_HUMAN	P31948	STIP1_HUMAN	STIP1	543	Homo sapiens	1:Experimental evidence at protein level	Stress-induced-phosphoprotein 1	1	0.999	18	134	134	134	7	0	1	0	2	4	18	11	12	11	12	13	10	14	5	14	7	0	1	0	2	4	18	11	12	11	12	13	10	14	5	14	7	0	1	0
sp|P31949|S10AB_HUMAN	P31949	S10AB_HUMAN	S100A11	105	Homo sapiens	1:Experimental evidence at protein level	Protein S100-A11	1	0.999	3	8	8	8	1	0	0	0	0	0	3	1	2	1	0	0	0	0	0	0	1	0	0	0	0	0	3	1	2	1	0	0	0	0	0	0	1	0	0	0
sp|P32019|I5P2_HUMAN	P32019	I5P2_HUMAN	INPP5B	993	Homo sapiens	1:Experimental evidence at protein level	Type II inositol 1,4,5-trisphosphate 5-phosphatase	0.9992	0.9985	3	2	2	11	0	0	0	0	0	0	0	0	0	0	0	0	0	0	0	2	0	0	0	0	0	0	0	0	0	0	0	0	0	0	0	2	0	0	0	0
sp|P32119|PRDX2_HUMAN	P32119	PRDX2_HUMAN	PRDX2	198	Homo sapiens	1:Experimental evidence at protein level	Peroxiredoxin-2	1	0.999	13	229	229	256	12	6	2	5	5	13	18	18	22	20	12	15	20	18	26	17	12	6	2	5	5	13	18	18	22	20	12	15	20	18	26	17	13	7	3	6
sp|P32121|ARRB2_HUMAN	P32121	ARRB2_HUMAN	ARRB2	409	Homo sapiens	1:Experimental evidence at protein level	Beta-arrestin-2	1	0.999	4	27	27	27	1	0	0	0	0	0	3	2	2	3	1	3	3	2	3	4	1	0	0	0	0	0	3	2	2	3	1	3	3	2	3	4	1	0	0	0
sp|P32189|GLPK_HUMAN	P32189	GLPK_HUMAN	GK	559	Homo sapiens	1:Experimental evidence at protein level	Glycerol kinase	1	0.999	14	45	12	45	3	0	0	0	0	2	2	8	5	2	2	4	3	2	4	8	1	0	0	0	0	1	1	1	1	1	1	1	1	1	1	1	3	0	0	0
sp|P32321|DCTD_HUMAN	P32321	DCTD_HUMAN	DCTD	178	Homo sapiens	1:Experimental evidence at protein level	Deoxycytidylate deaminase	0.9994	0.999	2	4	4	4	0	0	0	0	0	0	1	1	0	1	0	0	0	0	0	1	0	0	0	0	0	0	1	1	0	1	0	0	0	0	0	1	0	0	0	0
sp|P32322|P5CR1_HUMAN	P32322	P5CR1_HUMAN	PYCR1	319	Homo sapiens	1:Experimental evidence at protein level	Pyrroline-5-carboxylate reductase 1, mitochondrial	1	0.999	8	23	23	34	2	0	0	0	0	0	3	6	2	2	0	0	0	0	2	6	2	0	0	0	0	0	3	6	2	2	0	0	0	0	2	6	3	0	0	0
sp|P32780|TF2H1_HUMAN	P32780	TF2H1_HUMAN	GTF2H1	548	Homo sapiens	1:Experimental evidence at protein level	General transcription factor IIH subunit 1	1	0.999	3	5	5	5	1	0	0	0	0	0	1	1	0	0	0	1	0	0	0	1	1	0	0	0	0	0	1	1	0	0	0	1	0	0	0	1	1	0	0	0
sp|P32929|CGL_HUMAN	P32929	CGL_HUMAN	CTH	405	Homo sapiens	1:Experimental evidence at protein level	Cystathionine gamma-lyase	1	0.999	10	51	51	51	5	0	0	0	0	1	3	6	7	6	1	0	2	4	5	11	5	0	0	0	0	1	3	6	7	6	1	0	2	4	5	11	5	0	0	0
sp|P32969|RL9_HUMAN	P32969	RL9_HUMAN	RPL9P9	192	Homo sapiens	1:Experimental evidence at protein level	Large ribosomal subunit protein uL6	1	0.999	9	177	177	177	8	1	2	2	6	9	12	17	14	13	13	11	14	17	18	20	8	1	2	2	6	9	12	17	14	13	13	11	14	17	18	20	8	1	2	2
sp|P33121|ACSL1_HUMAN	P33121	ACSL1_HUMAN	ACSL1	698	Homo sapiens	1:Experimental evidence at protein level	Long-chain-fatty-acid--CoA ligase 1	1	0.999	8	40	30	40	4	0	0	0	0	0	3	6	4	4	3	2	4	4	2	4	3	0	0	0	0	0	2	5	3	3	2	1	3	3	2	3	4	0	0	0
sp|P33176|KINH_HUMAN	P33176	KINH_HUMAN	KIF5B	963	Homo sapiens	1:Experimental evidence at protein level	Kinesin-1 heavy chain	1	0.999	41	341	248	341	17	0	3	1	0	11	35	38	28	32	29	27	29	30	27	34	15	0	2	0	0	6	27	30	20	23	20	20	21	22	16	26	17	0	3	1
sp|P33240|CSTF2_HUMAN	P33240	CSTF2_HUMAN	CSTF2	577	Homo sapiens	1:Experimental evidence at protein level	Cleavage stimulation factor subunit 2	1	0.999	11	76	37	76	0	0	0	0	0	0	6	6	9	9	9	9	10	11	5	2	0	0	0	0	0	0	3	2	5	5	5	5	5	4	2	1	0	0	0	0
sp|P33316|DUT_HUMAN	P33316	DUT_HUMAN	DUT	252	Homo sapiens	1:Experimental evidence at protein level	Deoxyuridine 5'-triphosphate nucleotidohydrolase, mitochondrial	1	0.999	3	17	17	17	0	0	0	0	0	0	3	2	2	2	1	1	1	1	2	2	0	0	0	0	0	0	3	2	2	2	1	1	1	1	2	2	0	0	0	0
sp|P33527|MRP1_HUMAN	P33527	MRP1_HUMAN	ABCC1	1531	Homo sapiens	1:Experimental evidence at protein level	Multidrug resistance-associated protein 1	1	0.999	16	40	40	40	0	0	0	0	0	0	1	10	2	2	1	3	3	0	3	15	0	0	0	0	0	0	1	10	2	2	1	3	3	0	3	15	0	0	0	0
sp|P33897|ABCD1_HUMAN	P33897	ABCD1_HUMAN	ABCD1	745	Homo sapiens	1:Experimental evidence at protein level	ATP-binding cassette sub-family D member 1	1	0.999	13	31	30	31	3	0	1	0	0	0	3	14	0	1	5	4	0	0	0	0	3	0	1	0	0	0	3	13	0	1	5	4	0	0	0	0	3	0	1	0
sp|P33908|MA1A1_HUMAN	P33908	MA1A1_HUMAN	MAN1A1	653	Homo sapiens	1:Experimental evidence at protein level	Mannosyl-oligosaccharide 1,2-alpha-mannosidase IA	1	0.999	9	15	15	15	0	0	0	0	0	0	0	8	1	0	0	0	1	0	1	4	0	0	0	0	0	0	0	8	1	0	0	0	1	0	1	4	0	0	0	0
sp|P33981|TTK_HUMAN	P33981	TTK_HUMAN	TTK	857	Homo sapiens	1:Experimental evidence at protein level	Dual specificity protein kinase TTK	1	0.999	17	89	89	89	0	0	0	0	0	0	4	7	8	4	14	13	13	18	5	3	0	0	0	0	0	0	4	7	8	4	14	13	13	18	5	3	0	0	0	0
sp|P33991|MCM4_HUMAN	P33991	MCM4_HUMAN	MCM4	863	Homo sapiens	1:Experimental evidence at protein level	DNA replication licensing factor MCM4	1	0.999	34	205	203	205	12	1	3	3	0	13	17	20	18	15	17	19	17	16	12	22	12	1	3	3	0	13	16	20	18	15	17	18	17	16	12	22	12	1	3	3
sp|P33992|MCM5_HUMAN	P33992	MCM5_HUMAN	MCM5	734	Homo sapiens	1:Experimental evidence at protein level	DNA replication licensing factor MCM5	1	0.999	32	350	350	350	15	1	9	2	0	11	21	32	36	25	28	34	35	35	26	40	15	1	9	2	0	11	21	32	36	25	28	34	35	35	26	40	15	1	9	2
sp|P33993|MCM7_HUMAN	P33993	MCM7_HUMAN	MCM7	719	Homo sapiens	1:Experimental evidence at protein level	DNA replication licensing factor MCM7	1	0.999	34	395	395	395	25	8	5	9	6	16	33	42	34	22	26	33	29	33	30	44	25	8	5	9	6	16	33	42	34	22	26	33	29	33	30	44	25	8	5	9
sp|P34896|GLYC_HUMAN	P34896	GLYC_HUMAN	SHMT1	483	Homo sapiens	1:Experimental evidence at protein level	Serine hydroxymethyltransferase, cytosolic	1	0.999	10	39	39	58	2	0	0	0	0	0	0	5	4	2	2	1	5	4	5	9	2	0	0	0	0	0	0	5	4	2	2	1	5	4	5	9	4	0	0	0
sp|P34897|GLYM_HUMAN	P34897	GLYM_HUMAN	SHMT2	504	Homo sapiens	1:Experimental evidence at protein level	Serine hydroxymethyltransferase, mitochondrial	1	0.999	22	268	249	268	20	3	5	6	3	20	19	20	25	24	14	19	19	18	23	30	18	3	5	6	3	19	18	19	23	22	13	17	16	17	22	28	20	3	5	6
sp|P34931|HS71L_HUMAN	P34931	HS71L_HUMAN	HSPA1L	641	Homo sapiens	1:Experimental evidence at protein level	Heat shock 70 kDa protein 1-like	0.9998	0.999	12	15	15	369	1	0	1	1	0	1	1	1	1	1	1	1	1	1	2	1	1	0	1	1	0	1	1	1	1	1	1	1	1	1	2	1	21	5	9	13
sp|P34932|HSP74_HUMAN	P34932	HSP74_HUMAN	HSPA4	840	Homo sapiens	1:Experimental evidence at protein level	Heat shock 70 kDa protein 4	1	0.999	35	424	398	424	25	2	5	6	3	19	35	41	42	39	30	32	32	32	36	45	24	2	5	6	3	16	33	38	38	36	29	31	30	31	34	42	25	2	5	6
sp|P34949|MPI_HUMAN	P34949	MPI_HUMAN	MPI	423	Homo sapiens	1:Experimental evidence at protein level	Mannose-6-phosphate isomerase	1	0.999	13	117	117	117	5	0	3	0	0	5	9	11	14	11	6	7	10	11	11	14	5	0	3	0	0	5	9	11	14	11	6	7	10	11	11	14	5	0	3	0
sp|P35080|PROF2_HUMAN	P35080	PROF2_HUMAN	PFN2	140	Homo sapiens	1:Experimental evidence at protein level	Profilin-2	1	0.999	4	55	55	55	3	0	0	0	0	2	5	3	6	5	3	6	5	4	8	5	3	0	0	0	0	2	5	3	6	5	3	6	5	4	8	5	3	0	0	0
sp|P35219|CAH8_HUMAN	P35219	CAH8_HUMAN	CA8	290	Homo sapiens	1:Experimental evidence at protein level	Carbonic anhydrase-related protein	1	0.999	6	28	28	28	0	0	0	0	0	0	3	3	4	2	0	3	2	1	5	5	0	0	0	0	0	0	3	3	4	2	0	3	2	1	5	5	0	0	0	0
sp|P35221|CTNA1_HUMAN	P35221	CTNA1_HUMAN	CTNNA1	906	Homo sapiens	1:Experimental evidence at protein level	Catenin alpha-1	1	0.999	32	155	113	155	2	0	0	0	0	0	18	24	10	8	11	12	14	14	10	32	2	0	0	0	0	0	12	18	9	7	7	7	10	9	9	23	2	0	0	0
sp|P35222|CTNB1_HUMAN	P35222	CTNB1_HUMAN	CTNNB1	781	Homo sapiens	1:Experimental evidence at protein level	Catenin beta-1	1	0.999	20	80	80	145	3	0	0	0	0	1	7	10	7	8	5	6	7	1	4	21	3	0	0	0	0	1	7	10	7	8	5	6	7	1	4	21	7	0	1	2
sp|P35226|BMI1_HUMAN	P35226	BMI1_HUMAN	BMI1	326	Homo sapiens	1:Experimental evidence at protein level	Polycomb complex protein BMI-1	0.9745	0.999	1	4	4	4	0	0	0	0	0	0	0	0	2	0	0	0	1	0	0	1	0	0	0	0	0	0	0	0	2	0	0	0	1	0	0	1	0	0	0	0
sp|P35232|PHB1_HUMAN	P35232	PHB1_HUMAN	PHB1	272	Homo sapiens	1:Experimental evidence at protein level	Prohibitin 1	1	0.999	18	263	263	263	18	2	3	7	2	22	20	28	23	18	21	20	19	20	17	23	18	2	3	7	2	22	20	28	23	18	21	20	19	20	17	23	18	2	3	7
sp|P35237|SPB6_HUMAN	P35237	SPB6_HUMAN	SERPINB6	376	Homo sapiens	1:Experimental evidence at protein level	Serpin B6	1	0.999	16	94	89	94	6	0	1	0	0	3	6	10	11	7	6	6	8	9	7	14	6	0	1	0	0	3	6	9	10	6	6	6	7	9	7	13	6	0	1	0
sp|P35240|MERL_HUMAN	P35240	MERL_HUMAN	NF2	595	Homo sapiens	1:Experimental evidence at protein level	Merlin	1	0.999	5	9	9	11	0	0	0	0	0	0	0	1	0	2	1	0	2	2	1	0	0	0	0	0	0	0	0	1	0	2	1	0	2	2	1	0	0	0	0	0
sp|P35241|RADI_HUMAN	P35241	RADI_HUMAN	RDX	583	Homo sapiens	1:Experimental evidence at protein level	Radixin	1	0.999	17	31	31	128	0	0	0	0	0	0	3	3	2	3	6	4	3	3	1	3	0	0	0	0	0	0	3	3	2	3	6	4	3	3	1	3	5	0	0	0
sp|P35244|RFA3_HUMAN	P35244	RFA3_HUMAN	RPA3	121	Homo sapiens	1:Experimental evidence at protein level	Replication protein A 14 kDa subunit	1	0.999	5	29	29	29	1	0	0	0	0	2	1	3	3	3	1	1	2	3	2	7	1	0	0	0	0	2	1	3	3	3	1	1	2	3	2	7	1	0	0	0
sp|P35249|RFC4_HUMAN	P35249	RFC4_HUMAN	RFC4	363	Homo sapiens	1:Experimental evidence at protein level	Replication factor C subunit 4	1	0.999	12	83	83	83	4	0	0	0	0	1	9	10	8	8	7	6	4	8	9	9	4	0	0	0	0	1	9	10	8	8	7	6	4	8	9	9	4	0	0	0
sp|P35250|RFC2_HUMAN	P35250	RFC2_HUMAN	RFC2	354	Homo sapiens	1:Experimental evidence at protein level	Replication factor C subunit 2	1	0.999	16	129	129	129	6	0	3	0	0	5	14	16	16	8	6	8	9	9	13	16	6	0	3	0	0	5	14	16	16	8	6	8	9	9	13	16	6	0	3	0
sp|P35251|RFC1_HUMAN	P35251	RFC1_HUMAN	RFC1	1148	Homo sapiens	1:Experimental evidence at protein level	Replication factor C subunit 1	1	0.999	9	33	33	33	3	0	0	0	0	0	2	5	2	3	3	4	2	3	1	5	3	0	0	0	0	0	2	5	2	3	3	4	2	3	1	5	3	0	0	0
sp|P35268|RL22_HUMAN	P35268	RL22_HUMAN	RPL22	128	Homo sapiens	1:Experimental evidence at protein level	Large ribosomal subunit protein eL22	1	0.999	3	42	42	42	2	0	2	3	0	2	2	4	4	2	2	3	2	3	6	5	2	0	2	3	0	2	2	4	4	2	2	3	2	3	6	5	2	0	2	3
sp|P35269|T2FA_HUMAN	P35269	T2FA_HUMAN	GTF2F1	517	Homo sapiens	1:Experimental evidence at protein level	General transcription factor IIF subunit 1	0.975	0.999	1	1	1	1	0	0	0	0	0	0	0	0	0	0	0	1	0	0	0	0	0	0	0	0	0	0	0	0	0	0	0	1	0	0	0	0	0	0	0	0
sp|P35270|SPRE_HUMAN	P35270	SPRE_HUMAN	SPR	261	Homo sapiens	1:Experimental evidence at protein level	Sepiapterin reductase	1	0.999	5	35	35	35	1	0	0	0	0	0	3	4	4	3	2	4	5	1	5	3	1	0	0	0	0	0	3	4	4	3	2	4	5	1	5	3	1	0	0	0
sp|P35453|HXD13_HUMAN	P35453	HXD13_HUMAN	HOXD13	343	Homo sapiens	1:Experimental evidence at protein level	Homeobox protein Hox-D13	0.9749	0.999	1	1	1	1	0	0	0	0	0	0	1	0	0	0	0	0	0	0	0	0	0	0	0	0	0	0	1	0	0	0	0	0	0	0	0	0	0	0	0	0
sp|P35520|CBS_HUMAN	P35520	CBS_HUMAN	CBS	551	Homo sapiens	1:Experimental evidence at protein level	Cystathionine beta-synthase	1	0.999	19	164	164	164	12	1	1	2	2	9	12	14	14	12	11	6	13	13	14	28	12	1	1	2	2	9	12	14	14	12	11	6	13	13	14	28	12	1	1	2
sp|P35527|K1C9_HUMAN	P35527	K1C9_HUMAN	KRT9	623	Homo sapiens	1:Experimental evidence at protein level	Keratin, type I cytoskeletal 9	1	0.999	40	1431	1431	1502	136	43	53	58	44	153	142	57	133	103	84	94	94	93	90	54	136	43	53	58	44	153	142	57	133	103	84	94	94	93	90	54	143	48	57	62
sp|P35573|GDE_HUMAN	P35573	GDE_HUMAN	AGL	1532	Homo sapiens	1:Experimental evidence at protein level	Glycogen debranching enzyme	1	0.999	48	341	341	341	22	0	0	0	0	2	24	37	38	30	30	32	27	30	21	48	22	0	0	0	0	2	24	37	38	30	30	32	27	30	21	48	22	0	0	0
sp|P35579|MYH9_HUMAN	P35579	MYH9_HUMAN	MYH9	1960	Homo sapiens	1:Experimental evidence at protein level	Myosin-9	1	0.999	103	1449	1110	1449	76	12	17	16	9	72	104	125	126	114	106	121	127	138	135	151	56	11	9	15	7	50	80	97	95	86	81	95	100	111	99	118	76	12	17	16
sp|P35580|MYH10_HUMAN	P35580	MYH10_HUMAN	MYH10	1976	Homo sapiens	1:Experimental evidence at protein level	Myosin-10	1	0.999	93	928	847	1171	53	3	6	8	3	45	78	80	87	83	60	70	89	84	69	110	47	3	4	4	3	41	72	73	80	77	53	64	82	78	63	103	67	4	12	8
sp|P35606|COPB2_HUMAN	P35606	COPB2_HUMAN	COPB2	906	Homo sapiens	1:Experimental evidence at protein level	Coatomer subunit beta'	1	0.999	36	348	348	348	18	1	3	4	0	11	24	38	33	24	34	31	27	30	33	37	18	1	3	4	0	11	24	38	33	24	34	31	27	30	33	37	18	1	3	4
sp|P35610|SOAT1_HUMAN	P35610	SOAT1_HUMAN	SOAT1	550	Homo sapiens	1:Experimental evidence at protein level	Sterol O-acyltransferase 1	1	0.999	8	54	54	54	2	0	0	0	0	1	3	8	5	6	3	4	6	3	3	10	2	0	0	0	0	1	3	8	5	6	3	4	6	3	3	10	2	0	0	0
sp|P35611|ADDA_HUMAN	P35611	ADDA_HUMAN	ADD1	737	Homo sapiens	1:Experimental evidence at protein level	Alpha-adducin	1	0.999	12	97	97	97	6	0	1	0	0	2	8	11	10	10	8	8	9	8	7	9	6	0	1	0	0	2	8	11	10	10	8	8	9	8	7	9	6	0	1	0
sp|P35612|ADDB_HUMAN	P35612	ADDB_HUMAN	ADD2	726	Homo sapiens	1:Experimental evidence at protein level	Beta-adducin	1	0.999	5	15	15	15	0	0	0	0	0	0	1	2	1	3	2	2	1	0	1	2	0	0	0	0	0	0	1	2	1	3	2	2	1	0	1	2	0	0	0	0
sp|P35613|BASI_HUMAN	P35613	BASI_HUMAN	BSG	385	Homo sapiens	1:Experimental evidence at protein level	Basigin	1	0.999	7	101	101	101	5	2	3	1	0	3	8	9	10	6	8	9	8	7	11	11	5	2	3	1	0	3	8	9	10	6	8	9	8	7	11	11	5	2	3	1
sp|P35625|TIMP3_HUMAN	P35625	TIMP3_HUMAN	TIMP3	211	Homo sapiens	1:Experimental evidence at protein level	Metalloproteinase inhibitor 3	0.9449	0.9977	1	2	2	2	0	0	0	0	0	0	0	0	1	0	0	0	0	0	0	1	0	0	0	0	0	0	0	0	1	0	0	0	0	0	0	1	0	0	0	0
sp|P35637|FUS_HUMAN	P35637	FUS_HUMAN	FUS	526	Homo sapiens	1:Experimental evidence at protein level	RNA-binding protein FUS	0.9996	0.999	4	10	10	29	4	0	0	0	0	1	0	0	1	0	2	0	1	1	0	0	4	0	0	0	0	1	0	0	1	0	2	0	1	1	0	0	5	0	0	0
sp|P35658|NU214_HUMAN	P35658	NU214_HUMAN	NUP214	2090	Homo sapiens	1:Experimental evidence at protein level	Nuclear pore complex protein Nup214	1	0.999	41	271	271	271	4	0	0	0	0	0	27	27	23	28	28	35	29	36	17	17	4	0	0	0	0	0	27	27	23	28	28	35	29	36	17	17	4	0	0	0
sp|P35659|DEK_HUMAN	P35659	DEK_HUMAN	DEK	375	Homo sapiens	1:Experimental evidence at protein level	Protein DEK	1	0.999	10	77	77	77	9	0	2	0	0	2	9	7	9	6	4	4	3	5	8	9	9	0	2	0	0	2	9	7	9	6	4	4	3	5	8	9	9	0	2	0
sp|P35754|GLRX1_HUMAN	P35754	GLRX1_HUMAN	GLRX	106	Homo sapiens	1:Experimental evidence at protein level	Glutaredoxin-1	0.9864	0.9984	2	3	3	3	2	0	0	0	0	1	0	0	0	0	0	0	0	0	0	0	2	0	0	0	0	1	0	0	0	0	0	0	0	0	0	0	2	0	0	0
sp|P35790|CHKA_HUMAN	P35790	CHKA_HUMAN	CHKA	457	Homo sapiens	1:Experimental evidence at protein level	Choline kinase alpha	1	0.9989	4	6	6	6	0	0	0	0	0	0	0	1	0	0	1	2	1	0	0	1	0	0	0	0	0	0	0	1	0	0	1	2	1	0	0	1	0	0	0	0
sp|P35813|PPM1A_HUMAN	P35813	PPM1A_HUMAN	PPM1A	382	Homo sapiens	1:Experimental evidence at protein level	Protein phosphatase 1A	1	0.999	9	38	29	38	2	0	0	0	0	0	3	4	3	5	4	2	3	4	3	5	1	0	0	0	0	0	3	4	2	3	3	2	2	2	3	4	2	0	0	0
sp|P35900|K1C20_HUMAN	P35900	K1C20_HUMAN	KRT20	424	Homo sapiens	1:Experimental evidence at protein level	Keratin, type I cytoskeletal 20	0.9974	0.996	5	4	4	55	0	1	0	0	0	1	0	1	0	0	0	0	0	0	0	1	0	1	0	0	0	1	0	1	0	0	0	0	0	0	0	1	5	5	3	3
sp|P35908|K22E_HUMAN	P35908	K22E_HUMAN	KRT2	639	Homo sapiens	1:Experimental evidence at protein level	Keratin, type II cytoskeletal 2 epidermal	1	0.999	64	1514	1181	1738	130	65	55	74	58	151	143	63	105	91	96	90	75	95	157	66	99	52	41	63	48	116	107	53	84	74	76	71	61	75	109	52	146	74	73	89
sp|P35914|HMGCL_HUMAN	P35914	HMGCL_HUMAN	HMGCL	325	Homo sapiens	1:Experimental evidence at protein level	Hydroxymethylglutaryl-CoA lyase, mitochondrial	1	0.999	3	8	8	8	0	0	0	0	0	0	0	0	1	1	0	0	0	0	5	1	0	0	0	0	0	0	0	0	1	1	0	0	0	0	5	1	0	0	0	0
sp|P35998|PRS7_HUMAN	P35998	PRS7_HUMAN	PSMC2	433	Homo sapiens	1:Experimental evidence at protein level	26S proteasome regulatory subunit 7	1	0.999	25	171	171	171	10	0	1	1	0	2	13	17	18	13	14	20	16	16	10	20	10	0	1	1	0	2	13	17	18	13	14	20	16	16	10	20	10	0	1	1
sp|P36404|ARL2_HUMAN	P36404	ARL2_HUMAN	ARL2	184	Homo sapiens	1:Experimental evidence at protein level	ADP-ribosylation factor-like protein 2	1	0.999	6	44	44	44	2	0	0	0	0	1	3	6	8	3	4	4	4	1	3	5	2	0	0	0	0	1	3	6	8	3	4	4	4	1	3	5	2	0	0	0
sp|P36405|ARL3_HUMAN	P36405	ARL3_HUMAN	ARL3	182	Homo sapiens	1:Experimental evidence at protein level	ADP-ribosylation factor-like protein 3	1	0.999	7	53	53	53	4	0	0	1	0	2	3	8	5	3	4	3	6	3	6	5	4	0	0	1	0	2	3	8	5	3	4	3	6	3	6	5	4	0	0	1
sp|P36507|MP2K2_HUMAN	P36507	MP2K2_HUMAN	MAP2K2	400	Homo sapiens	1:Experimental evidence at protein level	Dual specificity mitogen-activated protein kinase kinase 2	1	0.999	16	52	52	88	3	0	0	0	0	1	4	7	6	4	3	3	4	4	2	11	3	0	0	0	0	1	4	7	6	4	3	3	4	4	2	11	6	0	0	0
sp|P36542|ATPG_HUMAN	P36542	ATPG_HUMAN	ATP5F1C	298	Homo sapiens	1:Experimental evidence at protein level	ATP synthase subunit gamma, mitochondrial	1	0.999	7	86	86	86	5	0	0	1	1	3	6	6	8	10	9	8	9	8	4	8	5	0	0	1	1	3	6	6	8	10	9	8	9	8	4	8	5	0	0	1
sp|P36551|HEM6_HUMAN	P36551	HEM6_HUMAN	CPOX	454	Homo sapiens	1:Experimental evidence at protein level	Oxygen-dependent coproporphyrinogen-III oxidase, mitochondrial	1	0.999	12	116	116	116	7	0	2	0	0	3	9	12	13	11	8	9	14	6	9	13	7	0	2	0	0	3	9	12	13	11	8	9	14	6	9	13	7	0	2	0
sp|P36578|RL4_HUMAN	P36578	RL4_HUMAN	RPL4	427	Homo sapiens	1:Experimental evidence at protein level	Large ribosomal subunit protein uL4	1	0.999	18	295	295	295	20	2	5	12	5	19	19	26	24	16	23	24	25	26	20	29	20	2	5	12	5	19	19	26	24	16	23	24	25	26	20	29	20	2	5	12
sp|P36639|8ODP_HUMAN	P36639	8ODP_HUMAN	NUDT1	156	Homo sapiens	1:Experimental evidence at protein level	Oxidized purine nucleoside triphosphate hydrolase	1	0.999	3	19	19	19	1	0	0	0	0	0	2	3	2	2	2	2	1	1	1	2	1	0	0	0	0	0	2	3	2	2	2	2	1	1	1	2	1	0	0	0
sp|P36776|LONM_HUMAN	P36776	LONM_HUMAN	LONP1	959	Homo sapiens	1:Experimental evidence at protein level	Lon protease homolog, mitochondrial	1	0.999	24	164	164	164	14	3	3	2	0	12	16	21	14	9	10	9	8	5	11	27	14	3	3	2	0	12	16	21	14	9	10	9	8	5	11	27	14	3	3	2
sp|P36871|PGM1_HUMAN	P36871	PGM1_HUMAN	PGM1	562	Homo sapiens	1:Experimental evidence at protein level	Phosphoglucomutase-1	1	0.999	27	297	297	297	22	3	4	0	2	14	18	23	28	25	17	16	30	24	31	40	22	3	4	0	2	14	18	23	28	25	17	16	30	24	31	40	22	3	4	0
sp|P36873|PP1G_HUMAN	P36873	PP1G_HUMAN	PPP1CC	323	Homo sapiens	1:Experimental evidence at protein level	Serine/threonine-protein phosphatase PP1-gamma catalytic subunit	1	0.999	17	38	38	227	2	1	1	2	0	2	3	3	4	3	4	3	2	3	3	2	2	1	1	2	0	2	3	3	4	3	4	3	2	3	3	2	10	1	3	5
sp|P36897|TGFR1_HUMAN	P36897	TGFR1_HUMAN	TGFBR1	503	Homo sapiens	1:Experimental evidence at protein level	TGF-beta receptor type-1	0.9746	0.999	1	1	1	1	0	0	0	0	0	0	0	0	0	0	0	0	0	0	0	1	0	0	0	0	0	0	0	0	0	0	0	0	0	0	0	1	0	0	0	0
sp|P36915|GNL1_HUMAN	P36915	GNL1_HUMAN	GNL1	607	Homo sapiens	1:Experimental evidence at protein level	Guanine nucleotide-binding protein-like 1	1	0.999	15	93	93	93	9	1	0	0	0	0	9	9	11	12	4	7	8	5	8	10	9	1	0	0	0	0	9	9	11	12	4	7	8	5	8	10	9	1	0	0
sp|P36957|ODO2_HUMAN	P36957	ODO2_HUMAN	DLST	453	Homo sapiens	1:Experimental evidence at protein level	Dihydrolipoyllysine-residue succinyltransferase component of 2-oxoglutarate dehydrogenase complex, mitochondrial	1	0.999	4	6	6	6	0	0	0	0	0	1	1	0	1	1	0	0	0	0	0	2	0	0	0	0	0	1	1	0	1	1	0	0	0	0	0	2	0	0	0	0
sp|P36969|GPX4_HUMAN	P36969	GPX4_HUMAN	GPX4	197	Homo sapiens	1:Experimental evidence at protein level	Phospholipid hydroperoxide glutathione peroxidase GPX4	1	0.999	4	24	24	24	1	0	0	0	0	0	3	5	2	2	0	2	2	2	2	3	1	0	0	0	0	0	3	5	2	2	0	2	2	2	2	3	1	0	0	0
sp|P37108|SRP14_HUMAN	P37108	SRP14_HUMAN	SRP14	136	Homo sapiens	1:Experimental evidence at protein level	Signal recognition particle 14 kDa protein	1	0.999	4	20	20	20	2	0	0	0	0	2	1	2	2	2	1	1	2	1	2	2	2	0	0	0	0	2	1	2	2	2	1	1	2	1	2	2	2	0	0	0
sp|P37198|NUP62_HUMAN	P37198	NUP62_HUMAN	NUP62	522	Homo sapiens	1:Experimental evidence at protein level	Nuclear pore glycoprotein p62	1	0.999	5	16	16	16	0	0	0	0	0	0	1	0	1	0	5	3	3	3	0	0	0	0	0	0	0	0	1	0	1	0	5	3	3	3	0	0	0	0	0	0
sp|P37231|PPARG_HUMAN	P37231	PPARG_HUMAN	PPARG	505	Homo sapiens	1:Experimental evidence at protein level	Peroxisome proliferator-activated receptor gamma	0.8126	0.9911	1	1	1	1	0	0	0	0	0	0	1	0	0	0	0	0	0	0	0	0	0	0	0	0	0	0	1	0	0	0	0	0	0	0	0	0	0	0	0	0
sp|P37235|HPCL1_HUMAN	P37235	HPCL1_HUMAN	HPCAL1	193	Homo sapiens	1:Experimental evidence at protein level	Hippocalcin-like protein 1	1	0.999	4	20	1	20	2	0	0	0	0	0	2	2	2	1	2	1	1	2	3	2	0	0	0	0	0	0	0	0	0	0	0	0	0	0	0	1	2	0	0	0
sp|P37268|FDFT_HUMAN	P37268	FDFT_HUMAN	FDFT1	417	Homo sapiens	1:Experimental evidence at protein level	Squalene synthase	1	0.999	10	37	37	37	0	0	0	0	0	0	0	6	3	2	2	6	4	3	2	9	0	0	0	0	0	0	0	6	3	2	2	6	4	3	2	9	0	0	0	0
sp|P37275|ZEB1_HUMAN	P37275	ZEB1_HUMAN	ZEB1	1124	Homo sapiens	1:Experimental evidence at protein level	Zinc finger E-box-binding homeobox 1	0.9536	0.9981	1	2	2	2	0	0	0	0	0	0	0	0	0	0	0	1	0	1	0	0	0	0	0	0	0	0	0	0	0	0	0	1	0	1	0	0	0	0	0	0
sp|P37287|PIGA_HUMAN	P37287	PIGA_HUMAN	PIGA	484	Homo sapiens	1:Experimental evidence at protein level	Phosphatidylinositol N-acetylglucosaminyltransferase subunit A	0.987	0.999	2	2	2	2	0	0	0	0	0	0	0	1	0	0	1	0	0	0	0	0	0	0	0	0	0	0	0	1	0	0	1	0	0	0	0	0	0	0	0	0
sp|P37802|TAGL2_HUMAN	P37802	TAGL2_HUMAN	TAGLN2	199	Homo sapiens	1:Experimental evidence at protein level	Transgelin-2	1	0.999	13	171	161	171	3	0	0	0	0	3	15	13	15	15	24	21	18	19	14	11	3	0	0	0	0	3	15	13	15	15	20	20	15	17	14	11	3	0	0	0
sp|P37837|TALDO_HUMAN	P37837	TALDO_HUMAN	TALDO1	337	Homo sapiens	1:Experimental evidence at protein level	Transaldolase	1	0.999	13	163	163	163	8	3	3	3	1	8	12	15	15	12	15	15	11	15	11	16	8	3	3	3	1	8	12	15	15	12	15	15	11	15	11	16	8	3	3	3
sp|P37840|SYUA_HUMAN	P37840	SYUA_HUMAN	SNCA	140	Homo sapiens	1:Experimental evidence at protein level	Alpha-synuclein	1	0.999	4	41	39	41	0	0	0	0	0	0	3	4	4	4	5	6	5	7	3	0	0	0	0	0	0	0	3	4	4	4	5	5	5	6	3	0	0	0	0	0
sp|P38117|ETFB_HUMAN	P38117	ETFB_HUMAN	ETFB	255	Homo sapiens	1:Experimental evidence at protein level	Electron transfer flavoprotein subunit beta	1	0.999	7	45	45	45	3	0	1	0	1	2	6	4	2	2	6	4	3	4	2	5	3	0	1	0	1	2	6	4	2	2	6	4	3	4	2	5	3	0	1	0
sp|P38159|RBMX_HUMAN	P38159	RBMX_HUMAN	RBMX	391	Homo sapiens	1:Experimental evidence at protein level	RNA-binding motif protein, X chromosome	1	0.999	7	32	2	32	1	1	0	1	0	3	3	3	2	1	3	3	2	3	2	4	0	0	0	0	0	1	0	0	0	0	0	1	0	0	0	0	1	1	0	1
sp|P38398|BRCA1_HUMAN	P38398	BRCA1_HUMAN	BRCA1	1863	Homo sapiens	1:Experimental evidence at protein level	Breast cancer type 1 susceptibility protein	1	0.999	20	72	72	72	0	0	0	0	0	0	2	5	5	7	6	14	9	19	4	1	0	0	0	0	0	0	2	5	5	7	6	14	9	19	4	1	0	0	0	0
sp|P38432|COIL_HUMAN	P38432	COIL_HUMAN	COIL	576	Homo sapiens	1:Experimental evidence at protein level	Coilin	1	0.999	11	81	81	81	3	0	0	0	1	1	5	7	10	11	5	5	7	9	6	11	3	0	0	0	1	1	5	7	10	11	5	5	7	9	6	11	3	0	0	0
sp|P38435|VKGC_HUMAN	P38435	VKGC_HUMAN	GGCX	758	Homo sapiens	1:Experimental evidence at protein level	Vitamin K-dependent gamma-carboxylase	1	0.999	6	15	15	15	1	0	0	0	0	0	0	3	0	0	0	2	1	1	2	5	1	0	0	0	0	0	0	3	0	0	0	2	1	1	2	5	1	0	0	0
sp|P38571|LICH_HUMAN	P38571	LICH_HUMAN	LIPA	399	Homo sapiens	1:Experimental evidence at protein level	Lysosomal acid lipase/cholesteryl ester hydrolase	1	0.999	3	20	20	20	0	0	0	0	0	2	1	2	2	2	4	1	1	2	1	2	0	0	0	0	0	2	1	2	2	2	4	1	1	2	1	2	0	0	0	0
sp|P38606|VATA_HUMAN	P38606	VATA_HUMAN	ATP6V1A	617	Homo sapiens	1:Experimental evidence at protein level	V-type proton ATPase catalytic subunit A	1	0.999	23	218	218	218	11	0	1	0	1	6	21	21	19	14	18	21	17	23	10	35	11	0	1	0	1	6	21	21	19	14	18	21	17	23	10	35	11	0	1	0
sp|P38646|GRP75_HUMAN	P38646	GRP75_HUMAN	HSPA9	679	Homo sapiens	1:Experimental evidence at protein level	Stress-70 protein, mitochondrial	1	0.999	23	149	149	149	9	0	1	4	1	11	18	14	11	12	9	10	12	12	8	17	9	0	1	4	1	11	18	14	11	12	9	10	12	12	8	17	9	0	1	4
sp|P38919|IF4A3_HUMAN	P38919	IF4A3_HUMAN	EIF4A3	411	Homo sapiens	1:Experimental evidence at protein level	Eukaryotic initiation factor 4A-III	1	0.999	22	216	216	270	11	3	6	6	5	9	14	21	19	15	14	15	19	16	15	28	11	3	6	6	5	9	14	21	19	15	14	15	19	16	15	28	15	3	8	8
sp|P38935|SMBP2_HUMAN	P38935	SMBP2_HUMAN	IGHMBP2	993	Homo sapiens	1:Experimental evidence at protein level	DNA-binding protein SMUBP-2	0.9959	0.9989	2	2	2	2	0	0	0	0	0	0	0	0	0	0	0	1	0	0	0	1	0	0	0	0	0	0	0	0	0	0	0	1	0	0	0	1	0	0	0	0
sp|P39023|RL3_HUMAN	P39023	RL3_HUMAN	RPL3	403	Homo sapiens	1:Experimental evidence at protein level	Large ribosomal subunit protein uL3	1	0.999	14	340	316	340	21	5	7	9	10	23	26	24	22	23	21	23	26	24	35	41	19	4	5	8	10	21	24	22	19	23	19	21	26	22	35	38	21	5	7	9
sp|P39210|MPV17_HUMAN	P39210	MPV17_HUMAN	MPV17	176	Homo sapiens	1:Experimental evidence at protein level	Protein Mpv17	0.975	0.999	1	2	2	2	0	0	0	0	0	0	0	0	0	0	0	0	0	0	0	2	0	0	0	0	0	0	0	0	0	0	0	0	0	0	0	2	0	0	0	0
sp|P39656|OST48_HUMAN	P39656	OST48_HUMAN	DDOST	456	Homo sapiens	1:Experimental evidence at protein level	Dolichyl-diphosphooligosaccharide--protein glycosyltransferase 48 kDa subunit	1	0.999	16	189	189	189	11	2	1	1	3	8	14	19	18	14	14	15	17	17	17	18	11	2	1	1	3	8	14	19	18	14	14	15	17	17	17	18	11	2	1	1
sp|P39687|AN32A_HUMAN	P39687	AN32A_HUMAN	ANP32A	249	Homo sapiens	1:Experimental evidence at protein level	Acidic leucine-rich nuclear phosphoprotein 32 family member A	1	0.999	5	18	10	46	4	0	0	0	0	0	3	2	2	2	2	0	1	2	0	0	3	0	0	0	0	0	1	1	1	1	1	0	1	1	0	0	6	0	0	1
sp|P39748|FEN1_HUMAN	P39748	FEN1_HUMAN	FEN1	380	Homo sapiens	1:Experimental evidence at protein level	Flap endonuclease 1	1	0.999	9	100	100	100	8	0	2	2	0	5	10	10	8	10	6	7	9	8	4	11	8	0	2	2	0	5	10	10	8	10	6	7	9	8	4	11	8	0	2	2
sp|P39880|CUX1_HUMAN	P39880	CUX1_HUMAN	CUX1	1505	Homo sapiens	1:Experimental evidence at protein level	Homeobox protein cut-like 1	1	0.999	13	26	25	26	0	0	0	0	0	0	1	0	1	2	6	6	1	7	1	1	0	0	0	0	0	0	1	0	1	2	6	6	1	6	1	1	0	0	0	0
sp|P40222|TXLNA_HUMAN	P40222	TXLNA_HUMAN	TXLNA	546	Homo sapiens	1:Experimental evidence at protein level	Alpha-taxilin	1	0.999	6	11	11	11	0	0	0	0	0	0	0	0	1	1	1	1	3	4	0	0	0	0	0	0	0	0	0	0	1	1	1	1	3	4	0	0	0	0	0	0
sp|P40227|TCPZ_HUMAN	P40227	TCPZ_HUMAN	CCT6A	531	Homo sapiens	1:Experimental evidence at protein level	T-complex protein 1 subunit zeta	1	0.999	20	270	208	270	18	4	5	9	7	13	19	20	20	19	18	18	21	18	33	28	13	4	4	6	5	9	15	16	16	14	14	14	16	14	26	22	18	4	5	9
sp|P40424|PBX1_HUMAN	P40424	PBX1_HUMAN	PBX1	430	Homo sapiens	1:Experimental evidence at protein level	Pre-B-cell leukemia transcription factor 1	0.9135	0.9963	1	1	0	1	0	0	0	0	0	0	0	0	0	0	0	0	0	1	0	0	0	0	0	0	0	0	0	0	0	0	0	0	0	0	0	0	0	0	0	0
sp|P40429|RL13A_HUMAN	P40429	RL13A_HUMAN	RPL13A	203	Homo sapiens	1:Experimental evidence at protein level	Large ribosomal subunit protein uL13	1	0.999	8	191	42	191	13	3	7	6	4	13	9	16	16	15	13	11	13	13	20	19	4	1	0	0	1	3	1	4	4	5	2	1	3	2	4	7	13	3	7	6
sp|P40616|ARL1_HUMAN	P40616	ARL1_HUMAN	ARL1	181	Homo sapiens	1:Experimental evidence at protein level	ADP-ribosylation factor-like protein 1	1	0.999	7	78	78	78	2	0	1	1	0	4	5	10	9	4	7	4	5	10	7	9	2	0	1	1	0	4	5	10	9	4	7	4	5	10	7	9	2	0	1	1
sp|P40763|STAT3_HUMAN	P40763	STAT3_HUMAN	STAT3	770	Homo sapiens	1:Experimental evidence at protein level	Signal transducer and activator of transcription 3	1	0.999	20	114	114	114	4	0	0	0	0	0	9	15	16	9	6	8	9	8	9	21	4	0	0	0	0	0	9	15	16	9	6	8	9	8	9	21	4	0	0	0
sp|P40818|UBP8_HUMAN	P40818	UBP8_HUMAN	USP8	1118	Homo sapiens	1:Experimental evidence at protein level	Ubiquitin carboxyl-terminal hydrolase 8	1	0.999	5	16	16	16	2	0	0	0	0	0	1	1	1	2	2	1	2	1	1	2	2	0	0	0	0	0	1	1	1	2	2	1	2	1	1	2	2	0	0	0
sp|P40855|PEX19_HUMAN	P40855	PEX19_HUMAN	PEX19	299	Homo sapiens	1:Experimental evidence at protein level	Peroxisomal biogenesis factor 19	0.9993	0.999	2	7	7	7	0	0	0	0	0	0	0	0	0	0	2	2	2	1	0	0	0	0	0	0	0	0	0	0	0	0	2	2	2	1	0	0	0	0	0	0
sp|P40925|MDHC_HUMAN	P40925	MDHC_HUMAN	MDH1	334	Homo sapiens	1:Experimental evidence at protein level	Malate dehydrogenase, cytoplasmic	1	0.999	10	169	169	169	11	3	4	6	4	8	9	11	11	12	10	10	9	11	38	12	11	3	4	6	4	8	9	11	11	12	10	10	9	11	38	12	11	3	4	6
sp|P40926|MDHM_HUMAN	P40926	MDHM_HUMAN	MDH2	338	Homo sapiens	1:Experimental evidence at protein level	Malate dehydrogenase, mitochondrial	1	0.999	15	304	304	304	15	1	3	7	1	22	29	24	24	24	27	23	24	21	30	29	15	1	3	7	1	22	29	24	24	24	27	23	24	21	30	29	15	1	3	7
sp|P40937|RFC5_HUMAN	P40937	RFC5_HUMAN	RFC5	340	Homo sapiens	1:Experimental evidence at protein level	Replication factor C subunit 5	1	0.999	16	148	148	148	5	0	0	0	0	0	12	22	15	14	11	10	13	13	11	22	5	0	0	0	0	0	12	22	15	14	11	10	13	13	11	22	5	0	0	0
sp|P40938|RFC3_HUMAN	P40938	RFC3_HUMAN	RFC3	356	Homo sapiens	1:Experimental evidence at protein level	Replication factor C subunit 3	1	0.999	16	146	146	146	7	0	0	1	0	3	13	18	16	13	11	11	13	11	9	20	7	0	0	1	0	3	13	18	16	13	11	11	13	11	9	20	7	0	0	1
sp|P40939|ECHA_HUMAN	P40939	ECHA_HUMAN	HADHA	763	Homo sapiens	1:Experimental evidence at protein level	Trifunctional enzyme subunit alpha, mitochondrial	1	0.999	29	229	229	229	16	1	4	1	2	18	18	24	24	19	12	12	14	12	18	34	16	1	4	1	2	18	18	24	24	19	12	12	14	12	18	34	16	1	4	1
sp|P41091|IF2G_HUMAN	P41091	IF2G_HUMAN	EIF2S3	472	Homo sapiens	1:Experimental evidence at protein level	Eukaryotic translation initiation factor 2 subunit 3	1	0.999	21	310	55	310	21	1	4	6	3	14	25	29	29	24	27	27	24	25	23	28	3	1	1	1	1	3	4	5	4	4	5	4	4	3	7	5	21	1	4	6
sp|P41208|CETN2_HUMAN	P41208	CETN2_HUMAN	CETN2	172	Homo sapiens	1:Experimental evidence at protein level	Centrin-2	0.9748	0.999	1	1	1	1	0	0	0	0	0	0	0	0	0	0	0	0	0	1	0	0	0	0	0	0	0	0	0	0	0	0	0	0	0	1	0	0	0	0	0	0
sp|P41214|EIF2D_HUMAN	P41214	EIF2D_HUMAN	EIF2D	584	Homo sapiens	1:Experimental evidence at protein level	Eukaryotic translation initiation factor 2D	0.9657	0.9933	2	2	2	2	0	0	0	0	0	0	1	1	0	0	0	0	0	0	0	0	0	0	0	0	0	0	1	1	0	0	0	0	0	0	0	0	0	0	0	0
sp|P41223|BUD31_HUMAN	P41223	BUD31_HUMAN	BUD31	144	Homo sapiens	1:Experimental evidence at protein level	Protein BUD31 homolog	1	0.999	4	10	10	10	0	0	0	0	0	0	1	0	0	1	0	0	1	0	1	6	0	0	0	0	0	0	1	0	0	1	0	0	1	0	1	6	0	0	0	0
sp|P41227|NAA10_HUMAN	P41227	NAA10_HUMAN	NAA10	235	Homo sapiens	1:Experimental evidence at protein level	N-alpha-acetyltransferase 10	1	0.999	10	60	45	60	3	0	2	0	0	1	3	4	8	5	5	5	5	6	2	11	2	0	1	0	0	0	2	3	6	4	4	4	4	4	2	9	3	0	2	0
sp|P41236|IPP2_HUMAN	P41236	IPP2_HUMAN	PPP1R2	205	Homo sapiens	1:Experimental evidence at protein level	Protein phosphatase inhibitor 2	1	0.999	5	21	4	21	0	0	0	0	0	0	4	1	1	0	4	4	3	4	0	0	0	0	0	0	0	0	1	0	0	0	1	1	0	1	0	0	0	0	0	0
sp|P41240|CSK_HUMAN	P41240	CSK_HUMAN	CSK	450	Homo sapiens	1:Experimental evidence at protein level	Tyrosine-protein kinase CSK	1	0.999	16	105	101	105	7	0	1	0	0	1	7	9	11	10	9	9	7	9	8	17	7	0	1	0	0	1	7	9	10	10	9	9	7	9	8	14	7	0	1	0
sp|P41250|GARS_HUMAN	P41250	GARS_HUMAN	GARS1	739	Homo sapiens	1:Experimental evidence at protein level	Glycine--tRNA ligase	1	0.999	25	295	295	295	15	6	6	4	3	10	21	30	31	23	16	22	26	25	25	32	15	6	6	4	3	10	21	30	31	23	16	22	26	25	25	32	15	6	6	4
sp|P41252|SYIC_HUMAN	P41252	SYIC_HUMAN	IARS1	1262	Homo sapiens	1:Experimental evidence at protein level	Isoleucine--tRNA ligase, cytoplasmic	1	0.999	54	888	888	888	48	5	14	18	7	42	68	90	83	62	65	62	74	69	88	93	48	5	14	18	7	42	68	90	83	62	65	62	74	69	88	93	48	5	14	18
sp|P41440|S19A1_HUMAN	P41440	S19A1_HUMAN	SLC19A1	591	Homo sapiens	1:Experimental evidence at protein level	Reduced folate transporter	0.9992	0.999	2	2	2	2	0	0	0	0	0	0	0	0	0	0	0	0	1	0	0	1	0	0	0	0	0	0	0	0	0	0	0	0	1	0	0	1	0	0	0	0
sp|P41567|EIF1_HUMAN	P41567	EIF1_HUMAN	EIF1	113	Homo sapiens	1:Experimental evidence at protein level	Eukaryotic translation initiation factor 1	1	0.999	4	12	4	12	0	0	0	0	0	0	2	2	0	1	0	1	1	1	2	2	0	0	0	0	0	0	1	0	0	1	0	0	0	0	2	0	0	0	0	0
sp|P41743|KPCI_HUMAN	P41743	KPCI_HUMAN	PRKCI	596	Homo sapiens	1:Experimental evidence at protein level	Protein kinase C iota type	1	0.999	9	53	53	53	1	0	0	0	0	0	5	7	5	5	4	6	5	4	4	7	1	0	0	0	0	0	5	7	5	5	4	6	5	4	4	7	1	0	0	0
sp|P42025|ACTY_HUMAN	P42025	ACTY_HUMAN	ACTR1B	376	Homo sapiens	1:Experimental evidence at protein level	Beta-centractin	1	0.999	11	20	20	94	0	0	0	0	0	0	3	2	3	2	1	1	1	2	3	2	0	0	0	0	0	0	3	2	3	2	1	1	1	2	3	2	6	2	1	0
sp|P42126|ECI1_HUMAN	P42126	ECI1_HUMAN	ECI1	302	Homo sapiens	1:Experimental evidence at protein level	Enoyl-CoA delta isomerase 1, mitochondrial	1	0.999	8	66	66	66	6	0	2	0	0	5	4	6	7	6	4	6	5	4	3	8	6	0	2	0	0	5	4	6	7	6	4	6	5	4	3	8	6	0	2	0
sp|P42166|LAP2A_HUMAN	P42166	LAP2A_HUMAN	TMPO	694	Homo sapiens	1:Experimental evidence at protein level	Lamina-associated polypeptide 2, isoform alpha	1	0.999	19	125	125	125	5	0	1	2	0	3	11	9	12	12	13	15	11	14	9	8	5	0	1	2	0	3	11	9	12	12	13	15	11	14	9	8	5	0	1	2
sp|P42224|STAT1_HUMAN	P42224	STAT1_HUMAN	STAT1	750	Homo sapiens	1:Experimental evidence at protein level	Signal transducer and activator of transcription 1-alpha/beta	1	0.999	26	162	162	162	8	0	1	0	0	0	9	20	20	15	15	14	14	19	6	21	8	0	1	0	0	0	9	20	20	15	15	14	14	19	6	21	8	0	1	0
sp|P42285|MTREX_HUMAN	P42285	MTREX_HUMAN	MTREX	1042	Homo sapiens	1:Experimental evidence at protein level	Exosome RNA helicase MTR4	1	0.999	33	270	270	270	15	0	1	0	0	7	17	23	31	25	20	29	23	25	23	31	15	0	1	0	0	7	17	23	31	25	20	29	23	25	23	31	15	0	1	0
sp|P42345|MTOR_HUMAN	P42345	MTOR_HUMAN	MTOR	2549	Homo sapiens	1:Experimental evidence at protein level	Serine/threonine-protein kinase mTOR	1	0.999	46	183	183	183	6	1	0	0	1	5	8	27	19	14	7	9	13	15	13	45	6	1	0	0	1	5	8	27	19	14	7	9	13	15	13	45	6	1	0	0
sp|P42356|PI4KA_HUMAN	P42356	PI4KA_HUMAN	PI4KA	2102	Homo sapiens	1:Experimental evidence at protein level	Phosphatidylinositol 4-kinase alpha	1	0.999	22	74	66	74	1	0	0	0	1	0	4	9	7	6	4	3	8	5	8	18	1	0	0	0	1	0	4	9	6	6	4	2	7	5	8	13	1	0	0	0
sp|P42357|HUTH_HUMAN	P42357	HUTH_HUMAN	HAL	657	Homo sapiens	1:Experimental evidence at protein level	Histidine ammonia-lyase	1	0.999	8	15	15	15	2	1	2	0	1	4	2	0	1	1	1	0	0	0	0	0	2	1	2	0	1	4	2	0	1	1	1	0	0	0	0	0	2	1	2	0
sp|P42566|EPS15_HUMAN	P42566	EPS15_HUMAN	EPS15	896	Homo sapiens	1:Experimental evidence at protein level	Epidermal growth factor receptor substrate 15	1	0.999	17	90	90	90	0	0	0	0	0	0	13	5	5	9	14	16	11	11	5	1	0	0	0	0	0	0	13	5	5	9	14	16	11	11	5	1	0	0	0	0
sp|P42574|CASP3_HUMAN	P42574	CASP3_HUMAN	CASP3	277	Homo sapiens	1:Experimental evidence at protein level	Caspase-3	0.9995	0.999	3	9	9	19	0	0	0	0	0	0	0	1	2	1	1	1	0	1	1	1	0	0	0	0	0	0	0	1	2	1	1	1	0	1	1	1	1	0	0	0
sp|P42575|CASP2_HUMAN	P42575	CASP2_HUMAN	CASP2	452	Homo sapiens	1:Experimental evidence at protein level	Caspase-2	0.9994	0.999	2	4	4	4	0	0	0	0	0	0	0	1	0	0	0	0	0	0	0	3	0	0	0	0	0	0	0	1	0	0	0	0	0	0	0	3	0	0	0	0
sp|P42677|RS27_HUMAN	P42677	RS27_HUMAN	RPS27	84	Homo sapiens	1:Experimental evidence at protein level	Small ribosomal subunit protein eS27	1	0.999	3	41	41	87	2	2	0	1	0	2	3	2	2	2	2	3	2	3	13	2	2	2	0	1	0	2	3	2	2	2	2	3	2	3	13	2	3	3	0	4
sp|P42684|ABL2_HUMAN	P42684	ABL2_HUMAN	ABL2	1182	Homo sapiens	1:Experimental evidence at protein level	Tyrosine-protein kinase ABL2	1	0.999	5	7	7	7	0	0	0	0	0	0	0	0	0	1	2	1	0	2	0	1	0	0	0	0	0	0	0	0	0	1	2	1	0	2	0	1	0	0	0	0
sp|P42694|HELZ_HUMAN	P42694	HELZ_HUMAN	HELZ	1942	Homo sapiens	1:Experimental evidence at protein level	Probable helicase with zinc finger domain	1	0.999	20	80	80	80	0	0	0	0	0	0	2	4	6	7	11	11	12	15	9	3	0	0	0	0	0	0	2	4	6	7	11	11	12	15	9	3	0	0	0	0
sp|P42695|CNDD3_HUMAN	P42695	CNDD3_HUMAN	NCAPD3	1498	Homo sapiens	1:Experimental evidence at protein level	Condensin-2 complex subunit D3	1	0.999	27	124	124	124	8	0	0	0	0	0	5	18	12	9	8	9	10	16	9	20	8	0	0	0	0	0	5	18	12	9	8	9	10	16	9	20	8	0	0	0
sp|P42696|RBM34_HUMAN	P42696	RBM34_HUMAN	RBM34	430	Homo sapiens	1:Experimental evidence at protein level	RNA-binding protein 34	0.9986	0.999	2	2	2	2	0	0	0	0	0	0	1	0	0	0	0	0	0	0	0	1	0	0	0	0	0	0	1	0	0	0	0	0	0	0	0	1	0	0	0	0
sp|P42704|LPPRC_HUMAN	P42704	LPPRC_HUMAN	LRPPRC	1394	Homo sapiens	1:Experimental evidence at protein level	Leucine-rich PPR motif-containing protein, mitochondrial	1	0.999	75	1229	1217	1229	76	31	21	36	24	89	85	99	104	86	75	76	108	82	115	122	75	31	21	35	23	88	84	99	103	85	74	75	107	81	115	121	76	31	21	36
sp|P42765|THIM_HUMAN	P42765	THIM_HUMAN	ACAA2	397	Homo sapiens	1:Experimental evidence at protein level	3-ketoacyl-CoA thiolase, mitochondrial	1	0.999	7	22	22	22	4	0	0	0	0	1	2	3	2	2	2	1	0	0	1	4	4	0	0	0	0	1	2	3	2	2	2	1	0	0	1	4	4	0	0	0
sp|P42766|RL35_HUMAN	P42766	RL35_HUMAN	RPL35	123	Homo sapiens	1:Experimental evidence at protein level	Large ribosomal subunit protein uL29	0.9737	0.9989	1	4	4	4	0	0	0	1	0	1	0	1	0	0	0	0	0	1	0	0	0	0	0	1	0	1	0	1	0	0	0	0	0	1	0	0	0	0	0	1
sp|P42785|PCP_HUMAN	P42785	PCP_HUMAN	PRCP	496	Homo sapiens	1:Experimental evidence at protein level	Lysosomal Pro-X carboxypeptidase	1	0.999	8	25	25	25	1	0	0	0	0	0	4	7	2	3	1	0	0	1	1	5	1	0	0	0	0	0	4	7	2	3	1	0	0	1	1	5	1	0	0	0
sp|P42858|HD_HUMAN	P42858	HD_HUMAN	HTT	3142	Homo sapiens	1:Experimental evidence at protein level	Huntingtin	1	0.999	41	167	167	167	3	0	0	0	1	0	9	26	21	13	9	10	14	18	15	28	3	0	0	0	1	0	9	26	21	13	9	10	14	18	15	28	3	0	0	0
sp|P42892|ECE1_HUMAN	P42892	ECE1_HUMAN	ECE1	770	Homo sapiens	1:Experimental evidence at protein level	Endothelin-converting enzyme 1	0.9994	0.999	1	2	2	2	0	0	0	0	0	0	0	0	0	0	0	0	0	0	0	2	0	0	0	0	0	0	0	0	0	0	0	0	0	0	0	2	0	0	0	0
sp|P42898|MTHR_HUMAN	P42898	MTHR_HUMAN	MTHFR	656	Homo sapiens	1:Experimental evidence at protein level	Methylenetetrahydrofolate reductase (NADPH)	0.9964	0.9986	2	2	2	2	0	0	0	0	0	0	0	0	1	0	0	0	0	0	1	0	0	0	0	0	0	0	0	0	1	0	0	0	0	0	1	0	0	0	0	0
sp|P43003|EAA1_HUMAN	P43003	EAA1_HUMAN	SLC1A3	542	Homo sapiens	1:Experimental evidence at protein level	Excitatory amino acid transporter 1	0.9994	0.999	2	12	12	12	0	0	0	0	0	0	1	2	1	1	1	2	1	1	1	1	0	0	0	0	0	0	1	2	1	1	1	2	1	1	1	1	0	0	0	0
sp|P43007|SATT_HUMAN	P43007	SATT_HUMAN	SLC1A4	532	Homo sapiens	1:Experimental evidence at protein level	Neutral amino acid transporter A	0.9708	0.9988	1	1	1	1	0	0	0	0	0	0	0	1	0	0	0	0	0	0	0	0	0	0	0	0	0	0	0	1	0	0	0	0	0	0	0	0	0	0	0	0
sp|P43034|LIS1_HUMAN	P43034	LIS1_HUMAN	PAFAH1B1	410	Homo sapiens	1:Experimental evidence at protein level	Platelet-activating factor acetylhydrolase IB subunit beta	1	0.999	15	145	130	145	9	1	3	0	1	4	13	14	14	13	11	12	10	12	14	14	7	1	1	0	1	3	12	13	13	12	10	11	9	11	13	13	9	1	3	0
sp|P43155|CACP_HUMAN	P43155	CACP_HUMAN	CRAT	626	Homo sapiens	1:Experimental evidence at protein level	Carnitine O-acetyltransferase	1	0.999	9	36	36	36	3	0	0	0	0	0	3	6	4	7	0	0	2	0	4	7	3	0	0	0	0	0	3	6	4	7	0	0	2	0	4	7	3	0	0	0
sp|P43243|MATR3_HUMAN	P43243	MATR3_HUMAN	MATR3	847	Homo sapiens	1:Experimental evidence at protein level	Matrin-3	1	0.999	19	155	155	155	14	0	0	0	0	2	15	16	16	12	13	13	12	14	13	15	14	0	0	0	0	2	15	16	16	12	13	13	12	14	13	15	14	0	0	0
sp|P43246|MSH2_HUMAN	P43246	MSH2_HUMAN	MSH2	934	Homo sapiens	1:Experimental evidence at protein level	DNA mismatch repair protein Msh2	1	0.999	27	222	222	222	11	1	2	3	0	7	20	21	22	22	14	17	24	18	15	25	11	1	2	3	0	7	20	21	22	22	14	17	24	18	15	25	11	1	2	3
sp|P43250|GRK6_HUMAN	P43250	GRK6_HUMAN	GRK6	576	Homo sapiens	1:Experimental evidence at protein level	G protein-coupled receptor kinase 6	0.9986	0.999	2	2	2	2	0	0	0	0	0	0	0	0	0	0	0	0	0	0	1	1	0	0	0	0	0	0	0	0	0	0	0	0	0	0	1	1	0	0	0	0
sp|P43251|BTD_HUMAN	P43251	BTD_HUMAN	BTD	543	Homo sapiens	1:Experimental evidence at protein level	Biotinidase	0.9634	0.9985	1	2	2	2	0	0	0	0	0	0	0	0	1	0	0	0	1	0	0	0	0	0	0	0	0	0	0	0	1	0	0	0	1	0	0	0	0	0	0	0
sp|P43304|GPDM_HUMAN	P43304	GPDM_HUMAN	GPD2	727	Homo sapiens	1:Experimental evidence at protein level	Glycerol-3-phosphate dehydrogenase, mitochondrial	1	0.999	19	89	89	89	4	0	0	0	1	4	10	15	8	7	4	4	9	3	6	14	4	0	0	0	1	4	10	15	8	7	4	4	9	3	6	14	4	0	0	0
sp|P43307|SSRA_HUMAN	P43307	SSRA_HUMAN	SSR1	286	Homo sapiens	1:Experimental evidence at protein level	Translocon-associated protein subunit alpha	1	0.999	3	42	42	42	4	0	0	0	0	1	3	4	5	3	4	3	3	4	5	3	4	0	0	0	0	1	3	4	5	3	4	3	3	4	5	3	4	0	0	0
sp|P43378|PTN9_HUMAN	P43378	PTN9_HUMAN	PTPN9	593	Homo sapiens	1:Experimental evidence at protein level	Tyrosine-protein phosphatase non-receptor type 9	1	0.999	9	16	16	16	0	0	0	0	0	0	0	4	3	1	0	0	1	1	4	2	0	0	0	0	0	0	0	4	3	1	0	0	1	1	4	2	0	0	0	0
sp|P43487|RANG_HUMAN	P43487	RANG_HUMAN	RANBP1	201	Homo sapiens	1:Experimental evidence at protein level	Ran-specific GTPase-activating protein	1	0.999	5	55	55	55	3	0	0	0	0	2	6	5	4	5	5	5	5	6	3	6	3	0	0	0	0	2	6	5	4	5	5	5	5	6	3	6	3	0	0	0
sp|P43490|NAMPT_HUMAN	P43490	NAMPT_HUMAN	NAMPT	491	Homo sapiens	1:Experimental evidence at protein level	Nicotinamide phosphoribosyltransferase	1	0.999	25	221	221	221	13	1	0	0	2	4	20	30	24	18	16	18	15	21	12	27	13	1	0	0	2	4	20	30	24	18	16	18	15	21	12	27	13	1	0	0
sp|P43686|PRS6B_HUMAN	P43686	PRS6B_HUMAN	PSMC4	418	Homo sapiens	1:Experimental evidence at protein level	26S proteasome regulatory subunit 6B	1	0.999	6	9	9	9	1	0	0	0	0	0	2	0	0	0	2	1	0	2	1	0	1	0	0	0	0	0	2	0	0	0	2	1	0	2	1	0	1	0	0	0
sp|P43897|EFTS_HUMAN	P43897	EFTS_HUMAN	TSFM	325	Homo sapiens	1:Experimental evidence at protein level	Elongation factor Ts, mitochondrial	1	0.999	9	62	62	62	7	0	0	1	1	6	4	7	6	4	6	4	4	3	2	7	7	0	0	1	1	6	4	7	6	4	6	4	4	3	2	7	7	0	0	1
sp|P45877|PPIC_HUMAN	P45877	PPIC_HUMAN	PPIC	212	Homo sapiens	1:Experimental evidence at protein level	Peptidyl-prolyl cis-trans isomerase C	0.9937	0.999	2	6	6	6	2	0	0	0	0	0	0	0	0	1	1	0	1	0	0	1	2	0	0	0	0	0	0	0	0	1	1	0	1	0	0	1	2	0	0	0
sp|P45880|VDAC2_HUMAN	P45880	VDAC2_HUMAN	VDAC2	294	Homo sapiens	1:Experimental evidence at protein level	Voltage-dependent anion-selective channel protein 2	1	0.999	13	180	180	180	10	2	1	7	2	10	14	12	14	10	15	13	14	13	19	24	10	2	1	7	2	10	14	12	14	10	15	13	14	13	19	24	10	2	1	7
sp|P45954|ACDSB_HUMAN	P45954	ACDSB_HUMAN	ACADSB	432	Homo sapiens	1:Experimental evidence at protein level	Short/branched chain specific acyl-CoA dehydrogenase, mitochondrial	1	0.999	4	9	9	9	1	0	0	0	0	0	2	0	1	1	1	0	0	0	0	3	1	0	0	0	0	0	2	0	1	1	1	0	0	0	0	3	1	0	0	0
sp|P45973|CBX5_HUMAN	P45973	CBX5_HUMAN	CBX5	191	Homo sapiens	1:Experimental evidence at protein level	Chromobox protein homolog 5	1	0.999	6	26	26	26	4	0	1	0	0	2	1	3	2	3	0	1	1	1	2	5	4	0	1	0	0	2	1	3	2	3	0	1	1	1	2	5	4	0	1	0
sp|P45974|UBP5_HUMAN	P45974	UBP5_HUMAN	USP5	858	Homo sapiens	1:Experimental evidence at protein level	Ubiquitin carboxyl-terminal hydrolase 5	1	0.999	29	203	191	203	12	0	1	0	0	2	18	25	19	18	17	17	19	16	13	26	11	0	1	0	0	2	16	24	18	17	16	16	17	15	13	25	12	0	1	0
sp|P45984|MK09_HUMAN	P45984	MK09_HUMAN	MAPK9	424	Homo sapiens	1:Experimental evidence at protein level	Mitogen-activated protein kinase 9	1	0.999	3	9	2	21	0	0	0	0	0	0	1	2	2	1	0	0	0	0	1	2	0	0	0	0	0	0	0	1	0	0	0	0	0	0	0	1	1	0	0	0
sp|P45985|MP2K4_HUMAN	P45985	MP2K4_HUMAN	MAP2K4	399	Homo sapiens	1:Experimental evidence at protein level	Dual specificity mitogen-activated protein kinase kinase 4	1	0.999	9	43	43	43	4	0	0	0	0	0	3	6	4	4	3	2	5	2	3	7	4	0	0	0	0	0	3	6	4	4	3	2	5	2	3	7	4	0	0	0
sp|P46013|KI67_HUMAN	P46013	KI67_HUMAN	MKI67	3256	Homo sapiens	1:Experimental evidence at protein level	Proliferation marker protein Ki-67	1	0.999	56	245	245	245	2	0	0	0	0	0	25	14	19	24	28	32	31	42	22	6	2	0	0	0	0	0	25	14	19	24	28	32	31	42	22	6	2	0	0	0
sp|P46019|KPB2_HUMAN	P46019	KPB2_HUMAN	PHKA2	1235	Homo sapiens	1:Experimental evidence at protein level	Phosphorylase b kinase regulatory subunit alpha, liver isoform	1	0.999	4	17	17	17	0	0	0	0	0	0	1	2	2	0	2	1	1	2	2	4	0	0	0	0	0	0	1	2	2	0	2	1	1	2	2	4	0	0	0	0
sp|P46020|KPB1_HUMAN	P46020	KPB1_HUMAN	PHKA1	1223	Homo sapiens	1:Experimental evidence at protein level	Phosphorylase b kinase regulatory subunit alpha, skeletal muscle isoform	1	0.999	9	28	28	28	0	0	0	0	0	0	2	4	3	1	5	4	2	3	1	3	0	0	0	0	0	0	2	4	3	1	5	4	2	3	1	3	0	0	0	0
sp|P46060|RAGP1_HUMAN	P46060	RAGP1_HUMAN	RANGAP1	587	Homo sapiens	1:Experimental evidence at protein level	Ran GTPase-activating protein 1	1	0.999	24	217	217	217	9	0	2	0	1	3	16	16	16	15	30	24	24	25	15	21	9	0	2	0	1	3	16	16	16	15	30	24	24	25	15	21	9	0	2	0
sp|P46063|RECQ1_HUMAN	P46063	RECQ1_HUMAN	RECQL	649	Homo sapiens	1:Experimental evidence at protein level	ATP-dependent DNA helicase Q1	1	0.999	21	185	171	185	10	0	2	0	0	4	15	21	20	16	11	17	21	13	12	23	9	0	1	0	0	3	14	20	19	15	10	16	20	11	11	22	10	0	2	0
sp|P46087|NOP2_HUMAN	P46087	NOP2_HUMAN	NOP2	812	Homo sapiens	1:Experimental evidence at protein level	Probable 28S rRNA (cytosine(4447)-C(5))-methyltransferase	1	0.999	18	159	159	159	16	0	1	0	0	6	7	15	13	14	12	15	15	17	11	17	16	0	1	0	0	6	7	15	13	14	12	15	15	17	11	17	16	0	1	0
sp|P46100|ATRX_HUMAN	P46100	ATRX_HUMAN	ATRX	2492	Homo sapiens	1:Experimental evidence at protein level	Transcriptional regulator ATRX	1	0.999	7	23	23	23	2	0	0	0	0	0	2	1	5	3	0	2	2	0	2	4	2	0	0	0	0	0	2	1	5	3	0	2	2	0	2	4	2	0	0	0
sp|P46109|CRKL_HUMAN	P46109	CRKL_HUMAN	CRKL	303	Homo sapiens	1:Experimental evidence at protein level	Crk-like protein	0.987	0.9984	2	3	3	3	0	0	0	0	0	0	0	0	0	1	0	0	0	0	2	0	0	0	0	0	0	0	0	0	0	1	0	0	0	0	2	0	0	0	0	0
sp|P46379|BAG6_HUMAN	P46379	BAG6_HUMAN	BAG6	1132	Homo sapiens	1:Experimental evidence at protein level	Large proline-rich protein BAG6	1	0.999	24	149	149	149	9	0	0	0	0	2	9	13	14	10	11	12	17	13	14	25	9	0	0	0	0	2	9	13	14	10	11	12	17	13	14	25	9	0	0	0
sp|P46459|NSF_HUMAN	P46459	NSF_HUMAN	NSF	744	Homo sapiens	1:Experimental evidence at protein level	Vesicle-fusing ATPase	1	0.999	27	204	204	204	12	0	0	0	0	6	17	19	23	19	13	19	16	17	14	29	12	0	0	0	0	6	17	19	23	19	13	19	16	17	14	29	12	0	0	0
sp|P46734|MP2K3_HUMAN	P46734	MP2K3_HUMAN	MAP2K3	347	Homo sapiens	1:Experimental evidence at protein level	Dual specificity mitogen-activated protein kinase kinase 3	0.9999	0.999	3	8	8	16	0	0	0	0	0	0	2	1	1	1	0	0	2	1	0	0	0	0	0	0	0	0	2	1	1	1	0	0	2	1	0	0	1	0	0	0
sp|P46736|BRCC3_HUMAN	P46736	BRCC3_HUMAN	BRCC3	316	Homo sapiens	1:Experimental evidence at protein level	Lys-63-specific deubiquitinase BRCC36	1	0.999	10	79	79	79	0	0	0	0	0	0	7	7	8	9	9	8	8	10	5	8	0	0	0	0	0	0	7	7	8	9	9	8	8	10	5	8	0	0	0	0
sp|P46776|RL27A_HUMAN	P46776	RL27A_HUMAN	RPL27A	148	Homo sapiens	1:Experimental evidence at protein level	Large ribosomal subunit protein uL15	1	0.999	5	72	72	72	6	1	2	4	4	4	6	5	5	3	4	5	5	2	7	9	6	1	2	4	4	4	6	5	5	3	4	5	5	2	7	9	6	1	2	4
sp|P46777|RL5_HUMAN	P46777	RL5_HUMAN	RPL5	297	Homo sapiens	1:Experimental evidence at protein level	Large ribosomal subunit protein uL18	1	0.999	17	260	260	260	16	3	7	4	2	14	15	16	23	14	20	24	22	24	28	28	16	3	7	4	2	14	15	16	23	14	20	24	22	24	28	28	16	3	7	4
sp|P46778|RL21_HUMAN	P46778	RL21_HUMAN	RPL21	160	Homo sapiens	1:Experimental evidence at protein level	Large ribosomal subunit protein eL21	1	0.999	7	113	113	113	7	0	2	2	1	6	7	11	8	9	9	10	10	9	11	11	7	0	2	2	1	6	7	11	8	9	9	10	10	9	11	11	7	0	2	2
sp|P46779|RL28_HUMAN	P46779	RL28_HUMAN	RPL28	137	Homo sapiens	1:Experimental evidence at protein level	Large ribosomal subunit protein eL28	1	0.999	7	117	117	117	6	4	1	4	3	5	8	8	9	9	7	8	7	9	22	7	6	4	1	4	3	5	8	8	9	9	7	8	7	9	22	7	6	4	1	4
sp|P46781|RS9_HUMAN	P46781	RS9_HUMAN	RPS9	194	Homo sapiens	1:Experimental evidence at protein level	Small ribosomal subunit protein uS4	1	0.999	12	172	172	172	11	4	3	11	6	11	10	10	12	12	12	12	11	13	23	11	11	4	3	11	6	11	10	10	12	12	12	12	11	13	23	11	11	4	3	11
sp|P46782|RS5_HUMAN	P46782	RS5_HUMAN	RPS5	204	Homo sapiens	1:Experimental evidence at protein level	Small ribosomal subunit protein uS7	1	0.999	11	105	105	105	8	1	1	1	0	4	6	8	10	9	10	10	9	8	7	13	8	1	1	1	0	4	6	8	10	9	10	10	9	8	7	13	8	1	1	1
sp|P46783|RS10_HUMAN	P46783	RS10_HUMAN	RPS10	165	Homo sapiens	1:Experimental evidence at protein level	Small ribosomal subunit protein eS10	1	0.999	5	45	27	45	5	1	1	0	1	2	2	5	3	3	3	3	3	3	5	5	2	0	0	0	0	1	2	4	2	2	2	2	2	2	3	3	5	1	1	0
sp|P46821|MAP1B_HUMAN	P46821	MAP1B_HUMAN	MAP1B	2468	Homo sapiens	1:Experimental evidence at protein level	Microtubule-associated protein 1B	1	0.999	60	457	444	457	5	0	0	0	0	0	48	36	46	51	41	55	50	77	38	10	5	0	0	0	0	0	47	35	45	50	39	53	49	75	36	10	5	0	0	0
sp|P46926|GNPI1_HUMAN	P46926	GNPI1_HUMAN	GNPDA1	289	Homo sapiens	1:Experimental evidence at protein level	Glucosamine-6-phosphate isomerase 1	1	0.999	12	75	55	75	4	0	2	0	0	4	7	7	7	5	4	5	6	5	7	12	3	0	2	0	0	3	5	5	5	4	3	4	5	3	5	8	4	0	2	0
sp|P46934|NEDD4_HUMAN	P46934	NEDD4_HUMAN	NEDD4	1319	Homo sapiens	1:Experimental evidence at protein level	E3 ubiquitin-protein ligase NEDD4	1	0.999	4	7	7	7	0	0	0	0	0	0	1	1	0	0	0	1	0	1	1	2	0	0	0	0	0	0	1	1	0	0	0	1	0	1	1	2	0	0	0	0
sp|P46937|YAP1_HUMAN	P46937	YAP1_HUMAN	YAP1	504	Homo sapiens	1:Experimental evidence at protein level	Transcriptional coactivator YAP1	1	0.999	4	7	7	7	0	0	0	0	0	0	1	0	0	0	2	1	2	1	0	0	0	0	0	0	0	0	1	0	0	0	2	1	2	1	0	0	0	0	0	0
sp|P46939|UTRN_HUMAN	P46939	UTRN_HUMAN	UTRN	3433	Homo sapiens	1:Experimental evidence at protein level	Utrophin	1	0.999	29	54	53	54	1	0	0	0	0	0	3	12	2	7	1	2	3	3	5	15	1	0	0	0	0	0	3	11	2	7	1	2	3	3	5	15	1	0	0	0
sp|P46940|IQGA1_HUMAN	P46940	IQGA1_HUMAN	IQGAP1	1657	Homo sapiens	1:Experimental evidence at protein level	Ras GTPase-activating-like protein IQGAP1	1	0.999	69	641	606	641	42	3	4	3	9	36	44	67	63	52	41	48	56	49	35	89	41	3	4	2	8	35	42	64	59	49	38	47	52	45	35	82	42	3	4	3
sp|P46976|GLYG_HUMAN	P46976	GLYG_HUMAN	GYG1	350	Homo sapiens	1:Experimental evidence at protein level	Glycogenin-1	1	0.999	3	10	10	10	1	0	0	0	0	0	2	2	2	1	1	0	0	0	0	1	1	0	0	0	0	0	2	2	2	1	1	0	0	0	0	1	1	0	0	0
sp|P46977|STT3A_HUMAN	P46977	STT3A_HUMAN	STT3A	705	Homo sapiens	1:Experimental evidence at protein level	Dolichyl-diphosphooligosaccharide--protein glycosyltransferase subunit STT3A	1	0.999	16	139	129	139	10	2	5	2	1	7	6	13	12	9	11	10	12	13	7	19	9	2	5	2	1	7	6	11	11	8	10	10	11	12	7	17	10	2	5	2
sp|P47712|PA24A_HUMAN	P47712	PA24A_HUMAN	PLA2G4A	749	Homo sapiens	1:Experimental evidence at protein level	Cytosolic phospholipase A2	1	0.999	11	45	45	45	1	0	0	0	0	0	6	9	2	3	4	6	2	1	3	8	1	0	0	0	0	0	6	9	2	3	4	6	2	1	3	8	1	0	0	0
sp|P47755|CAZA2_HUMAN	P47755	CAZA2_HUMAN	CAPZA2	286	Homo sapiens	1:Experimental evidence at protein level	F-actin-capping protein subunit alpha-2	1	0.999	9	63	63	83	3	0	0	1	0	2	7	6	7	6	5	6	5	5	4	6	3	0	0	1	0	2	7	6	7	6	5	6	5	5	4	6	4	0	0	2
sp|P47756|CAPZB_HUMAN	P47756	CAPZB_HUMAN	CAPZB	272	Homo sapiens	1:Experimental evidence at protein level	F-actin-capping protein subunit beta	1	0.999	14	173	173	173	9	1	2	3	2	10	14	15	15	12	18	15	13	16	10	18	9	1	2	3	2	10	14	15	15	12	18	15	13	16	10	18	9	1	2	3
sp|P47897|SYQ_HUMAN	P47897	SYQ_HUMAN	QARS1	775	Homo sapiens	1:Experimental evidence at protein level	Glutamine--tRNA ligase	1	0.999	37	440	440	450	25	2	4	5	1	17	31	37	43	32	37	40	37	47	38	44	25	2	4	5	1	17	31	37	43	32	37	40	37	47	38	44	26	2	5	5
sp|P47914|RL29_HUMAN	P47914	RL29_HUMAN	RPL29	159	Homo sapiens	1:Experimental evidence at protein level	Large ribosomal subunit protein eL29	0.9976	0.999	2	23	23	23	2	1	0	1	1	1	2	1	2	2	1	2	2	2	1	2	2	1	0	1	1	1	2	1	2	2	1	2	2	2	1	2	2	1	0	1
sp|P47929|LEG7_HUMAN	P47929	LEG7_HUMAN	LGALS7B	136	Homo sapiens	1:Experimental evidence at protein level	Galectin-7	1	0.999	5	12	12	12	4	0	0	0	1	3	1	0	1	1	1	0	0	0	0	0	4	0	0	0	1	3	1	0	1	1	1	0	0	0	0	0	4	0	0	0
sp|P47974|TISD_HUMAN	P47974	TISD_HUMAN	ZFP36L2	494	Homo sapiens	1:Experimental evidence at protein level	mRNA decay activator protein ZFP36L2	0.952	0.998	1	1	1	1	0	0	0	0	0	0	0	0	0	0	0	0	0	0	1	0	0	0	0	0	0	0	0	0	0	0	0	0	0	0	1	0	0	0	0	0
sp|P47985|UCRI_HUMAN	P47985	UCRI_HUMAN	UQCRFS1	274	Homo sapiens	1:Experimental evidence at protein level	Cytochrome b-c1 complex subunit Rieske, mitochondrial	1	0.999	7	71	31	71	6	2	1	2	0	4	6	8	6	5	5	6	5	4	6	5	2	0	0	0	0	2	3	4	3	3	2	2	2	2	4	2	6	2	1	2
sp|P48029|SC6A8_HUMAN	P48029	SC6A8_HUMAN	SLC6A8	635	Homo sapiens	1:Experimental evidence at protein level	Sodium- and chloride-dependent creatine transporter 1	0.9133	0.9963	1	1	1	1	0	0	0	0	0	0	0	0	0	0	0	0	0	0	1	0	0	0	0	0	0	0	0	0	0	0	0	0	0	0	1	0	0	0	0	0
sp|P48047|ATPO_HUMAN	P48047	ATPO_HUMAN	ATP5PO	213	Homo sapiens	1:Experimental evidence at protein level	ATP synthase subunit O, mitochondrial	0.9994	0.999	2	6	6	6	0	0	0	0	0	0	1	2	0	1	1	0	0	0	0	1	0	0	0	0	0	0	1	2	0	1	1	0	0	0	0	1	0	0	0	0
sp|P48147|PPCE_HUMAN	P48147	PPCE_HUMAN	PREP	710	Homo sapiens	1:Experimental evidence at protein level	Prolyl endopeptidase	1	0.999	30	228	228	228	9	0	0	2	0	10	21	31	24	20	15	20	19	19	17	21	9	0	0	2	0	10	21	31	24	20	15	20	19	19	17	21	9	0	0	2
sp|P48163|MAOX_HUMAN	P48163	MAOX_HUMAN	ME1	572	Homo sapiens	1:Experimental evidence at protein level	NADP-dependent malic enzyme	1	0.9989	5	13	13	13	3	0	0	0	0	0	1	3	1	1	0	3	0	0	0	1	3	0	0	0	0	0	1	3	1	1	0	3	0	0	0	1	3	0	0	0
sp|P48200|IREB2_HUMAN	P48200	IREB2_HUMAN	IREB2	963	Homo sapiens	1:Experimental evidence at protein level	Iron-responsive element-binding protein 2	0.9852	0.999	2	4	4	4	0	0	0	0	0	0	0	0	0	0	0	1	0	1	0	2	0	0	0	0	0	0	0	0	0	0	0	1	0	1	0	2	0	0	0	0
sp|P48380|RFX3_HUMAN	P48380	RFX3_HUMAN	RFX3	749	Homo sapiens	1:Experimental evidence at protein level	Transcription factor RFX3	0.975	0.999	2	1	1	3	0	0	0	0	0	0	0	0	0	0	0	0	0	0	0	1	0	0	0	0	0	0	0	0	0	0	0	0	0	0	0	1	0	0	0	0
sp|P48426|PI42A_HUMAN	P48426	PI42A_HUMAN	PIP4K2A	406	Homo sapiens	1:Experimental evidence at protein level	Phosphatidylinositol 5-phosphate 4-kinase type-2 alpha	1	0.999	6	8	6	8	0	0	0	0	0	0	1	3	1	0	0	0	1	0	0	2	0	0	0	0	0	0	1	2	1	0	0	0	1	0	0	1	0	0	0	0
sp|P48444|COPD_HUMAN	P48444	COPD_HUMAN	ARCN1	511	Homo sapiens	1:Experimental evidence at protein level	Coatomer subunit delta	1	0.999	23	209	209	209	14	0	1	0	0	5	15	20	19	18	23	22	18	18	13	23	14	0	1	0	0	5	15	20	19	18	23	22	18	18	13	23	14	0	1	0
sp|P48449|LSS_HUMAN	P48449	LSS_HUMAN	LSS	732	Homo sapiens	1:Experimental evidence at protein level	Lanosterol synthase	1	0.999	19	113	113	113	7	0	0	0	0	1	8	14	12	10	8	9	12	13	6	13	7	0	0	0	0	1	8	14	12	10	8	9	12	13	6	13	7	0	0	0
sp|P48506|GSH1_HUMAN	P48506	GSH1_HUMAN	GCLC	637	Homo sapiens	1:Experimental evidence at protein level	Glutamate--cysteine ligase catalytic subunit	1	0.999	10	38	38	38	2	0	1	0	0	0	4	7	3	5	3	2	3	2	1	5	2	0	1	0	0	0	4	7	3	5	3	2	3	2	1	5	2	0	1	0
sp|P48507|GSH0_HUMAN	P48507	GSH0_HUMAN	GCLM	274	Homo sapiens	1:Experimental evidence at protein level	Glutamate--cysteine ligase regulatory subunit	1	0.999	6	48	48	48	2	1	1	0	0	1	4	5	7	5	3	3	4	3	2	7	2	1	1	0	0	1	4	5	7	5	3	3	4	3	2	7	2	1	1	0
sp|P48556|PSMD8_HUMAN	P48556	PSMD8_HUMAN	PSMD8	350	Homo sapiens	1:Experimental evidence at protein level	26S proteasome non-ATPase regulatory subunit 8	1	0.999	9	94	94	94	4	0	3	1	0	2	8	10	10	8	7	6	9	7	8	11	4	0	3	1	0	2	8	10	10	8	7	6	9	7	8	11	4	0	3	1
sp|P48634|PRC2A_HUMAN	P48634	PRC2A_HUMAN	PRRC2A	2157	Homo sapiens	1:Experimental evidence at protein level	Protein PRRC2A	1	0.999	45	221	221	223	0	0	0	0	0	0	17	12	14	21	35	47	28	39	8	0	0	0	0	0	0	0	17	12	14	21	35	47	28	39	8	0	0	0	0	0
sp|P48637|GSHB_HUMAN	P48637	GSHB_HUMAN	GSS	474	Homo sapiens	1:Experimental evidence at protein level	Glutathione synthetase	1	0.999	6	42	42	42	1	0	0	1	0	1	4	4	5	5	4	2	3	4	3	5	1	0	0	1	0	1	4	4	5	5	4	2	3	4	3	5	1	0	0	1
sp|P48643|TCPE_HUMAN	P48643	TCPE_HUMAN	CCT5	541	Homo sapiens	1:Experimental evidence at protein level	T-complex protein 1 subunit epsilon	1	0.999	28	342	342	357	18	2	4	7	3	18	30	32	30	30	26	25	26	25	26	40	18	2	4	7	3	18	30	32	30	30	26	25	26	25	26	40	18	2	4	7
sp|P48651|PTSS1_HUMAN	P48651	PTSS1_HUMAN	PTDSS1	473	Homo sapiens	1:Experimental evidence at protein level	Phosphatidylserine synthase 1	0.9994	0.999	2	12	12	12	0	0	0	0	0	0	1	2	1	0	1	1	1	1	1	3	0	0	0	0	0	0	1	2	1	0	1	1	1	1	1	3	0	0	0	0
sp|P48668|K2C6C_HUMAN	P48668	K2C6C_HUMAN	KRT6C	564	Homo sapiens	1:Experimental evidence at protein level	Keratin, type II cytoskeletal 6C	1	0.999	47	21	2	697	5	0	1	1	0	2	2	0	2	2	0	2	2	2	0	0	2	0	0	0	0	0	0	0	0	0	0	0	0	0	0	0	77	28	27	31
sp|P48681|NEST_HUMAN	P48681	NEST_HUMAN	NES	1621	Homo sapiens	1:Experimental evidence at protein level	Nestin	0.9632	0.9985	2	7	7	7	0	0	0	0	0	0	0	0	0	1	0	2	1	1	2	0	0	0	0	0	0	0	0	0	0	1	0	2	1	1	2	0	0	0	0	0
sp|P48723|HSP13_HUMAN	P48723	HSP13_HUMAN	HSPA13	471	Homo sapiens	1:Experimental evidence at protein level	Heat shock 70 kDa protein 13	1	0.999	5	13	13	13	0	0	0	0	0	0	0	1	2	2	0	0	3	1	3	1	0	0	0	0	0	0	0	1	2	2	0	0	3	1	3	1	0	0	0	0
sp|P48729|KC1A_HUMAN	P48729	KC1A_HUMAN	CSNK1A1	337	Homo sapiens	1:Experimental evidence at protein level	Casein kinase I isoform alpha	1	0.999	11	64	39	64	3	0	0	0	0	0	3	6	5	6	4	6	7	8	5	11	1	0	0	0	0	0	1	4	2	4	2	4	5	5	4	7	3	0	0	0
sp|P48730|KC1D_HUMAN	P48730	KC1D_HUMAN	CSNK1D	415	Homo sapiens	1:Experimental evidence at protein level	Casein kinase I isoform delta	0.9957	0.999	7	10	10	50	0	0	0	0	0	0	1	2	1	1	0	1	0	2	1	1	0	0	0	0	0	0	1	2	1	1	0	1	0	2	1	1	0	0	0	0
sp|P48735|IDHP_HUMAN	P48735	IDHP_HUMAN	IDH2	452	Homo sapiens	1:Experimental evidence at protein level	Isocitrate dehydrogenase [NADP], mitochondrial	1	0.999	17	161	153	161	14	1	1	0	0	8	15	17	16	15	9	11	13	8	14	19	13	1	1	0	0	8	14	16	15	14	9	10	13	8	13	18	14	1	1	0
sp|P48739|PIPNB_HUMAN	P48739	PIPNB_HUMAN	PITPNB	271	Homo sapiens	1:Experimental evidence at protein level	Phosphatidylinositol transfer protein beta isoform	1	0.999	17	204	177	204	9	2	2	4	2	7	16	25	21	17	13	15	18	17	10	26	8	2	2	4	2	7	15	19	18	15	11	13	14	15	10	22	9	2	2	4
sp|P49005|DPOD2_HUMAN	P49005	DPOD2_HUMAN	POLD2	469	Homo sapiens	1:Experimental evidence at protein level	DNA polymerase delta subunit 2	1	0.999	8	37	37	37	2	0	0	0	0	0	1	6	4	4	2	3	4	2	4	5	2	0	0	0	0	0	1	6	4	4	2	3	4	2	4	5	2	0	0	0
sp|P49006|MRP_HUMAN	P49006	MRP_HUMAN	MARCKSL1	195	Homo sapiens	1:Experimental evidence at protein level	MARCKS-related protein	0.9991	0.999	2	4	4	4	0	0	0	0	0	0	1	0	0	0	1	1	0	0	0	1	0	0	0	0	0	0	1	0	0	0	1	1	0	0	0	1	0	0	0	0
sp|P49023|PAXI_HUMAN	P49023	PAXI_HUMAN	PXN	591	Homo sapiens	1:Experimental evidence at protein level	Paxillin	1	0.999	4	10	10	10	0	0	0	0	0	0	0	0	0	1	2	4	2	1	0	0	0	0	0	0	0	0	0	0	0	1	2	4	2	1	0	0	0	0	0	0
sp|P49069|CAMLG_HUMAN	P49069	CAMLG_HUMAN	CAMLG	296	Homo sapiens	1:Experimental evidence at protein level	Guided entry of tail-anchored proteins factor CAMLG	0.9849	0.999	2	4	4	4	0	0	0	0	0	0	0	1	0	1	0	1	1	0	0	0	0	0	0	0	0	0	0	1	0	1	0	1	1	0	0	0	0	0	0	0
sp|P49116|NR2C2_HUMAN	P49116	NR2C2_HUMAN	NR2C2	596	Homo sapiens	1:Experimental evidence at protein level	Nuclear receptor subfamily 2 group C member 2	0.8649	0.9939	1	5	5	5	0	0	0	0	0	0	0	0	1	1	1	1	1	0	0	0	0	0	0	0	0	0	0	0	1	1	1	1	1	0	0	0	0	0	0	0
sp|P49137|MAPK2_HUMAN	P49137	MAPK2_HUMAN	MAPKAPK2	400	Homo sapiens	1:Experimental evidence at protein level	MAP kinase-activated protein kinase 2	1	0.9989	5	3	3	20	0	0	0	0	0	0	0	1	0	0	0	0	2	0	0	0	0	0	0	0	0	0	0	1	0	0	0	0	2	0	0	0	2	0	0	0
sp|P49189|AL9A1_HUMAN	P49189	AL9A1_HUMAN	ALDH9A1	494	Homo sapiens	1:Experimental evidence at protein level	4-trimethylaminobutyraldehyde dehydrogenase	1	0.999	19	210	210	210	15	4	5	8	3	12	12	18	21	15	13	16	15	15	18	20	15	4	5	8	3	12	12	18	21	15	13	16	15	15	18	20	15	4	5	8
sp|P49207|RL34_HUMAN	P49207	RL34_HUMAN	RPL34	117	Homo sapiens	1:Experimental evidence at protein level	Large ribosomal subunit protein eL34	1	0.999	6	86	86	86	5	3	4	5	1	4	8	5	6	3	6	7	6	6	12	5	5	3	4	5	1	4	8	5	6	3	6	7	6	6	12	5	5	3	4	5
sp|P49257|LMAN1_HUMAN	P49257	LMAN1_HUMAN	LMAN1	510	Homo sapiens	1:Experimental evidence at protein level	Protein ERGIC-53	1	0.999	12	149	149	149	7	1	2	0	1	1	11	16	15	14	7	13	16	14	9	22	7	1	2	0	1	1	11	16	15	14	7	13	16	14	9	22	7	1	2	0
sp|P49321|NASP_HUMAN	P49321	NASP_HUMAN	NASP	788	Homo sapiens	1:Experimental evidence at protein level	Nuclear autoantigenic sperm protein	1	0.999	24	122	122	122	8	0	0	0	0	0	15	9	14	10	14	14	14	16	6	2	8	0	0	0	0	0	15	9	14	10	14	14	14	16	6	2	8	0	0	0
sp|P49327|FAS_HUMAN	P49327	FAS_HUMAN	FASN	2511	Homo sapiens	1:Experimental evidence at protein level	Fatty acid synthase	1	0.999	116	1754	1733	1754	84	19	19	32	21	69	120	167	158	125	129	147	150	144	193	177	83	18	18	32	20	68	119	166	156	124	128	146	149	142	188	176	84	19	19	32
sp|P49354|FNTA_HUMAN	P49354	FNTA_HUMAN	FNTA	379	Homo sapiens	1:Experimental evidence at protein level	Protein farnesyltransferase/geranylgeranyltransferase type-1 subunit alpha	1	0.999	4	6	6	6	0	0	0	0	0	0	0	2	0	0	0	0	0	0	0	4	0	0	0	0	0	0	0	2	0	0	0	0	0	0	0	4	0	0	0	0
sp|P49356|FNTB_HUMAN	P49356	FNTB_HUMAN	FNTB	437	Homo sapiens	1:Experimental evidence at protein level	Protein farnesyltransferase subunit beta	1	0.999	6	12	12	12	0	0	0	0	0	0	1	2	1	1	0	1	0	0	1	5	0	0	0	0	0	0	1	2	1	1	0	1	0	0	1	5	0	0	0	0
sp|P49366|DHYS_HUMAN	P49366	DHYS_HUMAN	DHPS	369	Homo sapiens	1:Experimental evidence at protein level	Deoxyhypusine synthase	0.9744	0.999	1	1	1	1	0	0	0	0	0	0	0	0	0	0	0	1	0	0	0	0	0	0	0	0	0	0	0	0	0	0	0	1	0	0	0	0	0	0	0	0
sp|P49368|TCPG_HUMAN	P49368	TCPG_HUMAN	CCT3	545	Homo sapiens	1:Experimental evidence at protein level	T-complex protein 1 subunit gamma	1	0.999	33	369	352	369	20	2	4	13	5	15	26	34	36	26	23	24	31	27	36	47	19	2	4	13	5	14	24	33	34	24	22	22	29	25	35	47	20	2	4	13
sp|P49406|RM19_HUMAN	P49406	RM19_HUMAN	MRPL19	292	Homo sapiens	1:Experimental evidence at protein level	Large ribosomal subunit protein bL19m	1	0.999	7	17	17	17	1	0	0	0	0	0	1	4	2	1	2	1	0	1	1	3	1	0	0	0	0	0	1	4	2	1	2	1	0	1	1	3	1	0	0	0
sp|P49407|ARRB1_HUMAN	P49407	ARRB1_HUMAN	ARRB1	418	Homo sapiens	1:Experimental evidence at protein level	Beta-arrestin-1	0.974	0.999	1	3	3	3	0	0	0	0	0	0	1	1	0	0	0	0	0	0	0	1	0	0	0	0	0	0	1	1	0	0	0	0	0	0	0	1	0	0	0	0
sp|P49411|EFTU_HUMAN	P49411	EFTU_HUMAN	TUFM	455	Homo sapiens	1:Experimental evidence at protein level	Elongation factor Tu, mitochondrial	1	0.999	23	335	335	335	23	5	6	9	4	18	28	32	24	32	22	27	24	23	23	35	23	5	6	9	4	18	28	32	24	32	22	27	24	23	23	35	23	5	6	9
sp|P49419|AL7A1_HUMAN	P49419	AL7A1_HUMAN	ALDH7A1	539	Homo sapiens	1:Experimental evidence at protein level	Alpha-aminoadipic semialdehyde dehydrogenase	1	0.999	20	177	177	177	10	0	3	1	0	10	11	13	21	18	14	10	16	9	13	28	10	0	3	1	0	10	11	13	21	18	14	10	16	9	13	28	10	0	3	1
sp|P49427|UB2R1_HUMAN	P49427	UB2R1_HUMAN	CDC34	236	Homo sapiens	1:Experimental evidence at protein level	Ubiquitin-conjugating enzyme E2 R1	0.9981	0.999	2	3	3	3	0	0	0	0	0	0	0	0	0	0	1	0	1	0	0	1	0	0	0	0	0	0	0	0	0	0	1	0	1	0	0	1	0	0	0	0
sp|P49441|INPP_HUMAN	P49441	INPP_HUMAN	INPP1	399	Homo sapiens	1:Experimental evidence at protein level	Inositol polyphosphate 1-phosphatase	0.975	0.999	1	8	8	8	0	0	0	0	0	0	0	1	1	1	1	0	1	1	1	1	0	0	0	0	0	0	0	1	1	1	1	0	1	1	1	1	0	0	0	0
sp|P49454|CENPF_HUMAN	P49454	CENPF_HUMAN	CENPF	3114	Homo sapiens	1:Experimental evidence at protein level	Centromere protein F	1	0.9989	10	18	17	18	0	0	0	0	0	0	2	2	0	2	0	5	2	4	0	1	0	0	0	0	0	0	2	2	0	2	0	5	2	4	0	0	0	0	0	0
sp|P49458|SRP09_HUMAN	P49458	SRP09_HUMAN	SRP9	86	Homo sapiens	1:Experimental evidence at protein level	Signal recognition particle 9 kDa protein	0.975	0.999	1	5	5	5	0	0	0	0	0	0	1	1	0	1	0	0	0	1	0	1	0	0	0	0	0	0	1	1	0	1	0	0	0	1	0	1	0	0	0	0
sp|P49588|SYAC_HUMAN	P49588	SYAC_HUMAN	AARS1	968	Homo sapiens	1:Experimental evidence at protein level	Alanine--tRNA ligase, cytoplasmic	1	0.999	41	690	690	690	29	7	9	11	5	34	53	64	64	47	52	62	60	57	62	74	29	7	9	11	5	34	53	64	64	47	52	62	60	57	62	74	29	7	9	11
sp|P49589|SYCC_HUMAN	P49589	SYCC_HUMAN	CARS1	748	Homo sapiens	1:Experimental evidence at protein level	Cysteine--tRNA ligase, cytoplasmic	1	0.999	26	187	187	187	12	1	0	0	0	6	17	25	19	20	11	11	16	12	14	23	12	1	0	0	0	6	17	25	19	20	11	11	16	12	14	23	12	1	0	0
sp|P49590|SYHM_HUMAN	P49590	SYHM_HUMAN	HARS2	506	Homo sapiens	1:Experimental evidence at protein level	Histidine--tRNA ligase, mitochondrial	1	0.999	11	5	5	41	1	0	0	0	0	0	0	0	0	0	0	0	1	0	0	3	1	0	0	0	0	0	0	0	0	0	0	0	1	0	0	3	5	0	0	1
sp|P49591|SYSC_HUMAN	P49591	SYSC_HUMAN	SARS1	514	Homo sapiens	1:Experimental evidence at protein level	Serine--tRNA ligase, cytoplasmic	1	0.999	24	330	330	330	14	2	5	3	1	17	27	31	33	29	23	24	30	25	33	33	14	2	5	3	1	17	27	31	33	29	23	24	30	25	33	33	14	2	5	3
sp|P49593|PPM1F_HUMAN	P49593	PPM1F_HUMAN	PPM1F	454	Homo sapiens	1:Experimental evidence at protein level	Protein phosphatase 1F	1	0.999	13	63	63	63	2	0	0	0	0	0	6	9	8	5	2	5	8	4	4	10	2	0	0	0	0	0	6	9	8	5	2	5	8	4	4	10	2	0	0	0
sp|P49642|PRI1_HUMAN	P49642	PRI1_HUMAN	PRIM1	420	Homo sapiens	1:Experimental evidence at protein level	DNA primase small subunit	1	0.999	13	101	101	101	3	0	0	0	0	1	8	10	12	9	8	8	11	10	7	14	3	0	0	0	0	1	8	10	12	9	8	8	11	10	7	14	3	0	0	0
sp|P49643|PRI2_HUMAN	P49643	PRI2_HUMAN	PRIM2	509	Homo sapiens	1:Experimental evidence at protein level	DNA primase large subunit	1	0.999	13	75	75	75	1	0	0	0	0	1	7	8	8	6	4	7	10	7	6	10	1	0	0	0	0	1	7	8	8	6	4	7	10	7	6	10	1	0	0	0
sp|P49674|KC1E_HUMAN	P49674	KC1E_HUMAN	CSNK1E	416	Homo sapiens	1:Experimental evidence at protein level	Casein kinase I isoform epsilon	1	0.999	9	56	16	56	1	0	0	0	0	0	4	6	6	7	4	4	4	5	6	9	1	0	0	0	0	0	1	2	2	3	0	1	2	1	1	2	1	0	0	0
sp|P49720|PSB3_HUMAN	P49720	PSB3_HUMAN	PSMB3	205	Homo sapiens	1:Experimental evidence at protein level	Proteasome subunit beta type-3	1	0.999	9	114	114	114	7	0	0	1	2	9	9	11	9	9	9	8	13	9	8	10	7	0	0	1	2	9	9	11	9	9	9	8	13	9	8	10	7	0	0	1
sp|P49721|PSB2_HUMAN	P49721	PSB2_HUMAN	PSMB2	201	Homo sapiens	1:Experimental evidence at protein level	Proteasome subunit beta type-2	1	0.999	12	180	180	180	10	0	3	2	2	10	13	19	15	13	12	12	12	14	21	22	10	0	3	2	2	10	13	19	15	13	12	12	12	14	21	22	10	0	3	2
sp|P49736|MCM2_HUMAN	P49736	MCM2_HUMAN	MCM2	904	Homo sapiens	1:Experimental evidence at protein level	DNA replication licensing factor MCM2	1	0.999	32	239	239	239	12	2	4	2	0	10	15	24	22	17	16	21	23	18	19	34	12	2	4	2	0	10	15	24	22	17	16	21	23	18	19	34	12	2	4	2
sp|P49748|ACADV_HUMAN	P49748	ACADV_HUMAN	ACADVL	655	Homo sapiens	1:Experimental evidence at protein level	Very long-chain specific acyl-CoA dehydrogenase, mitochondrial	1	0.999	15	67	67	67	4	0	0	0	0	3	7	9	10	8	1	0	5	0	8	12	4	0	0	0	0	3	7	9	10	8	1	0	5	0	8	12	4	0	0	0
sp|P49750|YLPM1_HUMAN	P49750	YLPM1_HUMAN	YLPM1	2146	Homo sapiens	1:Experimental evidence at protein level	YLP motif-containing protein 1	1	0.999	7	27	27	27	0	0	0	0	0	0	1	0	2	3	5	4	5	7	0	0	0	0	0	0	0	0	1	0	2	3	5	4	5	7	0	0	0	0	0	0
sp|P49754|VPS41_HUMAN	P49754	VPS41_HUMAN	VPS41	854	Homo sapiens	1:Experimental evidence at protein level	Vacuolar protein sorting-associated protein 41 homolog	1	0.999	3	8	8	8	0	0	0	0	0	0	0	2	1	1	0	0	1	1	2	0	0	0	0	0	0	0	0	2	1	1	0	0	1	1	2	0	0	0	0	0
sp|P49755|TMEDA_HUMAN	P49755	TMEDA_HUMAN	TMED10	219	Homo sapiens	1:Experimental evidence at protein level	Transmembrane emp24 domain-containing protein 10	1	0.999	8	124	124	124	6	0	3	2	1	9	8	10	9	8	9	12	11	11	14	11	6	0	3	2	1	9	8	10	9	8	9	12	11	11	14	11	6	0	3	2
sp|P49756|RBM25_HUMAN	P49756	RBM25_HUMAN	RBM25	843	Homo sapiens	1:Experimental evidence at protein level	RNA-binding protein 25	1	0.999	25	231	231	231	15	0	2	0	0	0	22	20	16	24	27	22	19	24	17	23	15	0	2	0	0	0	22	20	16	24	27	22	19	24	17	23	15	0	2	0
sp|P49757|NUMB_HUMAN	P49757	NUMB_HUMAN	NUMB	651	Homo sapiens	1:Experimental evidence at protein level	Protein numb homolog	1	0.9989	3	4	2	4	0	0	0	0	0	0	0	0	0	0	2	1	1	0	0	0	0	0	0	0	0	0	0	0	0	0	1	0	1	0	0	0	0	0	0	0
sp|P49759|CLK1_HUMAN	P49759	CLK1_HUMAN	CLK1	484	Homo sapiens	1:Experimental evidence at protein level	Dual specificity protein kinase CLK1	0.9743	0.999	1	1	0	1	0	0	0	0	0	0	0	0	0	0	1	0	0	0	0	0	0	0	0	0	0	0	0	0	0	0	0	0	0	0	0	0	0	0	0	0
sp|P49760|CLK2_HUMAN	P49760	CLK2_HUMAN	CLK2	499	Homo sapiens	1:Experimental evidence at protein level	Dual specificity protein kinase CLK2	1	0.999	3	6	6	6	0	0	0	0	0	0	0	1	2	1	0	0	0	1	1	0	0	0	0	0	0	0	0	1	2	1	0	0	0	1	1	0	0	0	0	0
sp|P49770|EI2BB_HUMAN	P49770	EI2BB_HUMAN	EIF2B2	351	Homo sapiens	1:Experimental evidence at protein level	Translation initiation factor eIF2B subunit beta	1	0.999	7	36	36	36	1	0	0	0	0	0	5	6	2	2	4	6	2	2	2	4	1	0	0	0	0	0	5	6	2	2	4	6	2	2	2	4	1	0	0	0
sp|P49773|HINT1_HUMAN	P49773	HINT1_HUMAN	HINT1	126	Homo sapiens	1:Experimental evidence at protein level	Adenosine 5'-monophosphoramidase HINT1	1	0.999	6	44	44	44	5	0	2	2	0	3	1	3	3	3	3	4	4	2	6	3	5	0	2	2	0	3	1	3	3	3	3	4	4	2	6	3	5	0	2	2
sp|P49790|NU153_HUMAN	P49790	NU153_HUMAN	NUP153	1475	Homo sapiens	1:Experimental evidence at protein level	Nuclear pore complex protein Nup153	1	0.999	38	223	223	223	0	0	0	0	0	0	14	16	15	22	33	37	30	39	14	3	0	0	0	0	0	0	14	16	15	22	33	37	30	39	14	3	0	0	0	0
sp|P49792|RBP2_HUMAN	P49792	RBP2_HUMAN	RANBP2	3224	Homo sapiens	1:Experimental evidence at protein level	E3 SUMO-protein ligase RanBP2	1	0.999	120	1009	673	1009	30	0	2	0	0	5	88	92	87	90	124	127	114	126	51	73	16	0	1	0	0	3	61	60	59	58	84	90	75	88	34	44	30	0	2	0
sp|P49815|TSC2_HUMAN	P49815	TSC2_HUMAN	TSC2	1807	Homo sapiens	1:Experimental evidence at protein level	Tuberin	1	0.999	12	24	24	24	0	0	0	0	0	0	4	3	2	2	1	0	3	4	1	4	0	0	0	0	0	0	4	3	2	2	1	0	3	4	1	4	0	0	0	0
sp|P49821|NDUV1_HUMAN	P49821	NDUV1_HUMAN	NDUFV1	464	Homo sapiens	1:Experimental evidence at protein level	NADH dehydrogenase [ubiquinone] flavoprotein 1, mitochondrial	1	0.999	15	114	114	114	8	1	2	1	0	6	8	13	12	10	7	9	9	6	4	18	8	1	2	1	0	6	8	13	12	10	7	9	9	6	4	18	8	1	2	1
sp|P49840|GSK3A_HUMAN	P49840	GSK3A_HUMAN	GSK3A	483	Homo sapiens	1:Experimental evidence at protein level	Glycogen synthase kinase-3 alpha	1	0.999	9	63	48	63	3	0	0	0	0	0	7	6	8	4	3	6	7	7	6	6	2	0	0	0	0	0	4	4	6	4	2	4	6	5	6	5	3	0	0	0
sp|P49841|GSK3B_HUMAN	P49841	GSK3B_HUMAN	GSK3B	420	Homo sapiens	1:Experimental evidence at protein level	Glycogen synthase kinase-3 beta	1	0.999	11	40	40	55	2	0	0	0	0	0	3	4	3	3	2	2	4	4	5	8	2	0	0	0	0	0	3	4	3	3	2	2	4	4	5	8	3	0	0	0
sp|P49848|TAF6_HUMAN	P49848	TAF6_HUMAN	TAF6	677	Homo sapiens	1:Experimental evidence at protein level	Transcription initiation factor TFIID subunit 6	1	0.999	6	16	16	16	0	0	0	0	0	0	0	1	2	3	0	1	3	4	1	1	0	0	0	0	0	0	0	1	2	3	0	1	3	4	1	1	0	0	0	0
sp|P49902|5NTC_HUMAN	P49902	5NTC_HUMAN	NT5C2	561	Homo sapiens	1:Experimental evidence at protein level	Cytosolic purine 5'-nucleotidase	1	0.999	9	52	52	52	1	0	0	0	0	0	4	9	5	5	3	2	7	4	4	8	1	0	0	0	0	0	4	9	5	5	3	2	7	4	4	8	1	0	0	0
sp|P49903|SPS1_HUMAN	P49903	SPS1_HUMAN	SEPHS1	392	Homo sapiens	1:Experimental evidence at protein level	Selenide, water dikinase 1	1	0.999	6	17	17	17	1	0	0	0	0	0	2	3	2	2	0	0	0	0	2	5	1	0	0	0	0	0	2	3	2	2	0	0	0	0	2	5	1	0	0	0
sp|P49915|GUAA_HUMAN	P49915	GUAA_HUMAN	GMPS	693	Homo sapiens	1:Experimental evidence at protein level	GMP synthase [glutamine-hydrolyzing]	1	0.999	29	272	272	272	15	0	2	1	0	8	18	28	32	21	19	24	20	20	20	44	15	0	2	1	0	8	18	28	32	21	19	24	20	20	20	44	15	0	2	1
sp|P49916|DNLI3_HUMAN	P49916	DNLI3_HUMAN	LIG3	1009	Homo sapiens	1:Experimental evidence at protein level	DNA ligase 3	1	0.999	21	123	123	123	9	1	0	0	0	0	12	19	11	11	8	13	10	7	7	15	9	1	0	0	0	0	12	19	11	11	8	13	10	7	7	15	9	1	0	0
sp|P49959|MRE11_HUMAN	P49959	MRE11_HUMAN	MRE11	708	Homo sapiens	1:Experimental evidence at protein level	Double-strand break repair protein MRE11	1	0.999	24	230	230	230	9	0	1	0	0	1	21	17	24	17	23	27	25	30	17	18	9	0	1	0	0	1	21	17	24	17	23	27	25	30	17	18	9	0	1	0
sp|P50148|GNAQ_HUMAN	P50148	GNAQ_HUMAN	GNAQ	359	Homo sapiens	1:Experimental evidence at protein level	Guanine nucleotide-binding protein G(q) subunit alpha	1	0.999	7	23	23	54	2	0	0	0	0	0	3	1	3	2	1	3	1	1	3	3	2	0	0	0	0	0	3	1	3	2	1	3	1	1	3	3	3	0	0	0
sp|P50213|IDH3A_HUMAN	P50213	IDH3A_HUMAN	IDH3A	366	Homo sapiens	1:Experimental evidence at protein level	Isocitrate dehydrogenase [NAD] subunit alpha, mitochondrial	1	0.999	8	81	81	81	6	0	2	2	1	5	5	8	8	6	6	6	7	7	3	9	6	0	2	2	1	5	5	8	8	6	6	6	7	7	3	9	6	0	2	2
sp|P50219|MNX1_HUMAN	P50219	MNX1_HUMAN	MNX1	401	Homo sapiens	1:Experimental evidence at protein level	Motor neuron and pancreas homeobox protein 1	0.9708	0.9988	1	2	2	2	0	0	0	0	0	0	0	0	0	1	0	0	0	1	0	0	0	0	0	0	0	0	0	0	0	1	0	0	0	1	0	0	0	0	0	0
sp|P50225|ST1A1_HUMAN	P50225	ST1A1_HUMAN	SULT1A1	295	Homo sapiens	1:Experimental evidence at protein level	Sulfotransferase 1A1	0.9997	0.999	3	5	1	5	0	0	0	0	0	0	1	1	1	1	0	0	0	0	0	1	0	0	0	0	0	0	0	0	0	1	0	0	0	0	0	0	0	0	0	0
sp|P50336|PPOX_HUMAN	P50336	PPOX_HUMAN	PPOX	477	Homo sapiens	1:Experimental evidence at protein level	Protoporphyrinogen oxidase	0.9603	0.9984	1	1	1	1	0	0	0	0	0	0	0	1	0	0	0	0	0	0	0	0	0	0	0	0	0	0	0	1	0	0	0	0	0	0	0	0	0	0	0	0
sp|P50395|GDIB_HUMAN	P50395	GDIB_HUMAN	GDI2	445	Homo sapiens	1:Experimental evidence at protein level	Rab GDP dissociation inhibitor beta	1	0.999	32	511	324	511	26	6	12	9	6	23	41	47	46	38	34	43	39	37	54	50	14	3	6	8	4	12	27	30	31	25	20	29	26	24	32	33	26	6	12	9
sp|P50402|EMD_HUMAN	P50402	EMD_HUMAN	EMD	254	Homo sapiens	1:Experimental evidence at protein level	Emerin	1	0.999	8	54	54	54	5	0	0	0	0	0	7	5	6	3	5	5	5	4	0	9	5	0	0	0	0	0	7	5	6	3	5	5	5	4	0	9	5	0	0	0
sp|P50416|CPT1A_HUMAN	P50416	CPT1A_HUMAN	CPT1A	773	Homo sapiens	1:Experimental evidence at protein level	Carnitine O-palmitoyltransferase 1, liver isoform	1	0.999	15	57	57	57	2	0	0	0	0	1	2	6	5	6	1	2	8	3	4	17	2	0	0	0	0	1	2	6	5	6	1	2	8	3	4	17	2	0	0	0
sp|P50443|S26A2_HUMAN	P50443	S26A2_HUMAN	SLC26A2	739	Homo sapiens	1:Experimental evidence at protein level	Sulfate transporter	0.9988	0.999	2	4	4	4	0	0	0	0	0	0	0	1	0	1	0	0	0	0	0	2	0	0	0	0	0	0	0	1	0	1	0	0	0	0	0	2	0	0	0	0
sp|P50453|SPB9_HUMAN	P50453	SPB9_HUMAN	SERPINB9	376	Homo sapiens	1:Experimental evidence at protein level	Serpin B9	0.9999	0.9984	3	4	4	10	0	0	0	0	0	0	0	0	1	0	1	1	0	0	1	0	0	0	0	0	0	0	0	0	1	0	1	1	0	0	1	0	0	0	0	0
sp|P50454|SERPH_HUMAN	P50454	SERPH_HUMAN	SERPINH1	418	Homo sapiens	1:Experimental evidence at protein level	Serpin H1	1	0.999	14	120	120	120	2	0	0	0	0	1	5	12	15	12	14	12	10	15	8	14	2	0	0	0	0	1	5	12	15	12	14	12	10	15	8	14	2	0	0	0
sp|P50479|PDLI4_HUMAN	P50479	PDLI4_HUMAN	PDLIM4	330	Homo sapiens	1:Experimental evidence at protein level	PDZ and LIM domain protein 4	1	0.999	4	6	6	6	0	0	0	0	0	0	1	0	0	0	1	3	0	1	0	0	0	0	0	0	0	0	1	0	0	0	1	3	0	1	0	0	0	0	0	0
sp|P50502|F10A1_HUMAN	P50502	F10A1_HUMAN	ST13	369	Homo sapiens	1:Experimental evidence at protein level	Hsc70-interacting protein	1	0.999	4	29	0	29	2	0	1	0	0	2	2	4	2	2	2	2	2	3	2	3	0	0	0	0	0	0	0	0	0	0	0	0	0	0	0	0	2	0	1	0
sp|P50542|PEX5_HUMAN	P50542	PEX5_HUMAN	PEX5	639	Homo sapiens	1:Experimental evidence at protein level	Peroxisomal targeting signal 1 receptor	1	0.999	4	9	9	9	0	0	0	0	0	0	1	2	2	1	1	0	1	0	1	0	0	0	0	0	0	0	1	2	2	1	1	0	1	0	1	0	0	0	0	0
sp|P50552|VASP_HUMAN	P50552	VASP_HUMAN	VASP	380	Homo sapiens	1:Experimental evidence at protein level	Vasodilator-stimulated phosphoprotein	0.974	0.999	1	2	2	2	0	0	0	0	0	0	1	0	0	0	0	0	0	0	1	0	0	0	0	0	0	0	1	0	0	0	0	0	0	0	1	0	0	0	0	0
sp|P50570|DYN2_HUMAN	P50570	DYN2_HUMAN	DNM2	870	Homo sapiens	1:Experimental evidence at protein level	Dynamin-2	1	0.999	24	143	80	143	2	0	0	0	0	1	11	17	14	11	9	13	13	9	11	32	1	0	0	0	0	0	4	12	8	6	4	7	7	4	7	20	2	0	0	0
sp|P50579|MAP2_HUMAN	P50579	MAP2_HUMAN	METAP2	478	Homo sapiens	1:Experimental evidence at protein level	Methionine aminopeptidase 2	1	0.999	7	23	23	23	0	0	0	0	0	0	2	4	2	2	1	2	3	2	1	4	0	0	0	0	0	0	2	4	2	2	1	2	3	2	1	4	0	0	0	0
sp|P50583|AP4A_HUMAN	P50583	AP4A_HUMAN	NUDT2	147	Homo sapiens	1:Experimental evidence at protein level	Bis(5'-nucleosyl)-tetraphosphatase [asymmetrical]	1	0.999	6	12	12	12	0	0	0	0	0	0	0	2	2	1	1	0	1	1	1	3	0	0	0	0	0	0	0	2	2	1	1	0	1	1	1	3	0	0	0	0
sp|P50613|CDK7_HUMAN	P50613	CDK7_HUMAN	CDK7	346	Homo sapiens	1:Experimental evidence at protein level	Cyclin-dependent kinase 7	1	0.999	10	36	32	36	0	0	0	0	0	0	6	4	3	3	2	1	4	2	7	4	0	0	0	0	0	0	5	3	3	3	2	1	3	2	6	4	0	0	0	0
sp|P50747|BPL1_HUMAN	P50747	BPL1_HUMAN	HLCS	726	Homo sapiens	1:Experimental evidence at protein level	Biotin--protein ligase	1	0.9989	3	10	10	10	0	0	0	0	0	0	1	1	0	0	3	1	3	1	0	0	0	0	0	0	0	0	1	1	0	0	3	1	3	1	0	0	0	0	0	0
sp|P50748|KNTC1_HUMAN	P50748	KNTC1_HUMAN	KNTC1	2209	Homo sapiens	1:Experimental evidence at protein level	Kinetochore-associated protein 1	1	0.999	37	167	167	167	13	0	0	0	0	2	10	23	18	18	7	13	11	13	11	28	13	0	0	0	0	2	10	23	18	18	7	13	11	13	11	28	13	0	0	0
sp|P50749|RASF2_HUMAN	P50749	RASF2_HUMAN	RASSF2	326	Homo sapiens	1:Experimental evidence at protein level	Ras association domain-containing protein 2	0.9644	0.9986	1	4	4	4	0	0	0	0	0	0	1	0	0	1	0	0	0	1	1	0	0	0	0	0	0	0	1	0	0	1	0	0	0	1	1	0	0	0	0	0
sp|P50750|CDK9_HUMAN	P50750	CDK9_HUMAN	CDK9	372	Homo sapiens	1:Experimental evidence at protein level	Cyclin-dependent kinase 9	1	0.999	9	59	44	82	3	0	0	0	0	1	5	4	6	6	6	6	6	6	5	5	2	0	0	0	0	0	4	3	5	5	4	5	4	4	3	5	5	0	0	1
sp|P50851|LRBA_HUMAN	P50851	LRBA_HUMAN	LRBA	2863	Homo sapiens	1:Experimental evidence at protein level	Lipopolysaccharide-responsive and beige-like anchor protein	1	0.999	46	230	213	230	7	1	0	0	0	3	10	27	29	21	10	18	29	24	16	35	7	1	0	0	0	3	8	26	26	20	10	17	27	22	15	31	7	1	0	0
sp|P50895|BCAM_HUMAN	P50895	BCAM_HUMAN	BCAM	628	Homo sapiens	1:Experimental evidence at protein level	Basal cell adhesion molecule	0.9742	0.999	1	1	1	1	0	0	0	0	0	0	0	1	0	0	0	0	0	0	0	0	0	0	0	0	0	0	0	1	0	0	0	0	0	0	0	0	0	0	0	0
sp|P50897|PPT1_HUMAN	P50897	PPT1_HUMAN	PPT1	306	Homo sapiens	1:Experimental evidence at protein level	Palmitoyl-protein thioesterase 1	0.9983	0.999	2	5	5	5	1	0	0	0	0	0	0	1	1	1	1	0	0	0	0	0	1	0	0	0	0	0	0	1	1	1	1	0	0	0	0	0	1	0	0	0
sp|P50914|RL14_HUMAN	P50914	RL14_HUMAN	RPL14	215	Homo sapiens	1:Experimental evidence at protein level	Large ribosomal subunit protein eL14	1	0.999	5	77	77	77	4	2	2	3	0	5	4	5	5	4	5	4	5	5	16	8	4	2	2	3	0	5	4	5	5	4	5	4	5	5	16	8	4	2	2	3
sp|P50990|TCPQ_HUMAN	P50990	TCPQ_HUMAN	CCT8	548	Homo sapiens	1:Experimental evidence at protein level	T-complex protein 1 subunit theta	1	0.999	35	880	880	880	45	5	10	13	8	40	68	63	67	63	70	71	76	78	131	72	45	5	10	13	8	40	68	63	67	63	70	71	76	78	131	72	45	5	10	13
sp|P50991|TCPD_HUMAN	P50991	TCPD_HUMAN	CCT4	539	Homo sapiens	1:Experimental evidence at protein level	T-complex protein 1 subunit delta	1	0.999	28	433	418	433	24	5	5	10	5	24	37	41	39	31	35	33	29	29	40	46	24	5	5	10	5	24	36	39	37	30	33	31	29	27	39	44	24	5	5	10
sp|P50993|AT1A2_HUMAN	P50993	AT1A2_HUMAN	ATP1A2	1020	Homo sapiens	1:Experimental evidence at protein level	Sodium/potassium-transporting ATPase subunit alpha-2	1	0.999	13	7	7	244	0	0	0	0	0	0	2	2	0	0	0	1	0	0	1	1	0	0	0	0	0	0	2	2	0	0	0	1	0	0	1	1	13	3	5	4
sp|P50995|ANX11_HUMAN	P50995	ANX11_HUMAN	ANXA11	505	Homo sapiens	1:Experimental evidence at protein level	Annexin A11	1	0.999	11	51	51	51	5	1	0	1	0	1	7	7	3	6	1	2	1	3	3	10	5	1	0	1	0	1	7	7	3	6	1	2	1	3	3	10	5	1	0	1
sp|P51003|PAPOA_HUMAN	P51003	PAPOA_HUMAN	PAPOLA	745	Homo sapiens	1:Experimental evidence at protein level	Poly(A) polymerase alpha	1	0.999	22	190	83	190	11	1	1	0	0	1	14	23	18	13	18	19	16	20	14	21	3	1	0	0	0	1	6	12	8	4	7	9	6	8	6	12	11	1	1	0
sp|P51114|FXR1_HUMAN	P51114	FXR1_HUMAN	FXR1	621	Homo sapiens	1:Experimental evidence at protein level	RNA-binding protein FXR1	1	0.999	15	81	60	81	2	0	2	0	0	2	8	10	5	6	13	10	6	10	3	4	1	0	0	0	0	0	6	8	4	4	11	9	4	8	2	3	2	0	2	0
sp|P51116|FXR2_HUMAN	P51116	FXR2_HUMAN	FXR2	673	Homo sapiens	1:Experimental evidence at protein level	RNA-binding protein FXR2	1	0.999	13	58	52	79	1	0	0	0	1	2	6	6	6	5	6	6	5	8	2	4	1	0	0	0	1	2	5	5	5	5	5	6	5	7	2	3	2	0	2	0
sp|P51148|RAB5C_HUMAN	P51148	RAB5C_HUMAN	RAB5C	216	Homo sapiens	1:Experimental evidence at protein level	Ras-related protein Rab-5C	1	0.999	10	156	110	156	6	0	0	4	1	13	10	15	15	9	12	11	14	17	14	15	3	0	0	4	1	11	8	11	11	5	8	8	10	11	10	9	6	0	0	4
sp|P51149|RAB7A_HUMAN	P51149	RAB7A_HUMAN	RAB7A	207	Homo sapiens	1:Experimental evidence at protein level	Ras-related protein Rab-7a	1	0.999	12	179	179	179	11	1	2	4	1	10	14	15	19	19	12	13	15	11	14	18	11	1	2	4	1	10	14	15	19	19	12	13	15	11	14	18	11	1	2	4
sp|P51151|RAB9A_HUMAN	P51151	RAB9A_HUMAN	RAB9A	201	Homo sapiens	1:Experimental evidence at protein level	Ras-related protein Rab-9A	1	0.999	9	71	57	71	5	0	0	0	0	2	9	9	7	7	4	6	5	4	4	9	3	0	0	0	0	2	8	7	5	5	3	5	4	3	4	8	5	0	0	0
sp|P51153|RAB13_HUMAN	P51153	RAB13_HUMAN	RAB13	203	Homo sapiens	1:Experimental evidence at protein level	Ras-related protein Rab-13	1	0.999	8	65	29	92	3	0	2	1	1	3	5	5	5	4	6	7	5	6	5	7	2	0	2	0	0	1	2	3	2	1	3	4	2	3	0	4	5	1	3	3
sp|P51157|RAB28_HUMAN	P51157	RAB28_HUMAN	RAB28	221	Homo sapiens	1:Experimental evidence at protein level	Ras-related protein Rab-28	0.9739	0.999	1	5	5	5	1	0	0	0	0	1	0	1	1	0	1	0	0	0	0	0	1	0	0	0	0	1	0	1	1	0	1	0	0	0	0	0	1	0	0	0
sp|P51398|RT29_HUMAN	P51398	RT29_HUMAN	DAP3	398	Homo sapiens	1:Experimental evidence at protein level	Small ribosomal subunit protein mS29	1	0.999	13	101	101	101	8	0	1	0	1	4	5	11	11	8	7	6	10	7	6	16	8	0	1	0	1	4	5	11	11	8	7	6	10	7	6	16	8	0	1	0
sp|P51452|DUS3_HUMAN	P51452	DUS3_HUMAN	DUSP3	185	Homo sapiens	1:Experimental evidence at protein level	Dual specificity protein phosphatase 3	1	0.999	5	16	16	16	0	0	0	0	0	0	2	3	3	0	0	1	0	2	0	5	0	0	0	0	0	0	2	3	3	0	0	1	0	2	0	5	0	0	0	0
sp|P51530|DNA2_HUMAN	P51530	DNA2_HUMAN	DNA2	1060	Homo sapiens	1:Experimental evidence at protein level	DNA replication ATP-dependent helicase/nuclease DNA2	1	0.9975	5	8	8	11	0	0	0	0	0	0	1	1	1	2	0	0	1	1	1	0	0	0	0	0	0	0	1	1	1	2	0	0	1	1	1	0	0	0	0	0
sp|P51531|SMCA2_HUMAN	P51531	SMCA2_HUMAN	SMARCA2	1590	Homo sapiens	1:Experimental evidence at protein level	Probable global transcription activator SNF2L2	1	0.999	17	10	10	88	3	0	0	0	0	0	1	1	0	0	1	0	1	2	1	0	3	0	0	0	0	0	1	1	0	0	1	0	1	2	1	0	9	0	1	0
sp|P51532|SMCA4_HUMAN	P51532	SMCA4_HUMAN	SMARCA4	1647	Homo sapiens	1:Experimental evidence at protein level	Transcription activator BRG1	1	0.999	34	206	128	206	20	0	5	0	1	1	12	26	21	20	8	12	17	9	16	38	14	0	4	0	1	1	6	17	11	14	4	6	10	6	9	25	20	0	5	0
sp|P51553|IDH3G_HUMAN	P51553	IDH3G_HUMAN	IDH3G	393	Homo sapiens	1:Experimental evidence at protein level	Isocitrate dehydrogenase [NAD] subunit gamma, mitochondrial	1	0.999	3	19	19	19	1	2	0	1	0	3	2	1	1	1	1	1	1	1	2	1	1	2	0	1	0	3	2	1	1	1	1	1	1	1	2	1	1	2	0	1
sp|P51570|GALK1_HUMAN	P51570	GALK1_HUMAN	GALK1	392	Homo sapiens	1:Experimental evidence at protein level	Galactokinase	1	0.999	10	40	40	40	3	0	0	0	0	0	5	6	4	5	3	1	3	0	3	7	3	0	0	0	0	0	5	6	4	5	3	1	3	0	3	7	3	0	0	0
sp|P51571|SSRD_HUMAN	P51571	SSRD_HUMAN	SSR4	173	Homo sapiens	1:Experimental evidence at protein level	Translocon-associated protein subunit delta	1	0.999	4	68	68	68	3	0	0	0	1	1	6	6	5	6	6	7	7	6	4	10	3	0	0	0	1	1	6	6	5	6	6	7	7	6	4	10	3	0	0	0
sp|P51572|BAP31_HUMAN	P51572	BAP31_HUMAN	BCAP31	246	Homo sapiens	1:Experimental evidence at protein level	B-cell receptor-associated protein 31	1	0.999	6	81	81	81	5	0	0	0	0	1	7	9	9	5	6	8	7	6	9	9	5	0	0	0	0	1	7	9	9	5	6	8	7	6	9	9	5	0	0	0
sp|P51580|TPMT_HUMAN	P51580	TPMT_HUMAN	TPMT	245	Homo sapiens	1:Experimental evidence at protein level	Thiopurine S-methyltransferase	1	0.999	9	25	25	25	0	0	0	0	0	0	2	6	3	2	2	3	2	1	0	4	0	0	0	0	0	0	2	6	3	2	2	3	2	1	0	4	0	0	0	0
sp|P51587|BRCA2_HUMAN	P51587	BRCA2_HUMAN	BRCA2	3418	Homo sapiens	1:Experimental evidence at protein level	Breast cancer type 2 susceptibility protein	1	0.999	10	14	14	14	0	0	0	0	0	0	0	0	0	1	0	2	1	10	0	0	0	0	0	0	0	0	0	0	0	1	0	2	1	10	0	0	0	0	0	0
sp|P51610|HCFC1_HUMAN	P51610	HCFC1_HUMAN	HCFC1	2035	Homo sapiens	1:Experimental evidence at protein level	Host cell factor 1	1	0.999	36	308	303	308	10	1	2	1	1	0	25	22	34	29	33	29	32	39	21	29	10	1	2	1	1	0	25	22	33	27	33	29	31	38	21	29	10	1	2	1
sp|P51617|IRAK1_HUMAN	P51617	IRAK1_HUMAN	IRAK1	712	Homo sapiens	1:Experimental evidence at protein level	Interleukin-1 receptor-associated kinase 1	1	0.999	4	12	12	12	0	0	0	0	0	0	1	1	1	0	1	2	2	2	0	2	0	0	0	0	0	0	1	1	1	0	1	2	2	2	0	2	0	0	0	0
sp|P51648|AL3A2_HUMAN	P51648	AL3A2_HUMAN	ALDH3A2	485	Homo sapiens	1:Experimental evidence at protein level	Aldehyde dehydrogenase family 3 member A2	1	0.999	12	139	121	139	7	0	0	1	0	1	11	13	14	12	12	15	16	15	10	12	5	0	0	1	0	1	10	10	13	11	11	13	13	14	9	10	7	0	0	1
sp|P51649|SSDH_HUMAN	P51649	SSDH_HUMAN	ALDH5A1	535	Homo sapiens	1:Experimental evidence at protein level	Succinate-semialdehyde dehydrogenase, mitochondrial	1	0.999	8	64	64	64	6	1	2	0	0	5	3	7	3	6	4	3	6	4	2	12	6	1	2	0	0	5	3	7	3	6	4	3	6	4	2	12	6	1	2	0
sp|P51654|GPC3_HUMAN	P51654	GPC3_HUMAN	GPC3	580	Homo sapiens	1:Experimental evidence at protein level	Glypican-3	0.975	0.999	1	1	1	1	0	0	0	0	0	0	0	0	0	0	0	0	0	0	0	1	0	0	0	0	0	0	0	0	0	0	0	0	0	0	0	1	0	0	0	0
sp|P51659|DHB4_HUMAN	P51659	DHB4_HUMAN	HSD17B4	736	Homo sapiens	1:Experimental evidence at protein level	Peroxisomal multifunctional enzyme type 2	1	0.999	28	287	287	287	13	3	4	5	3	13	22	29	29	26	23	23	22	20	21	31	13	3	4	5	3	13	22	29	29	26	23	23	22	20	21	31	13	3	4	5
sp|P51665|PSMD7_HUMAN	P51665	PSMD7_HUMAN	PSMD7	324	Homo sapiens	1:Experimental evidence at protein level	26S proteasome non-ATPase regulatory subunit 7	1	0.999	10	66	66	66	2	0	0	0	0	4	6	8	7	4	4	5	4	5	6	11	2	0	0	0	0	4	6	8	7	4	4	5	4	5	6	11	2	0	0	0
sp|P51688|SPHM_HUMAN	P51688	SPHM_HUMAN	SGSH	502	Homo sapiens	1:Experimental evidence at protein level	N-sulphoglucosamine sulphohydrolase	0.975	0.999	1	1	1	1	0	0	0	0	0	0	0	0	0	0	0	0	0	0	0	1	0	0	0	0	0	0	0	0	0	0	0	0	0	0	0	1	0	0	0	0
sp|P51692|STA5B_HUMAN	P51692	STA5B_HUMAN	STAT5B	787	Homo sapiens	1:Experimental evidence at protein level	Signal transducer and activator of transcription 5B	1	0.999	11	47	22	47	1	0	0	0	0	0	2	4	9	5	3	4	5	4	4	6	0	0	0	0	0	0	1	2	3	3	1	2	3	1	3	3	1	0	0	0
sp|P51784|UBP11_HUMAN	P51784	UBP11_HUMAN	USP11	963	Homo sapiens	1:Experimental evidence at protein level	Ubiquitin carboxyl-terminal hydrolase 11	1	0.999	9	22	15	24	1	0	0	0	0	0	0	0	4	3	1	2	1	2	2	6	1	0	0	0	0	0	0	0	3	2	1	1	0	1	1	5	2	0	0	0
sp|P51790|CLCN3_HUMAN	P51790	CLCN3_HUMAN	CLCN3	818	Homo sapiens	1:Experimental evidence at protein level	H(+)/Cl(-) exchange transporter 3	0.9957	0.9983	2	2	2	2	0	0	0	0	0	0	0	1	0	0	0	0	1	0	0	0	0	0	0	0	0	0	0	1	0	0	0	0	1	0	0	0	0	0	0	0
sp|P51798|CLCN7_HUMAN	P51798	CLCN7_HUMAN	CLCN7	805	Homo sapiens	1:Experimental evidence at protein level	H(+)/Cl(-) exchange transporter 7	1	0.9988	5	5	5	5	0	0	0	0	0	0	1	2	0	0	0	0	2	0	0	0	0	0	0	0	0	0	1	2	0	0	0	0	2	0	0	0	0	0	0	0
sp|P51808|DYLT3_HUMAN	P51808	DYLT3_HUMAN	DYNLT3	116	Homo sapiens	1:Experimental evidence at protein level	Dynein light chain Tctex-type 3	0.975	0.999	1	8	8	8	0	0	0	0	0	0	1	1	1	1	1	0	1	1	0	1	0	0	0	0	0	0	1	1	1	1	1	0	1	1	0	1	0	0	0	0
sp|P51809|VAMP7_HUMAN	P51809	VAMP7_HUMAN	VAMP7	220	Homo sapiens	1:Experimental evidence at protein level	Vesicle-associated membrane protein 7	1	0.999	10	67	67	67	4	0	0	0	0	2	5	6	7	4	4	7	6	6	5	11	4	0	0	0	0	2	5	6	7	4	4	7	6	6	5	11	4	0	0	0
sp|P51812|KS6A3_HUMAN	P51812	KS6A3_HUMAN	RPS6KA3	740	Homo sapiens	1:Experimental evidence at protein level	Ribosomal protein S6 kinase alpha-3	1	0.999	28	211	102	211	16	0	4	0	0	4	16	29	17	17	18	17	19	20	13	21	7	0	0	0	0	0	8	17	9	7	9	8	9	10	8	10	16	0	4	0
sp|P51858|HDGF_HUMAN	P51858	HDGF_HUMAN	HDGF	240	Homo sapiens	1:Experimental evidence at protein level	Hepatoma-derived growth factor	1	0.999	6	26	26	26	0	0	0	0	0	0	5	2	0	4	3	2	3	4	3	0	0	0	0	0	0	0	5	2	0	4	3	2	3	4	3	0	0	0	0	0
sp|P51946|CCNH_HUMAN	P51946	CCNH_HUMAN	CCNH	323	Homo sapiens	1:Experimental evidence at protein level	Cyclin-H	1	0.9989	3	7	7	7	0	0	0	0	0	0	0	1	0	1	2	2	0	0	0	1	0	0	0	0	0	0	0	1	0	1	2	2	0	0	0	1	0	0	0	0
sp|P51948|MAT1_HUMAN	P51948	MAT1_HUMAN	MNAT1	309	Homo sapiens	1:Experimental evidence at protein level	CDK-activating kinase assembly factor MAT1	0.8263	0.9918	1	1	1	1	0	0	0	0	0	0	0	0	0	0	1	0	0	0	0	0	0	0	0	0	0	0	0	0	0	0	1	0	0	0	0	0	0	0	0	0
sp|P51956|NEK3_HUMAN	P51956	NEK3_HUMAN	NEK3	506	Homo sapiens	1:Experimental evidence at protein level	Serine/threonine-protein kinase Nek3	1	0.999	3	11	11	11	0	0	0	0	0	0	0	1	0	2	0	1	2	2	1	2	0	0	0	0	0	0	0	1	0	2	0	1	2	2	1	2	0	0	0	0
sp|P51965|UB2E1_HUMAN	P51965	UB2E1_HUMAN	UBE2E1	193	Homo sapiens	1:Experimental evidence at protein level	Ubiquitin-conjugating enzyme E2 E1	0.975	0.999	3	9	9	29	1	0	0	0	0	0	1	1	0	1	0	2	1	0	1	1	1	0	0	0	0	0	1	1	0	1	0	2	1	0	1	1	3	0	0	0
sp|P51970|NDUA8_HUMAN	P51970	NDUA8_HUMAN	NDUFA8	172	Homo sapiens	1:Experimental evidence at protein level	NADH dehydrogenase [ubiquinone] 1 alpha subcomplex subunit 8	0.9994	0.999	2	16	16	16	1	0	0	0	0	0	2	2	2	2	2	1	1	0	1	2	1	0	0	0	0	0	2	2	2	2	2	1	1	0	1	2	1	0	0	0
sp|P51991|ROA3_HUMAN	P51991	ROA3_HUMAN	HNRNPA3	378	Homo sapiens	1:Experimental evidence at protein level	Heterogeneous nuclear ribonucleoprotein A3	1	0.999	14	154	154	154	13	2	1	6	3	8	13	15	14	8	9	9	9	11	20	13	13	2	1	6	3	8	13	15	14	8	9	9	9	11	20	13	13	2	1	6
sp|P52209|6PGD_HUMAN	P52209	6PGD_HUMAN	PGD	483	Homo sapiens	1:Experimental evidence at protein level	6-phosphogluconate dehydrogenase, decarboxylating	1	0.999	24	296	296	296	15	2	2	8	1	16	23	29	28	28	18	21	24	21	27	33	15	2	2	8	1	16	23	29	28	28	18	21	24	21	27	33	15	2	2	8
sp|P52272|HNRPM_HUMAN	P52272	HNRPM_HUMAN	HNRNPM	730	Homo sapiens	1:Experimental evidence at protein level	Heterogeneous nuclear ribonucleoprotein M	1	0.999	24	212	212	212	9	0	1	2	1	9	18	17	16	17	22	23	16	27	10	24	9	0	1	2	1	9	18	17	16	17	22	23	16	27	10	24	9	0	1	2
sp|P52292|IMA1_HUMAN	P52292	IMA1_HUMAN	KPNA2	529	Homo sapiens	1:Experimental evidence at protein level	Importin subunit alpha-1	1	0.999	16	279	273	279	13	2	4	2	3	11	27	24	30	21	23	22	25	22	21	29	13	2	4	2	3	11	26	23	29	21	23	21	25	21	21	28	13	2	4	2
sp|P52294|IMA5_HUMAN	P52294	IMA5_HUMAN	KPNA1	538	Homo sapiens	1:Experimental evidence at protein level	Importin subunit alpha-5	1	0.999	16	137	43	137	8	0	1	1	0	4	7	18	14	11	9	8	11	13	13	19	4	0	0	0	0	0	3	8	3	3	3	3	3	3	4	6	8	0	1	1
sp|P52298|NCBP2_HUMAN	P52298	NCBP2_HUMAN	NCBP2	156	Homo sapiens	1:Experimental evidence at protein level	Nuclear cap-binding protein subunit 2	0.975	0.999	1	12	12	12	2	0	0	0	0	0	1	0	2	1	1	2	1	1	0	1	2	0	0	0	0	0	1	0	2	1	1	2	1	1	0	1	2	0	0	0
sp|P52306|GDS1_HUMAN	P52306	GDS1_HUMAN	RAP1GDS1	607	Homo sapiens	1:Experimental evidence at protein level	Rap1 GTPase-GDP dissociation stimulator 1	1	0.999	14	78	78	78	5	0	0	0	0	0	7	10	9	6	5	6	6	5	3	16	5	0	0	0	0	0	7	10	9	6	5	6	6	5	3	16	5	0	0	0
sp|P52429|DGKE_HUMAN	P52429	DGKE_HUMAN	DGKE	567	Homo sapiens	1:Experimental evidence at protein level	Diacylglycerol kinase epsilon	0.975	0.999	1	8	8	8	0	0	0	0	0	0	0	1	1	1	1	1	1	1	0	1	0	0	0	0	0	0	0	1	1	1	1	1	1	1	0	1	0	0	0	0
sp|P52434|RPAB3_HUMAN	P52434	RPAB3_HUMAN	POLR2H	150	Homo sapiens	1:Experimental evidence at protein level	DNA-directed RNA polymerases I, II, and III subunit RPABC3	1	0.999	4	30	30	30	1	0	1	0	0	1	1	3	3	2	5	3	3	3	1	3	1	0	1	0	0	1	1	3	3	2	5	3	3	3	1	3	1	0	1	0
sp|P52564|MP2K6_HUMAN	P52564	MP2K6_HUMAN	MAP2K6	334	Homo sapiens	1:Experimental evidence at protein level	Dual specificity mitogen-activated protein kinase kinase 6	1	0.999	4	31	23	31	3	0	0	0	0	0	3	2	4	3	3	3	2	3	2	3	2	0	0	0	0	0	2	2	2	2	2	2	2	2	2	3	3	0	0	0
sp|P52565|GDIR1_HUMAN	P52565	GDIR1_HUMAN	ARHGDIA	204	Homo sapiens	1:Experimental evidence at protein level	Rho GDP-dissociation inhibitor 1	1	0.999	6	96	96	96	5	1	0	2	2	9	8	10	11	7	5	6	8	6	8	8	5	1	0	2	2	9	8	10	11	7	5	6	8	6	8	8	5	1	0	2
sp|P52594|AGFG1_HUMAN	P52594	AGFG1_HUMAN	AGFG1	562	Homo sapiens	1:Experimental evidence at protein level	Arf-GAP domain and FG repeat-containing protein 1	1	0.999	10	104	104	104	0	0	0	0	0	0	8	6	8	11	17	14	12	18	10	0	0	0	0	0	0	0	8	6	8	11	17	14	12	18	10	0	0	0	0	0
sp|P52597|HNRPF_HUMAN	P52597	HNRPF_HUMAN	HNRNPF	415	Homo sapiens	1:Experimental evidence at protein level	Heterogeneous nuclear ribonucleoprotein F	1	0.999	12	73	73	120	3	0	0	0	1	1	9	4	7	6	9	6	7	11	6	3	3	0	0	0	1	1	9	4	7	6	9	6	7	11	6	3	6	0	0	0
sp|P52630|STAT2_HUMAN	P52630	STAT2_HUMAN	STAT2	851	Homo sapiens	1:Experimental evidence at protein level	Signal transducer and activator of transcription 2	0.9994	0.999	2	6	6	6	0	0	0	0	0	0	0	2	0	0	2	1	1	0	0	0	0	0	0	0	0	0	0	2	0	0	2	1	1	0	0	0	0	0	0	0
sp|P52655|TF2AA_HUMAN	P52655	TF2AA_HUMAN	GTF2A1	376	Homo sapiens	1:Experimental evidence at protein level	Transcription initiation factor IIA subunit 1	0.9994	0.999	2	19	19	19	0	0	0	0	0	0	2	3	2	2	2	2	3	2	1	0	0	0	0	0	0	0	2	3	2	2	2	2	3	2	1	0	0	0	0	0
sp|P52657|T2AG_HUMAN	P52657	T2AG_HUMAN	GTF2A2	109	Homo sapiens	1:Experimental evidence at protein level	Transcription initiation factor IIA subunit 2	0.9733	0.9989	1	10	10	10	1	0	0	0	0	0	1	1	1	1	1	1	1	1	0	1	1	0	0	0	0	0	1	1	1	1	1	1	1	1	0	1	1	0	0	0
sp|P52701|MSH6_HUMAN	P52701	MSH6_HUMAN	MSH6	1360	Homo sapiens	1:Experimental evidence at protein level	DNA mismatch repair protein Msh6	1	0.999	41	392	388	392	33	0	5	0	0	9	23	43	48	35	26	30	31	38	28	43	32	0	5	0	0	9	23	43	47	35	26	29	31	37	28	43	33	0	5	0
sp|P52732|KIF11_HUMAN	P52732	KIF11_HUMAN	KIF11	1056	Homo sapiens	1:Experimental evidence at protein level	Kinesin-like protein KIF11	1	0.999	35	251	251	251	6	0	0	0	0	2	13	26	24	29	22	25	30	30	11	33	6	0	0	0	0	2	13	26	24	29	22	25	30	30	11	33	6	0	0	0
sp|P52735|VAV2_HUMAN	P52735	VAV2_HUMAN	VAV2	878	Homo sapiens	1:Experimental evidence at protein level	Guanine nucleotide exchange factor VAV2	0.9459	0.9978	1	1	1	1	0	0	0	0	0	0	0	0	0	0	0	0	0	0	1	0	0	0	0	0	0	0	0	0	0	0	0	0	0	0	1	0	0	0	0	0
sp|P52756|RBM5_HUMAN	P52756	RBM5_HUMAN	RBM5	815	Homo sapiens	1:Experimental evidence at protein level	RNA-binding protein 5	1	0.9989	3	4	4	5	0	0	0	0	0	0	0	0	0	1	2	0	0	1	0	0	0	0	0	0	0	0	0	0	0	1	2	0	0	1	0	0	0	0	0	0
sp|P52788|SPSY_HUMAN	P52788	SPSY_HUMAN	SMS	366	Homo sapiens	1:Experimental evidence at protein level	Spermine synthase	1	0.999	15	109	109	109	9	0	0	0	1	0	13	12	14	8	6	9	9	9	6	13	9	0	0	0	1	0	13	12	14	8	6	9	9	9	6	13	9	0	0	0
sp|P52789|HXK2_HUMAN	P52789	HXK2_HUMAN	HK2	917	Homo sapiens	1:Experimental evidence at protein level	Hexokinase-2	1	0.999	28	153	151	199	9	0	1	0	0	0	13	18	15	16	12	12	13	12	11	21	9	0	1	0	0	0	12	18	15	16	12	12	13	12	10	21	11	0	1	0
sp|P52790|HXK3_HUMAN	P52790	HXK3_HUMAN	HK3	923	Homo sapiens	1:Experimental evidence at protein level	Hexokinase-3	0.9556	0.9893	4	9	9	34	0	0	0	0	0	0	1	0	1	1	1	1	2	1	1	0	0	0	0	0	0	0	1	0	1	1	1	1	2	1	1	0	1	0	0	0
sp|P52888|THOP1_HUMAN	P52888	THOP1_HUMAN	THOP1	689	Homo sapiens	1:Experimental evidence at protein level	Thimet oligopeptidase	1	0.999	16	121	121	121	9	0	0	0	0	1	10	13	13	13	11	11	11	5	11	13	9	0	0	0	0	1	10	13	13	13	11	11	11	5	11	13	9	0	0	0
sp|P52907|CAZA1_HUMAN	P52907	CAZA1_HUMAN	CAPZA1	286	Homo sapiens	1:Experimental evidence at protein level	F-actin-capping protein subunit alpha-1	1	0.999	10	121	101	121	5	0	2	2	1	10	8	12	11	9	7	7	9	9	14	15	4	0	2	1	1	9	6	9	9	8	6	6	8	8	12	12	5	0	2	2
sp|P52948|NUP98_HUMAN	P52948	NUP98_HUMAN	NUP98	1817	Homo sapiens	1:Experimental evidence at protein level	Nuclear pore complex protein Nup98-Nup96	1	0.999	35	222	222	222	6	0	0	0	0	4	21	26	25	23	16	21	21	19	16	24	6	0	0	0	0	4	21	26	25	23	16	21	21	19	16	24	6	0	0	0
sp|P53004|BIEA_HUMAN	P53004	BIEA_HUMAN	BLVRA	296	Homo sapiens	1:Experimental evidence at protein level	Biliverdin reductase A	1	0.999	12	127	127	127	8	2	3	0	0	9	11	13	12	11	10	7	10	9	9	13	8	2	3	0	0	9	11	13	12	11	10	7	10	9	9	13	8	2	3	0
sp|P53007|TXTP_HUMAN	P53007	TXTP_HUMAN	SLC25A1	311	Homo sapiens	1:Experimental evidence at protein level	Tricarboxylate transport protein, mitochondrial	1	0.999	9	87	87	87	7	0	1	1	0	4	6	10	9	10	4	6	6	5	6	12	7	0	1	1	0	4	6	10	9	10	4	6	6	5	6	12	7	0	1	1
sp|P53041|PPP5_HUMAN	P53041	PPP5_HUMAN	PPP5C	499	Homo sapiens	1:Experimental evidence at protein level	Serine/threonine-protein phosphatase 5	1	0.999	20	209	209	209	14	0	0	1	0	10	21	20	18	24	14	15	19	13	19	21	14	0	0	1	0	10	21	20	18	24	14	15	19	13	19	21	14	0	0	1
sp|P53350|PLK1_HUMAN	P53350	PLK1_HUMAN	PLK1	603	Homo sapiens	1:Experimental evidence at protein level	Serine/threonine-protein kinase PLK1	1	0.999	12	57	57	57	2	0	0	0	0	0	4	8	5	3	6	10	6	6	1	6	2	0	0	0	0	0	4	8	5	3	6	10	6	6	1	6	2	0	0	0
sp|P53365|ARFP2_HUMAN	P53365	ARFP2_HUMAN	ARFIP2	341	Homo sapiens	1:Experimental evidence at protein level	Arfaptin-2	1	0.999	6	17	11	17	0	0	0	0	0	1	2	3	1	1	2	1	3	2	0	1	0	0	0	0	0	1	1	2	0	1	1	1	2	1	0	1	0	0	0	0
sp|P53367|ARFP1_HUMAN	P53367	ARFP1_HUMAN	ARFIP1	373	Homo sapiens	1:Experimental evidence at protein level	Arfaptin-1	0.9742	0.999	2	2	2	8	0	0	0	0	0	0	0	0	0	0	0	1	0	1	0	0	0	0	0	0	0	0	0	0	0	0	0	1	0	1	0	0	0	0	0	0
sp|P53396|ACLY_HUMAN	P53396	ACLY_HUMAN	ACLY	1101	Homo sapiens	1:Experimental evidence at protein level	ATP-citrate synthase	1	0.999	57	837	837	837	41	13	9	16	12	35	61	71	78	64	66	66	80	64	73	88	41	13	9	16	12	35	61	71	78	64	66	66	80	64	73	88	41	13	9	16
sp|P53582|MAP11_HUMAN	P53582	MAP11_HUMAN	METAP1	386	Homo sapiens	1:Experimental evidence at protein level	Methionine aminopeptidase 1	1	0.999	9	31	31	31	2	0	0	0	0	0	5	5	3	4	0	3	3	0	2	4	2	0	0	0	0	0	5	5	3	4	0	3	3	0	2	4	2	0	0	0
sp|P53597|SUCA_HUMAN	P53597	SUCA_HUMAN	SUCLG1	346	Homo sapiens	1:Experimental evidence at protein level	Succinate--CoA ligase [ADP/GDP-forming] subunit alpha, mitochondrial	1	0.999	5	27	27	27	2	0	1	0	0	0	2	4	4	4	2	1	2	0	2	3	2	0	1	0	0	0	2	4	4	4	2	1	2	0	2	3	2	0	1	0
sp|P53602|MVD1_HUMAN	P53602	MVD1_HUMAN	MVD	400	Homo sapiens	1:Experimental evidence at protein level	Diphosphomevalonate decarboxylase	1	0.999	4	22	22	22	2	0	0	0	0	1	3	3	2	1	3	1	1	1	2	2	2	0	0	0	0	1	3	3	2	1	3	1	1	1	2	2	2	0	0	0
sp|P53609|PGTB1_HUMAN	P53609	PGTB1_HUMAN	PGGT1B	377	Homo sapiens	1:Experimental evidence at protein level	Geranylgeranyl transferase type-1 subunit beta	1	0.999	4	7	7	7	0	0	0	0	0	0	0	2	2	0	0	0	0	2	0	1	0	0	0	0	0	0	0	2	2	0	0	0	0	2	0	1	0	0	0	0
sp|P53611|PGTB2_HUMAN	P53611	PGTB2_HUMAN	RABGGTB	331	Homo sapiens	1:Experimental evidence at protein level	Geranylgeranyl transferase type-2 subunit beta	1	0.999	9	58	58	58	0	0	1	0	0	1	4	5	6	5	6	5	7	7	5	6	0	0	1	0	0	1	4	5	6	5	6	5	7	7	5	6	0	0	1	0
sp|P53618|COPB_HUMAN	P53618	COPB_HUMAN	COPB1	953	Homo sapiens	1:Experimental evidence at protein level	Coatomer subunit beta	1	0.999	40	477	477	477	19	0	5	3	3	21	28	49	46	34	41	49	43	49	42	45	19	0	5	3	3	21	28	49	46	34	41	49	43	49	42	45	19	0	5	3
sp|P53621|COPA_HUMAN	P53621	COPA_HUMAN	COPA	1224	Homo sapiens	1:Experimental evidence at protein level	Coatomer subunit alpha	1	0.999	61	715	715	715	38	4	10	9	3	26	50	74	69	54	51	57	66	65	52	87	38	4	10	9	3	26	50	74	69	54	51	57	66	65	52	87	38	4	10	9
sp|P53634|CATC_HUMAN	P53634	CATC_HUMAN	CTSC	463	Homo sapiens	1:Experimental evidence at protein level	Dipeptidyl peptidase 1	1	0.999	4	15	15	15	2	0	0	0	0	0	2	1	2	1	2	3	1	0	0	1	2	0	0	0	0	0	2	1	2	1	2	3	1	0	0	1	2	0	0	0
sp|P53671|LIMK2_HUMAN	P53671	LIMK2_HUMAN	LIMK2	638	Homo sapiens	1:Experimental evidence at protein level	LIM domain kinase 2	0.9739	0.999	2	2	2	2	0	0	0	0	0	0	0	0	0	0	0	0	0	2	0	0	0	0	0	0	0	0	0	0	0	0	0	0	0	2	0	0	0	0	0	0
sp|P53675|CLH2_HUMAN	P53675	CLH2_HUMAN	CLTCL1	1640	Homo sapiens	1:Experimental evidence at protein level	Clathrin heavy chain 2	1	0.999	25	8	8	291	0	0	0	0	0	0	2	2	1	0	0	0	0	0	1	2	0	0	0	0	0	0	2	2	1	0	0	0	0	0	1	2	17	2	4	5
sp|P53680|AP2S1_HUMAN	P53680	AP2S1_HUMAN	AP2S1	142	Homo sapiens	1:Experimental evidence at protein level	AP-2 complex subunit sigma	1	0.999	5	36	36	36	4	0	1	1	0	1	2	3	4	2	2	3	2	3	3	5	4	0	1	1	0	1	2	3	4	2	2	3	2	3	3	5	4	0	1	1
sp|P53701|CCHL_HUMAN	P53701	CCHL_HUMAN	HCCS	268	Homo sapiens	1:Experimental evidence at protein level	Holocytochrome c-type synthase	1	0.999	7	38	38	38	3	0	0	0	0	0	4	5	4	1	2	2	2	6	4	5	3	0	0	0	0	0	4	5	4	1	2	2	2	6	4	5	3	0	0	0
sp|P53794|SC5A3_HUMAN	P53794	SC5A3_HUMAN	SLC5A3	718	Homo sapiens	1:Experimental evidence at protein level	Sodium/myo-inositol cotransporter	1	0.999	3	4	4	4	0	0	0	0	0	0	0	1	0	0	0	1	0	0	0	2	0	0	0	0	0	0	0	1	0	0	0	1	0	0	0	2	0	0	0	0
sp|P53985|MOT1_HUMAN	P53985	MOT1_HUMAN	SLC16A1	500	Homo sapiens	1:Experimental evidence at protein level	Monocarboxylate transporter 1	1	0.999	5	88	88	88	4	2	3	1	1	4	6	7	7	6	6	6	7	7	11	10	4	2	3	1	1	4	6	7	7	6	6	6	7	7	11	10	4	2	3	1
sp|P53990|IST1_HUMAN	P53990	IST1_HUMAN	IST1	364	Homo sapiens	1:Experimental evidence at protein level	IST1 homolog	1	0.999	7	41	41	41	0	0	0	0	0	0	4	4	5	3	6	5	6	5	0	3	0	0	0	0	0	0	4	4	5	3	6	5	6	5	0	3	0	0	0	0
sp|P53992|SC24C_HUMAN	P53992	SC24C_HUMAN	SEC24C	1094	Homo sapiens	1:Experimental evidence at protein level	Protein transport protein Sec24C	1	0.999	21	136	136	136	10	0	0	0	0	0	10	17	13	9	9	10	13	11	14	20	10	0	0	0	0	0	10	17	13	9	9	10	13	11	14	20	10	0	0	0
sp|P53999|TCP4_HUMAN	P53999	TCP4_HUMAN	SUB1	127	Homo sapiens	1:Experimental evidence at protein level	Activated RNA polymerase II transcriptional coactivator p15	0.9994	0.999	2	18	18	18	1	0	2	1	0	1	1	2	2	3	2	1	1	1	0	0	1	0	2	1	0	1	1	2	2	3	2	1	1	1	0	0	1	0	2	1
sp|P54098|DPOG1_HUMAN	P54098	DPOG1_HUMAN	POLG	1239	Homo sapiens	1:Experimental evidence at protein level	DNA polymerase subunit gamma-1	1	0.999	5	8	8	8	1	0	0	0	0	0	3	0	1	1	0	0	1	0	0	1	1	0	0	0	0	0	3	0	1	1	0	0	1	0	0	1	1	0	0	0
sp|P54105|ICLN_HUMAN	P54105	ICLN_HUMAN	CLNS1A	237	Homo sapiens	1:Experimental evidence at protein level	Methylosome subunit pICln	0.9994	0.999	2	5	5	5	0	0	0	0	0	0	1	1	0	0	0	2	0	0	0	1	0	0	0	0	0	0	1	1	0	0	0	2	0	0	0	1	0	0	0	0
sp|P54132|BLM_HUMAN	P54132	BLM_HUMAN	BLM	1417	Homo sapiens	1:Experimental evidence at protein level	RecQ-like DNA helicase BLM	1	0.999	11	25	25	39	0	0	0	0	0	0	1	0	3	4	2	2	5	5	2	1	0	0	0	0	0	0	1	0	3	4	2	2	5	5	2	1	1	0	1	0
sp|P54136|SYRC_HUMAN	P54136	SYRC_HUMAN	RARS1	660	Homo sapiens	1:Experimental evidence at protein level	Arginine--tRNA ligase, cytoplasmic	1	0.999	40	570	570	570	32	2	6	13	2	27	42	52	48	42	47	47	51	49	49	61	32	2	6	13	2	27	42	52	48	42	47	47	51	49	49	61	32	2	6	13
sp|P54198|HIRA_HUMAN	P54198	HIRA_HUMAN	HIRA	1017	Homo sapiens	1:Experimental evidence at protein level	Protein HIRA	1	0.999	5	6	6	6	0	0	0	0	0	0	0	0	0	2	1	0	0	1	0	2	0	0	0	0	0	0	0	0	0	2	1	0	0	1	0	2	0	0	0	0
sp|P54277|PMS1_HUMAN	P54277	PMS1_HUMAN	PMS1	932	Homo sapiens	1:Experimental evidence at protein level	PMS1 protein homolog 1	1	0.999	9	21	21	21	0	0	0	0	0	0	2	2	0	0	9	7	0	1	0	0	0	0	0	0	0	0	2	2	0	0	9	7	0	1	0	0	0	0	0	0
sp|P54577|SYYC_HUMAN	P54577	SYYC_HUMAN	YARS1	528	Homo sapiens	1:Experimental evidence at protein level	Tyrosine--tRNA ligase, cytoplasmic	1	0.999	27	326	326	326	24	4	6	8	2	21	27	26	30	25	18	20	26	24	34	31	24	4	6	8	2	21	27	26	30	25	18	20	26	24	34	31	24	4	6	8
sp|P54578|UBP14_HUMAN	P54578	UBP14_HUMAN	USP14	494	Homo sapiens	1:Experimental evidence at protein level	Ubiquitin carboxyl-terminal hydrolase 14	1	0.999	17	103	103	103	5	1	2	1	0	7	8	12	13	8	6	7	5	5	7	16	5	1	2	1	0	7	8	12	13	8	6	7	5	5	7	16	5	1	2	1
sp|P54619|AAKG1_HUMAN	P54619	AAKG1_HUMAN	PRKAG1	331	Homo sapiens	1:Experimental evidence at protein level	5'-AMP-activated protein kinase subunit gamma-1	1	0.999	12	72	54	72	4	0	0	0	1	2	6	9	5	5	4	9	5	8	4	10	2	0	0	0	1	2	4	8	4	3	3	7	5	5	3	7	4	0	0	0
sp|P54646|AAPK2_HUMAN	P54646	AAPK2_HUMAN	PRKAA2	552	Homo sapiens	1:Experimental evidence at protein level	5'-AMP-activated protein kinase catalytic subunit alpha-2	1	0.999	9	51	38	51	3	0	0	0	0	0	2	8	7	4	3	5	4	3	5	7	1	0	0	0	0	0	1	7	5	3	3	4	3	3	4	4	3	0	0	0
sp|P54652|HSP72_HUMAN	P54652	HSP72_HUMAN	HSPA2	639	Homo sapiens	1:Experimental evidence at protein level	Heat shock-related 70 kDa protein 2	0.9989	0.9948	11	2	2	197	0	0	0	0	0	0	1	0	1	0	0	0	0	0	0	0	0	0	0	0	0	0	1	0	1	0	0	0	0	0	0	0	9	4	7	8
[truncated: 3,619 more rows]
[truncated: 45 more columns]

## Sheet: Table S2
Table S2: Log2 Protein intensity value matrix after 50% missingness
	b1.Mock.1	b1.Mock.4	b2.Mock.1	b2.Mock.2	b2.Mock.4	b3.Mock.1	b1.P301L.1	b1.P301L.2	b1.P301L.3	b1.P301L.4	b2.P301L.1	b2.P301L.2	b2.P301L.3	b2.P301L.4	b3.P301L.2	b3.P301L.1
[truncated: 2,922 more rows]

## Sheet: Table S3
Table S3: Protein intensity value matrix after 50% missingness and Perseus-style imputation
[truncated: 2,923 more rows]

[truncated: 16 more sheets: Table S4, Table S5, Table S6, Table S7, Table S8, Table S9, Table S10, Table S11, Table S12, Table S13, Table S14, Table S15, Table S16, Table S17, Table S18, Table S19]
